# Supplementary material for: The β-Secretase Substrate Seizure 6–Like Protein (SEZ6L) Controls Motor Functions in Mice
Source: Mol Neurobiol. 2021 Dec 27;59(2):1183–98. doi: 10.1007/s12035-021-02660-y (PMC8857007; doi:10.1007/s12035-021-02660-y)
Supplement: Supplementary file 2 — Supplementary file2 (XLSX 2841 KB) [file 12035_2021_2660_MOESM2_ESM.xlsx]

## Sheet: Legend
Supplementary Table 01: SEZ6L KO vs. WT Cerebella
	This supplementary table 01 contains the following sub-tabs:
	Tab code	Name	Description
	A	Cerebellum data 5M	Analysis of protein abundance changes between 5 months old SEZ6L KO and SEZ6L WT cerebella based on LFQ intensities
			Data were filtered for proteins quantified in at least 3 of 4 biological replicates in both groups
			For details, see method section of the manuscript.
	B	Cerebellum data P21	Analysis of protein abundance changes between postnatal day 21 (P21) SEZ6L KO and SEZ6L WT cerebella based on LFQ intensities
			Data were filtered for proteins quantified in at least 3 of 7 biological replicates in both groups
			For details, see method section of the manuscript.

## Sheet: A - Cerebellum data 5M
Supplementary Table 01: Cerebellum data 5M
Raw data of label free quantification values (LFQ) of SEZ6L KO and WT cerebella (N=4)
NaN (Not a Number): Not detected and quantified (a minimum of 3 valid quantification values per group were required for statistical testing)
							log2 transformed label free quantification intensities										Identified Peptides
							SEZ6L WT				SEZ6L KO						SEZ6L WT				SEZ6L KO
UniProt Accession	Gene Name	Protein Name	log2 difference (SEZ6L KO vs. SEZ6L WT)	Fold change (SEZ6L KO vs. SEZ6L WT)	neg. log10 p-value (SEZ6L KO vs. SEZ6L WT)	p-value (SEZ6L KO vs. SEZ6L WT)	log2 LFQ 273	log2 LFQ 275	log2 LFQ 276	log2 LFQ 284	log2 LFQ 280	log2 LFQ 281	log2 LFQ 282	log2 LFQ 285	#of quantifications in WT	#of quantifications in KO	peptides 273	peptides 275	peptides 276	peptides 284	peptides 280	peptides 281	peptides 282	peptides 285
Q80T41	Gabbr2	Gamma-aminobutyric acid type B receptor subunit 2	-0.2436	0.844635	4.51945	3.02378e-05	18.1413	18.1136	18.0709	18.0715	17.8677	17.8868	17.8274	17.841	4	4	27	28	27	28	26	25	28	29
P10923	Spp1	Osteopontin	-1.47768	0.359065	4.21016	6.16374e-05	13.3932	13.6617	13.5147	13.3306	NaN	12.1945	11.8841	11.9135	4	3	3	2	3	2	NaN	1	2	1
Q8QZV4	Stk32c	Serine/threonine-protein kinase 32C	0.80935	1.75242	4.12032	7.58015e-05	12.3149	12.5181	12.4528	12.2981	13.0249	13.3355	13.2045	13.2564	4	4	4	3	1	2	3	4	2	3
Q8K3A0	Hscb	Iron-sulfur cluster co-chaperone protein HscB	-1.8491	0.277565	4.0804	8.3099e-05	16.1314	16.1751	16.0945	16.1065	14.1801	14.0539	14.8573	14.0198	4	4	10	9	10	8	7	2	5	5
Q9CRD0	Ociad1	OCIA domain-containing protein 1	-0.226875	0.854484	4.05429	8.82489e-05	18.6474	18.6909	18.7576	18.7032	18.4833	18.448	18.4889	18.4714	4	4	17	19	18	18	18	17	17	17
Q93092	Taldo1	Transaldolase	-0.113225	0.924519	4.04623	8.99017e-05	21.229	21.2792	21.2664	21.2686	21.1458	21.1329	21.1561	21.1555	4	4	21	21	20	23	22	21	22	22
Q07417	Acads	Short-chain specific acyl-CoA dehydrogenase, mitochondrial	-0.43365	0.740386	3.97235	0.000106573	17.8726	17.9448	17.7891	17.8024	17.3757	17.4068	17.3786	17.5132	4	4	18	17	19	19	17	18	18	18
Q9Z268	Rasal1	RasGAP-activating-like protein 1	0.72185	1.6493	3.46264	0.000344632	13.6963	14.01	13.8266	13.8705	14.368	14.6916	14.6804	14.5508	4	4	12	13	14	12	21	23	19	16
Q6VN19	Ranbp10	Ran-binding protein 10	0.1253	1.09073	3.35463	0.000441944	14.6176	14.6103	14.5706	14.6117	14.7109	14.6961	14.7563	14.7481	4	4	7	7	6	7	6	7	5	7
O88998	Olfm1	Noelin	0.359525	1.283	3.33027	0.00046744	15.8639	16.0659	16.0481	16.0102	16.3729	16.38	16.3913	16.282	4	4	9	9	8	9	11	9	9	9
Q9Z307	Kcnj16	Inward rectifier potassium channel 16	-2.44985	0.18303	3.22329	0.000598011	17.1755	16.2565	15.9372	16.0221	13.558	14.0992	14.4854	13.4493	4	4	6	6	7	5	5	3	6	4
E9Q8I7	Nfxl1	Nuclear transcription factor, X-box-binding-like 1	-0.878725	0.543848	3.13623	0.000730753	13.6953	NaN	13.3522	13.6262	12.7778	12.6075	12.8095	12.5219	3	4	5	NaN	3	4	3	3	3	4
Q9JKZ2	Slc5a3	Sodium/myo-inositol cotransporter	-0.297175	0.813844	3.11235	0.000772063	15.9699	15.9747	15.9836	15.8282	15.7122	15.6351	15.6524	15.568	4	4	9	8	9	9	9	9	8	8
Q9JK81	Myg1	UPF0160 protein MYG1, mitochondrial	0.120575	1.08717	3.10023	0.000793915	17.1718	17.2474	17.183	17.1706	17.2949	17.3231	17.3195	17.3176	4	4	17	16	19	18	20	17	19	19
Q9Z0V2	Kcnd2	Potassium voltage-gated channel subfamily D member 2	-0.09865	0.933906	3.06798	0.000855099	18.5608	18.6156	18.6083	18.6082	18.5085	18.4989	18.4722	18.5187	4	4	17	18	18	18	18	18	18	18
P22366	Myd88	Myeloid differentiation primary response protein MyD88	0.572875	1.48748	3.05323	0.000884651	10.7221	10.8146	10.8272	10.7988	11.4496	11.1221	11.5447	11.3378	4	4	1	1	1	1	1	1	1	1
Q8C419	Gpr158	Probable G-protein coupled receptor 158	-0.079325	0.9465	3.03184	0.000929299	19.029	19.0034	19.0281	18.9939	18.9522	18.9067	18.9388	18.9394	4	4	45	46	48	47	48	43	44	44
Q8BZY3	Ddx19b	DEAD (Asp-Glu-Ala-Asp) box polypeptide 19b	-2.2073	0.216539	2.96938	0.00107305	14.684	15.1311	16.2734	15.9958	13.181	13.3532	13.4698	13.2511	4	4	3	2	1	2	1	1	1	2
Q8K0P3	Meak7	MTOR-associated protein MEAK7	0.187375	1.13869	2.9543	0.00111097	13.9135	13.9373	13.8541	13.9072	14.0269	14.1244	14.1441	14.0662	4	4	4	3	4	4	3	3	3	3
P70408	Cdh10	Cadherin-10	0.491	1.40542	2.8645	0.00136617	13.2454	13.2823	13.1968	13.475	13.792	13.6136	13.8923	13.8656	4	4	3	4	3	7	3	5	2	5
Q8R2Q4	Gfm2	Ribosome-releasing factor 2, mitochondrial	-0.179625	0.882932	2.72369	0.00188934	14.5993	14.6041	14.6794	14.6487	14.4526	14.5015	14.4848	14.3741	4	4	8	8	8	8	8	9	8	8
Q64444	Ca4	Carbonic anhydrase 4	-0.322425	0.799725	2.72067	0.00190251	18.6795	18.6888	18.7386	18.5415	18.4554	18.2434	18.3095	18.3504	4	4	10	10	11	10	10	10	10	11
Q9CRB0	Snx24	Sorting nexin-24	0.55165	1.46576	2.6961	0.00201327	13.8221	13.842	14.0075	14.2219	14.4918	14.5605	14.4023	14.6455	4	4	2	1	1	2	1	2	1	1
Q60737	Csnk2a1	Casein kinase II subunit alpha	0.0731	1.05197	2.68283	0.00207575	18.707	18.6972	18.7103	18.7036	18.7371	18.7838	18.799	18.7906	4	4	17	17	17	17	18	17	18	16
Q8VE96	Slc35f6	Solute carrier family 35 member F6	1.19117	2.28339	2.67049	0.00213554	12.9028	12.9887	NaN	12.333	13.8472	13.8108	14.2138	13.8589	3	4	2	1	NaN	1	1	1	1	1
Q3TXX4	Slc17a7	Vesicular glutamate transporter 1	0.127725	1.09257	2.65646	0.00220569	21.9604	21.9181	21.9448	21.9314	22.0543	22.1328	22.0549	22.0236	4	4	20	18	21	20	22	20	19	19
Q9WTP6	Ak2	Adenylate kinase 2, mitochondrial	-0.149175	0.901766	2.63627	0.00231062	18.4746	18.4038	18.4622	18.5232	18.3008	18.2824	18.3577	18.3262	4	4	17	17	17	15	17	16	17	17
Q8BIW1	Prune1	Exopolyphosphatase PRUNE1	-0.106425	0.928887	2.62818	0.00235406	18.6143	18.644	18.5772	18.587	18.5028	18.4942	18.4638	18.536	4	4	27	27	27	27	25	27	27	24
P61329	Fgf12	Fibroblast growth factor 12	-0.14625	0.903596	2.62362	0.00237895	18.719	18.7985	18.7256	18.7645	18.5828	18.6727	18.5789	18.5882	4	4	10	9	9	10	9	9	8	9
Q9JKY0	Cnot9	CCR4-NOT transcription complex subunit 9	0.07245	1.0515	2.56675	0.00271176	15.9244	15.8771	15.9135	15.868	15.9754	15.9576	15.9799	15.9599	4	4	11	11	9	8	11	10	7	10
Q9Z1G3	Atp6v1c1	V-type proton ATPase subunit C 1	-0.078225	0.947222	2.5469	0.00283856	20.3669	20.4017	20.3443	20.3561	20.3148	20.2663	20.2807	20.2943	4	4	36	38	36	39	38	38	39	38
Q8K1S1	Lgi4	Leucine-rich repeat LGI family member 4	0.145575	1.10617	2.51893	0.00302742	16.7958	16.8691	16.8593	16.9297	17.0385	16.9935	16.9814	17.0228	4	4	20	21	18	20	19	20	21	20
Q6Q477	Atp2b4	Plasma membrane calcium-transporting ATPase 4	0.356275	1.28012	2.51367	0.00306428	18.5738	18.4174	18.4532	18.6457	18.7364	18.9768	18.9338	18.8682	4	4	26	29	28	28	27	30	31	32
Q9D517	Agpat3	1-acyl-sn-glycerol-3-phosphate acyltransferase gamma	-0.128525	0.914766	2.46765	0.00340679	18.7098	18.7846	18.7468	18.8041	18.6791	18.6425	18.6079	18.6017	4	4	18	17	17	17	16	17	16	17
Q8R216	Sirt4	NAD-dependent protein lipoamidase sirtuin-4, mitochondrial	0.615792	1.5324	2.46699	0.00341201	12.1926	NaN	12.0258	12.1591	12.8541	12.8954	12.735	12.482	3	4	1	NaN	1	1	1	1	1	1
Q69ZH9	Arhgap23	Rho GTPase-activating protein 23	0.124525	1.09015	2.43824	0.00364552	16.6247	16.6559	16.5527	16.6385	16.7526	16.7035	16.7404	16.7734	4	4	22	20	20	21	21	23	18	22
Q811Q9	Pcyt1b	Choline-phosphate cytidylyltransferase B	-0.18905	0.877183	2.43444	0.00367755	16.743	16.7678	16.9213	16.8166	16.6324	16.5903	16.6424	16.6274	4	4	7	6	6	6	8	7	7	7
Q99JF5	Mvd	Diphosphomevalonate decarboxylase	-0.1067	0.92871	2.42953	0.00371937	15.929	15.8758	15.889	15.9065	15.8267	15.8195	15.7379	15.7894	4	4	6	7	7	7	5	6	7	6
A2AHC3	Camsap1	Calmodulin-regulated spectrin-associated protein 1	-0.1194	0.92057	2.41633	0.00383417	16.3833	16.3832	16.3375	16.443	16.2543	16.2845	16.2327	16.2979	4	4	28	28	28	28	27	28	27	25
Q8BWY3	Etf1	Eukaryotic peptide chain release factor subunit 1	-0.1213	0.919359	2.39364	0.00403983	16.9786	17.0843	16.9945	17.0536	16.9165	16.8763	16.9221	16.9109	4	4	19	19	19	19	20	20	19	19
Q9WV18	Gabbr1	Gamma-aminobutyric acid type B receptor subunit 1	-0.21355	0.862413	2.38665	0.00410535	17.8451	17.8763	17.8413	17.7081	17.656	17.6399	17.5955	17.5252	4	4	32	36	35	31	33	33	29	31
Q9D379	Ephx1	Epoxide hydrolase 1	-0.204325	0.867945	2.38211	0.00414852	18.9141	18.9293	19.0517	18.8922	18.7637	18.7556	18.7897	18.661	4	4	30	32	31	33	30	30	32	30
P62761	Vsnl1	Visinin-like protein 1	-0.213075	0.862696	2.36491	0.00431605	22.9438	23.0033	22.8753	22.9588	22.7194	22.8195	22.7601	22.6299	4	4	19	20	19	19	20	20	20	19
P97449	Anpep	Aminopeptidase N	-0.247175	0.842545	2.35516	0.00441403	15.6975	15.7397	15.7248	15.6256	15.4928	15.5696	15.3763	15.3602	4	4	18	18	15	15	15	17	16	14
P49769	Psen1	Presenilin-1	0.565975	1.48039	2.34252	0.0045444	13.7119	13.6757	13.6121	13.5059	13.8348	14.3394	14.3293	14.266	4	4	3	2	3	2	3	2	2	2
P45481	Crebbp	CREB-binding protein	-0.210775	0.864073	2.33961	0.00457503	16.0262	15.9141	15.8246	15.9688	15.753	15.6807	15.7654	15.6915	4	4	12	8	8	8	9	7	6	9
Q61330	Cntn2	Contactin-2	-0.06375	0.956774	2.31704	0.00481907	19.3636	19.339	19.3387	19.3054	19.285	19.2479	19.2814	19.2774	4	4	42	39	40	39	40	39	39	38
Q921L3	Tmco1	Calcium load-activated calcium channel	0.132825	1.09644	2.31467	0.00484539	17.1409	17.1461	17.0354	17.0557	17.2217	17.2179	17.2108	17.259	4	4	4	4	5	5	4	4	5	5
P18872	Gnao1	Guanine nucleotide-binding protein G(o) subunit alpha	0.233175	1.17542	2.30513	0.00495307	22.4897	22.4688	22.4872	22.6328	22.7986	22.6385	22.7906	22.7835	4	4	27	27	25	27	29	27	27	27
Q922U1	Prpf3	U4/U6 small nuclear ribonucleoprotein Prp3	-0.10965	0.926813	2.29785	0.00503674	15.674	15.654	15.6565	15.7275	15.5869	15.5199	15.607	15.5596	4	4	9	9	7	11	9	8	7	8
Q9CPR1	Rwdd4	RWD domain-containing protein 4	0.154825	1.11329	2.2675	0.00540131	15.6806	15.578	15.6431	15.6453	15.7175	15.771	15.845	15.8328	4	4	5	4	5	5	3	4	4	5
Q9QZC1	Trpc3	Short transient receptor potential channel 3	-0.2936	0.815864	2.25873	0.00551145	15.4174	15.6304	15.5539	15.3678	15.2594	15.1654	15.1191	15.2512	4	4	6	9	10	9	8	6	6	6
Q8BL03	Slc25a29	Mitochondrial basic amino acids transporter	-0.1166	0.922359	2.24392	0.00570263	15.3252	15.3195	15.2116	15.2581	15.1486	15.1798	15.1592	15.1604	4	4	6	8	8	8	7	7	6	7
Q9ESW4	Agk	Acylglycerol kinase, mitochondrial	-0.10625	0.929	2.23023	0.00588537	19.3787	19.304	19.3361	19.318	19.2576	19.2643	19.2063	19.1836	4	4	23	22	22	25	21	24	24	24
Q8R4N0	Clybl	Citramalyl-CoA lyase, mitochondrial	-0.1476	0.902751	2.22135	0.00600692	18.2379	18.2291	18.2515	18.3459	18.0889	18.0895	18.1865	18.1091	4	4	15	16	15	16	16	15	15	16
Q9R1V7	Adam23	Disintegrin and metalloproteinase domain-containing protein 23	-0.1426	0.905885	2.20688	0.00621046	17.3914	17.5033	17.4555	17.4398	17.2354	17.3138	17.3601	17.3103	4	4	25	24	25	25	23	25	21	24
Q9CQ18	Rnaseh2c	Ribonuclease H2 subunit C	-1.68502	0.310998	2.20106	0.00629413	16.9925	17.2208	17.275	16.2454	15.4272	14.7686	16.1181	14.6797	4	4	2	2	2	2	3	1	2	1
P20917	Mag	Myelin-associated glycoprotein	-0.190125	0.87653	2.20064	0.00630023	20.4738	20.4358	20.4713	20.568	20.2283	20.286	20.2736	20.4005	4	4	22	20	20	22	20	20	21	21
Q9QX60	Dguok	Deoxyguanosine kinase, mitochondrial	-0.17155	0.887888	2.19926	0.00632037	18.1007	18.1432	18.0515	18.2041	17.9018	17.9862	17.9154	18.0099	4	4	10	9	9	10	10	9	10	11
Q9JI99	Sgpp1	Sphingosine-1-phosphate phosphatase 1	-0.1764	0.884908	2.18437	0.00654076	15.705	15.6185	15.5844	15.5895	15.5447	15.3953	15.4301	15.4217	4	4	3	3	3	4	3	3	3	3
Q99L88	Sntb1	Beta-1-syntrophin	-0.342125	0.788878	2.17771	0.00664186	17.354	17.1807	17.2707	17.2159	17.1209	16.7724	16.8419	16.9176	4	4	10	8	8	8	9	6	3	5
O88444	Adcy1	Adenylate cyclase type 1	0.12135	1.08775	2.1746	0.00668967	17.8333	17.7882	17.7263	17.786	17.8647	17.9454	17.8753	17.9338	4	4	26	26	26	25	24	24	24	23
Q8CFV4	Nrn1	Neuritin	0.30875	1.23863	2.17394	0.0066997	14.4778	14.2699	14.4105	14.3321	14.5616	14.6607	14.8523	14.6507	4	4	3	3	4	3	4	3	2	3
Q0VBF8	Stum	Protein stum homolog	-0.23535	0.849479	2.17039	0.00675475	13.6119	13.7687	13.7431	13.6153	13.4187	13.4137	13.5709	13.3943	4	4	2	1	1	1	1	1	1	1
Q91YE6	Ipo9	Importin-9	-0.048475	0.966958	2.16767	0.00679717	17.0102	16.9774	16.9917	16.9919	16.9483	16.9485	16.9639	16.9166	4	4	30	30	30	29	27	32	26	30
Q6R0H7	Gnas	Guanine nucleotide-binding protein G(s) subunit alpha isoforms XLas	0.13055	1.09471	2.1599	0.0069199	19.007	18.9349	19.0487	19.065	19.1498	19.1329	19.1817	19.1134	4	4	20	18	19	20	22	17	19	20
Q3THS6	Mat2a	S-adenosylmethionine synthase isoform type-2	-0.111825	0.925417	2.15088	0.00706519	18.9527	19.0054	18.8888	18.9283	18.7926	18.844	18.8373	18.854	4	4	21	25	25	24	22	21	20	23
Q64133	Maoa	Amine oxidase [flavin-containing] A	-0.1381	0.908715	2.15068	0.00706835	20.868	20.8958	20.8761	20.8507	20.7331	20.7236	20.6601	20.8214	4	4	26	26	25	28	24	26	27	25
Q9CXI0	Coq5	2-methoxy-6-polyprenyl-1,4-benzoquinol methylase, mitochondrial	0.204	1.15189	2.14996	0.00708019	16.1167	16.1556	16.1522	16.2384	16.3111	16.406	16.4762	16.2856	4	4	12	11	12	12	15	14	12	12
Q6WVG3	Kctd12	BTB/POZ domain-containing protein KCTD12	-0.116775	0.922247	2.12601	0.0074815	20.3082	20.3894	20.3638	20.2946	20.2627	20.1705	20.2271	20.2286	4	4	18	18	18	18	19	18	18	18
Q8CEC6	Ppwd1	Peptidylprolyl isomerase domain and WD repeat-containing protein 1	-0.21475	0.861695	2.1258	0.00748522	13.9803	13.7882	13.8232	13.8639	13.5792	13.7096	13.5999	13.7079	4	4	5	5	4	6	6	6	5	6
Q60809	Cnot7	CCR4-NOT transcription complex subunit 7	0.107025	1.07701	2.11866	0.00760922	14.9717	14.9585	14.9717	14.886	15.003	15.0834	15.0587	15.0709	4	4	4	4	4	4	3	5	3	5
Q99MR8	Mccc1	Methylcrotonoyl-CoA carboxylase subunit alpha, mitochondrial	-0.07135	0.951747	2.11859	0.00761046	18.3781	18.2928	18.327	18.3258	18.2628	18.2689	18.2575	18.2491	4	4	33	32	33	33	33	32	34	32
P22933	Gabrd	Gamma-aminobutyric acid receptor subunit delta	-0.1916	0.875634	2.11068	0.00775025	17.7312	17.755	17.6708	17.67	17.5138	17.6293	17.4162	17.5013	4	4	9	9	10	9	10	10	9	10
Q99PT1	Arhgdia	Rho GDP-dissociation inhibitor 1	-0.104725	0.929982	2.09102	0.00810915	20.6702	20.6943	20.694	20.5817	20.551	20.5517	20.5529	20.5657	4	4	17	20	21	19	17	19	19	17
Q9CQA9	Ntpcr	Cancer-related nucleoside-triphosphatase homolog	0.4115	1.33007	2.08261	0.00826777	14.4493	14.5663	14.4087	14.3937	14.654	14.748	14.986	15.076	4	4	5	5	4	2	6	6	3	3
Q9CXJ1	Ears2	Probable glutamate--tRNA ligase, mitochondrial	-0.173675	0.886581	2.08022	0.00831342	15.0547	15.045	14.9759	14.9232	14.9175	14.781	14.7777	14.8279	4	4	9	9	9	12	10	9	11	11
Q9DCS3	Mecr	Enoyl-[acyl-carrier-protein] reductase, mitochondrial	-0.198375	0.871532	2.07126	0.00848682	17.61	17.6231	17.646	17.4561	17.3532	17.3232	17.4247	17.4406	4	4	19	18	18	19	19	19	19	18
Q9DCN1	Nudt12	Peroxisomal NADH pyrophosphatase NUDT12	0.3565	1.28032	2.07115	0.0084889	13.1081	13.1705	13.0894	13.0901	13.3636	13.3959	13.7423	13.3823	4	4	7	5	8	4	7	8	6	5
Q3TIV5	Zc3h15	Zinc finger CCCH domain-containing protein 15	-0.1871	0.87837	2.06062	0.00869712	16.0952	16.1983	16.2062	16.2034	15.8819	15.9997	16.0807	15.9924	4	4	11	10	10	10	11	10	10	7
Q8BPQ7	Sgsm1	Small G protein signaling modulator 1	0.324225	1.25199	2.05611	0.00878799	17.0365	16.9234	17.0419	17.0988	17.3055	17.2605	17.5766	17.2549	4	4	21	24	23	24	22	24	21	23
Q9Z0S1	Bpnt1	3'(2'),5'-bisphosphate nucleotidase 1	-0.071025	0.951961	2.04529	0.00900968	20.3948	20.4302	20.4219	20.3712	20.3141	20.3081	20.3537	20.3581	4	4	20	20	21	18	20	19	18	21
Q8VDP2		UPF0428 protein CXorf56 homolog	0.3505	1.275	2.03775	0.00916758	14.2324	14.526	14.5084	14.2581	14.7847	14.8389	14.6238	14.6795	4	4	2	1	2	2	1	1	1	1
P70697	Urod	Uroporphyrinogen decarboxylase	0.191875	1.14225	2.0323	0.00928322	17.54	17.6893	17.6434	17.5493	17.7007	17.8147	17.8715	17.8026	4	4	14	14	12	12	12	12	12	12
P30275	Ckmt1	Creatine kinase U-type, mitochondrial	0.161525	1.11847	2.01294	0.00970645	24.3015	24.3333	24.354	24.3494	24.3891	24.4896	24.5906	24.515	4	4	31	31	31	31	33	31	32	32
Q8C5H8	Nadk2	NAD kinase 2, mitochondrial	-0.1432	0.905508	2.01105	0.00974868	18.6873	18.5814	18.5673	18.55	18.3933	18.4978	18.4451	18.477	4	4	26	26	25	26	25	26	24	25
O89079	Cope	Coatomer subunit epsilon	0.075475	1.05371	2.00993	0.00977395	17.1761	17.1737	17.179	17.1311	17.2068	17.2256	17.2441	17.2853	4	4	15	16	16	13	14	13	15	13
Q9WTZ1	Rnf7	RING-box protein 2	-0.09395	0.936954	2.00928	0.00978852	16.9557	16.9501	17.0506	17.0181	16.9046	16.8882	16.8912	16.9147	4	4	3	3	3	3	3	3	3	3
Q8C3X4	Guf1	Translation factor Guf1, mitochondrial	-0.213075	0.862696	2.00668	0.00984743	15.472	15.7117	15.564	15.5459	15.4036	15.3672	15.2808	15.3897	4	4	8	5	7	9	9	6	6	9
Q6P8X1	Snx6	Sorting nexin-6	-0.104075	0.930401	2.0062	0.00985822	18.2269	18.1752	18.2098	18.2977	18.1525	18.1154	18.1245	18.1009	4	4	21	22	23	22	23	23	21	23
Q91VR5	Ddx1	ATP-dependent RNA helicase DDX1	-0.06925	0.953133	2.00331	0.00992401	19.1249	19.069	19.0717	19.0363	19.0133	19.0056	18.9972	19.0088	4	4	44	46	48	48	46	47	48	45
Q9EPL9	Acox3	Peroxisomal acyl-coenzyme A oxidase 3	0.1445	1.10535	1.99618	0.0100883	14.8261	14.9848	14.929	14.8658	15.0044	15.0541	15.0881	15.0371	4	4	13	10	12	12	10	11	9	11
Q62148	Aldh1a2	Retinal dehydrogenase 2	-0.156325	0.897308	1.99282	0.0101668	19.0477	19.0276	18.9733	18.9389	18.8476	18.9015	18.8697	18.7434	4	4	14	16	15	13	15	16	10	14
Q5SSH7	Zzef1	Zinc finger ZZ-type and EF-hand domain-containing protein 1	0.131375	1.09534	1.99281	0.010167	15.1201	15.1996	15.0783	15.1528	15.1983	15.2738	15.3081	15.2961	4	4	34	33	32	32	34	38	26	28
O35926	Cdk5r2	Cyclin-dependent kinase 5 activator 2	0.40665	1.3256	1.98217	0.010419	12.7507	12.9245	12.9642	13.1863	13.3597	13.2709	13.2734	13.5483	4	4	2	1	2	1	1	1	1	1
Q9D061	Acbd6	Acyl-CoA-binding domain-containing protein 6	0.1347	1.09786	1.97813	0.0105164	16.9178	16.9356	16.7975	16.9409	17.0322	17.0405	16.9945	17.0634	4	4	14	11	11	11	11	10	11	10
Q8BMB3	Eif4e2	Eukaryotic translation initiation factor 4E type 2	0.157275	1.11518	1.97523	0.010587	13.7339	13.864	13.7676	13.8265	13.8697	13.9647	14.0221	13.9646	4	4	6	5	6	7	6	6	5	7
Q5U3K5	Rabl6	Rab-like protein 6	0.160875	1.11796	1.96547	0.0108275	18.0446	18.0319	17.8754	17.9929	18.1249	18.1565	18.2032	18.1037	4	4	26	27	26	26	27	26	26	25
Q9Z2I8	Suclg2	Succinate--CoA ligase [GDP-forming] subunit beta, mitochondrial	-0.176875	0.884617	1.96274	0.0108957	19.3877	19.43	19.4232	19.4909	19.1735	19.3697	19.2039	19.2772	4	4	22	22	22	22	20	22	21	21
P70677	Casp3	Caspase-3	-0.177775	0.884065	1.96253	0.010901	16.9566	17.0426	17.0013	16.9594	16.8145	16.7617	16.9364	16.7362	4	4	12	13	12	12	12	11	11	12
Q9ESN6	Trim2	Tripartite motif-containing protein 2	-0.147875	0.902579	1.96196	0.0109155	18.8061	18.6606	18.691	18.7235	18.6272	18.5404	18.5175	18.6046	4	4	34	35	34	34	34	33	34	35
Q99LS3	Psph	Phosphoserine phosphatase	-0.22415	0.856099	1.95403	0.0111165	18.6115	18.8147	18.6772	18.6724	18.5021	18.4038	18.3919	18.5814	4	4	12	12	12	10	12	12	11	11
Q9JI11	Stk4	Serine/threonine-protein kinase 4	1.30435	2.46972	1.94411	0.0113734	12.1063	12.7813	11.6033	11.322	12.7485	13.4351	13.4295	13.4172	4	4	1	2	1	1	3	2	2	2
O88878	Zfand5	AN1-type zinc finger protein 5	0.197575	1.14677	1.93991	0.011484	14.2254	14.2124	14.2226	14.3219	14.4747	14.3255	14.5566	14.4158	4	4	5	3	3	4	4	3	3	4
Q8BVL3	Snx17	Sorting nexin-17	-0.164	0.892547	1.93608	0.0115856	17.2159	17.1851	17.0693	17.1757	16.948	17.0912	16.9941	16.9567	4	4	12	12	15	14	15	15	13	13
P10126	Eef1a1	Elongation factor 1-alpha 1	-0.141975	0.906278	1.93585	0.0115917	21.4866	21.5591	21.4764	21.4753	21.3227	21.4544	21.2994	21.353	4	4	19	20	20	19	19	19	20	19
O70404	Vamp8	Vesicle-associated membrane protein 8	0.773775	1.70974	1.9354	0.0116037	14.3829	13.6883	14.2225	14.6071	14.7321	15.1173	15.1205	15.026	4	4	3	2	3	3	3	3	3	3
O88910	Mpp3	MAGUK p55 subfamily member 3	-0.122425	0.918642	1.93094	0.0117235	18.9762	19.0063	19.0469	18.9197	18.8853	18.8873	18.8008	18.886	4	4	37	38	37	38	35	36	37	35
Q8BUK6	Hook3	Protein Hook homolog 3	0.088725	1.06343	1.92858	0.0117874	17.1888	17.2037	17.2686	17.2266	17.3236	17.35	17.3032	17.2658	4	4	28	29	28	29	27	30	29	27
Q8CGK3	Lonp1	Lon protease homolog, mitochondrial	-0.246	0.843231	1.92535	0.0118755	19.3536	19.4738	19.3485	19.3981	19.1733	19.1377	18.9875	19.2915	4	4	47	51	50	50	50	47	49	48
Q9WU78	Pdcd6ip	Programmed cell death 6-interacting protein	-0.338	0.791137	1.9253	0.0118768	19.5361	19.6589	19.6493	19.6441	19.4585	19.357	19.2863	19.0346	4	4	44	46	50	46	51	45	49	48
P09055	Itgb1	Integrin beta-1	-0.06115	0.9585	1.92441	0.0119012	17.5838	17.5355	17.5181	17.5593	17.5012	17.4703	17.5074	17.4732	4	4	24	25	25	25	24	24	25	23
Q8BLH7	Hirip3	HIRA-interacting protein 3	-1.26385	0.416431	1.92336	0.0119299	12.4369	11.494	11.9048	12.8135	11.4666	10.5921	10.6106	10.9245	4	4	4	2	2	2	3	2	1	2
P21661	Pcsk2	Neuroendocrine convertase 2	0.259625	1.19717	1.92243	0.0119556	14.438	14.6308	14.6415	14.4884	14.7001	14.9512	14.7984	14.7875	4	4	7	4	7	5	7	8	7	6
Q8K2F0	Brd3	Bromodomain-containing protein 3	0.518675	1.43264	1.91742	0.0120942	14.1701	14.0341	13.9943	14.2536	14.8318	14.6381	14.2531	14.8038	4	4	3	3	3	3	2	2	2	2
O08756	Hsd17b10	3-hydroxyacyl-CoA dehydrogenase type-2	-0.08495	0.942817	1.91738	0.0120953	19.7394	19.6638	19.7443	19.7106	19.6543	19.6433	19.5854	19.6353	4	4	12	12	12	11	12	12	11	12
P84086	Cplx2	Complexin-2	0.13985	1.10179	1.91046	0.0122896	21.7484	21.7873	21.7826	21.768	21.8003	21.9625	21.9649	21.918	4	4	10	10	10	11	11	10	11	11
Q91VR8	Brk1	Protein BRICK1	2.07512	4.21381	1.90438	0.0124629	16.955	16.8736	16.9545	16.5901	19.6646	17.1804	19.4498	19.3789	4	4	8	7	8	8	8	7	8	7
Q9JM96	Cdc42ep4	Cdc42 effector protein 4	0.140275	1.10212	1.90392	0.0124761	20.1149	20.0039	20.0381	20.1751	20.2364	20.2161	20.1978	20.2428	4	4	19	19	19	20	19	20	20	19
Q8BZM1	Glmn	Glomulin	0.1802	1.13304	1.90032	0.0125801	14.4704	14.3186	14.2684	14.3884	14.4932	14.6172	14.5261	14.5301	4	4	11	11	11	11	10	13	11	8
Q6IFT4	Arhgap20	Rho GTPase-activating protein 20	-0.2726	0.827826	1.89605	0.0127042	18.1281	17.9784	18.1103	18.259	17.7291	17.9667	17.7963	17.8933	4	4	1	1	1	1	1	1	1	1
Q8BGZ2	Fam168a	Protein FAM168A	0.268725	1.20474	1.88617	0.0129967	14.1796	13.8929	14.1973	14.0788	14.4303	14.2886	14.3884	14.3162	4	4	3	2	3	3	3	3	2	3
Q8CIG8	Prmt5	Protein arginine N-methyltransferase 5	0.1422	1.10359	1.88464	0.0130423	17.4903	17.383	17.384	17.3639	17.5437	17.5443	17.6218	17.4802	4	4	24	24	25	25	25	25	25	26
Q8C7J6	Kctd12b	Potassium channel tetramerisation domain containing 12b, isoform CRA_a	-0.16445	0.892269	1.88319	0.013086	20.0962	20.0862	20.1039	19.9597	19.9555	19.8875	19.8091	19.9361	4	4	8	7	7	7	8	7	7	7
Q66L42	Map3k10	Mitogen-activated protein kinase kinase kinase 10	-0.214675	0.86174	1.88134	0.0131421	16.2706	16.2719	16.3126	16.3219	15.9656	16.2296	16.1222	16.0009	4	4	7	5	5	6	6	7	4	6
Q99JP7	Ggt7	Glutathione hydrolase 7	-0.098775	0.933826	1.87813	0.0132395	22.6164	22.6442	22.6161	22.6393	22.505	22.591	22.5576	22.4673	4	4	22	23	24	22	20	23	22	22
P97798	Neo1	Neogenin	-0.116825	0.922215	1.87431	0.0133565	16.7771	16.831	16.7802	16.8337	16.7556	16.6394	16.637	16.7227	4	4	25	28	28	28	26	28	25	27
P70202	Lxn	Latexin	-0.1206	0.919805	1.8724	0.0134153	21.0363	21.1024	20.9698	21.0898	20.9189	20.8856	20.9459	20.9655	4	4	6	6	6	6	6	6	6	6
Q61771	Kif3b	Kinesin-like protein KIF3B	0.2037	1.15165	1.86632	0.0136043	16.4242	16.3528	16.4547	16.2413	16.537	16.6053	16.4937	16.6518	4	4	19	21	20	20	20	19	16	18
Q8R2R3	Aagab	Alpha- and gamma-adaptin-binding protein p34	-0.1519	0.900064	1.85415	0.0139909	14.3589	14.3877	14.4407	14.3316	14.1649	14.296	14.29	14.1604	4	4	3	3	3	3	4	3	3	3
Q8C570	Rae1	mRNA export factor	0.172875	1.1273	1.85121	0.014086	16.9426	16.8811	16.9251	17.0293	17.1336	17.0042	17.1907	17.1411	4	4	15	13	15	15	15	15	14	16
Q9QYR9	Acot2	Acyl-coenzyme A thioesterase 2, mitochondrial	-0.139925	0.907566	1.84772	0.0141997	15.9301	15.9339	15.9533	15.9882	15.8048	15.7368	15.9195	15.7847	4	4	11	9	11	10	11	9	10	11
P11627	L1cam	Neural cell adhesion molecule L1	-0.1098	0.926717	1.84518	0.0142832	18.1875	18.2327	18.1541	18.1738	18.1282	18.043	18.018	18.1197	4	4	37	36	38	38	38	37	37	37
Q3URS9	Ccdc51	Coiled-coil domain-containing protein 51	-0.09955	0.933324	1.84213	0.0143837	15.912	15.9506	15.9359	15.9348	15.8514	15.7551	15.8406	15.888	4	4	12	13	13	13	12	12	12	11
Q61025	Ift20	Intraflagellar transport protein 20 homolog	0.19225	1.14254	1.84131	0.0144108	12.5564	12.5158	12.6553	12.5777	12.6274	12.7851	12.8311	12.8306	4	4	1	1	1	1	1	1	1	1
Q99JH7	Clstn3	Calsyntenin-3	0.12385	1.08964	1.83983	0.01446	16.7997	16.875	16.8931	16.7969	17.007	16.9869	16.9784	16.8878	4	4	19	18	18	18	18	19	16	18
Q9WV34	Mpp2	MAGUK p55 subfamily member 2	-0.09175	0.938384	1.83387	0.0146598	20.4818	20.4893	20.4632	20.4321	20.4101	20.3818	20.3055	20.402	4	4	38	34	37	37	36	35	37	37
Q8BWR2	Pithd1	PITH domain-containing protein 1	0.111175	1.08011	1.82349	0.0150146	16.9777	16.9208	16.9932	16.911	17.1174	17.0616	17.0756	16.9928	4	4	11	9	12	11	12	11	10	13
Q69ZK9	Nlgn2	Neuroligin-2	0.082575	1.05891	1.82111	0.0150969	18.2324	18.1699	18.2202	18.2096	18.314	18.3039	18.2297	18.3148	4	4	25	24	28	28	24	27	24	26
Q9D7A8	Armc1	Armadillo repeat-containing protein 1	-0.052825	0.964047	1.81774	0.0152146	18.1191	18.1443	18.1422	18.0896	18.0782	18.0628	18.0503	18.0926	4	4	14	14	13	13	14	15	13	14
P61079	Ube2d3	Ubiquitin-conjugating enzyme E2 D3	-0.0843	0.943242	1.81767	0.015217	20.5296	20.4879	20.5442	20.5645	20.4249	20.4067	20.4904	20.467	4	4	5	6	6	6	5	5	6	5
O70209	Pdlim3	PDZ and LIM domain protein 3	-0.384875	0.765845	1.81479	0.0153184	14.5552	14.175	14.2812	14.2159	13.8877	14.1079	13.7397	13.9525	4	4	2	2	2	1	2	1	1	2
Q99N92	Mrpl27	39S ribosomal protein L27, mitochondrial	0.650825	1.57007	1.8125	0.0153992	13.802	13.4667	13.6524	13.9234	13.9718	14.2175	14.7296	14.5289	4	4	2	3	3	3	2	2	2	2
P61294	Rab6b	Ras-related protein Rab-6B	-0.0925	0.937896	1.80751	0.0155773	21.1861	21.1856	21.168	21.202	21.0619	21.1661	21.0984	21.0453	4	4	17	18	18	18	17	17	17	17
Q8BQZ5	Cpsf4	Cleavage and polyadenylation specificity factor subunit 4	0.5154	1.42939	1.79561	0.0160099	14.9916	14.694	14.783	14.9856	14.9874	15.5977	15.4078	15.5229	4	4	2	2	2	2	2	1	1	1
P54728	Rad23b	UV excision repair protein RAD23 homolog B	-0.125125	0.916925	1.7897	0.0162293	19.0447	19.0682	19.1026	19.013	18.9206	19.01	18.8516	18.9458	4	4	12	10	11	10	12	11	11	10
Q8BHL8	Psmf1	Proteasome inhibitor PI31 subunit	0.33045	1.25741	1.78781	0.0163002	16.8838	17.1834	16.7742	17.0902	17.2908	17.3587	17.3795	17.2244	4	4	7	7	7	6	8	8	6	8
Q0KK55	Kndc1	Kinase non-catalytic C-lobe domain-containing protein 1	0.288325	1.22122	1.78589	0.0163722	16.0134	16.2817	16.3842	16.1455	16.5401	16.3957	16.5194	16.5229	4	4	19	19	16	18	18	19	18	19
Q505D9	Trim67	Tripartite motif-containing protein 67	0.17035	1.12533	1.78269	0.0164933	15.8546	15.9063	15.7664	15.8872	15.9354	16.118	16.0651	15.9774	4	4	7	7	10	10	9	9	11	11
Q9CQV1	Pam16	Mitochondrial import inner membrane translocase subunit TIM16	0.2104	1.15701	1.78199	0.0165198	16.6261	16.3875	16.478	16.4695	16.6553	16.6724	16.8205	16.6545	4	4	7	7	7	7	7	7	7	7
Q9Z0R9	Fads2	Acyl-CoA 6-desaturase	0.22135	1.16582	1.77997	0.0165971	15.1202	14.981	15.1443	15.2694	15.334	15.4213	15.375	15.27	4	4	9	8	8	8	8	8	8	8
Q3UDE2	Ttll12	Tubulin--tyrosine ligase-like protein 12	-0.14475	0.904536	1.77827	0.0166621	17.1358	17.0411	17.0473	16.9674	16.8929	16.9598	16.928	16.8319	4	4	32	30	32	31	33	32	32	30
O55137	Acot1	Acyl-coenzyme A thioesterase 1	-0.08575	0.942295	1.77446	0.0168087	19.5644	19.5752	19.5076	19.5274	19.501	19.4831	19.4099	19.4376	4	4	20	21	23	23	21	21	21	21
Q921E2	Rab31	Ras-related protein Rab-31	-0.19035	0.876393	1.77367	0.0168394	19.1864	19.2112	19.2874	19.1913	18.9994	19.1659	19.0395	18.9101	4	4	11	11	11	10	11	12	11	11
Q8BZ60	Ston2	Stonin-2	1.1756	2.25887	1.76975	0.0169922	11.5708	11.9074	10.9379	10.8704	13.1144	12.553	11.8586	12.4629	4	4	2	3	1	1	3	1	2	3
Q8CG80	Shf	SH2 domain-containing adapter protein F	0.165275	1.12138	1.76909	0.0170181	16.5268	16.4628	16.352	16.4951	16.673	16.6232	16.5308	16.6708	4	4	7	6	7	7	6	7	8	7
Q61923	Kcna6	Potassium voltage-gated channel subfamily A member 6	0.200625	1.1492	1.7642	0.0172106	14.7491	14.7061	14.8093	14.9095	14.9762	14.8966	14.999	15.1047	4	4	8	6	6	7	7	8	6	8
P23927	Cryab	Alpha-crystallin B chain	-0.264275	0.832617	1.76207	0.0172955	19.192	19.3112	19.3019	19.0439	18.9474	19.0432	18.9977	18.8036	4	4	16	14	15	14	16	13	15	17
Q5EG47	Prkaa1	5'-AMP-activated protein kinase catalytic subunit alpha-1	0.12	1.08673	1.75839	0.0174425	16.7666	16.8769	16.7625	16.8249	16.9703	16.8559	16.9505	16.9342	4	4	16	16	18	16	17	17	15	17
Q9R013	Ctsf	Cathepsin F	0.205975	1.15347	1.75813	0.017453	16.8898	16.9437	16.895	17.1189	17.0907	17.2541	17.1564	17.1701	4	4	6	4	5	8	7	6	6	7
Q60838	Dvl2	Segment polarity protein dishevelled homolog DVL-2	0.2482	1.18772	1.74909	0.01782	13.7174	13.895	13.8747	13.7276	14.0434	14.1073	13.8873	14.1695	4	4	2	1	1	2	1	1	1	1
Q99J85	Nptxr	Neuronal pentraxin receptor	0.44165	1.35816	1.74486	0.0179944	15.1585	14.6446	14.7431	15.1273	15.2901	15.3019	15.3974	15.4507	4	4	6	6	5	6	6	7	7	5
A2CG49	Kalrn	Kalirin	0.976975	1.96833	1.74182	0.0181207	14.9481	15.3095	15.6325	15.2455	16.6439	15.4762	16.3506	16.5728	4	4	3	2	3	4	1	2	1	1
P59997	Kdm2a	Lysine-specific demethylase 2A	0.549233	1.46331	1.74155	0.018132	15.658	15.7138	15.4306	15.6888	15.9668	NaN	16.5011	16.0482	4	3	1	1	1	1	1	NaN	1	1
Q91W86	Vps11	Vacuolar protein sorting-associated protein 11 homolog	0.07165	1.05092	1.74	0.0181971	17.1151	17.1684	17.1703	17.1757	17.1792	17.2381	17.2579	17.2409	4	4	29	29	30	33	31	32	31	31
Q91UZ1	Plcb4	1-phosphatidylinositol 4,5-bisphosphate phosphodiesterase	-0.233	0.850864	1.73757	0.0182992	18.26	18.3545	18.2059	18.0936	17.9513	18.0708	17.8814	18.0785	4	4	39	37	41	35	36	31	30	36
Q9D0S9	Hint2	Histidine triad nucleotide-binding protein 2, mitochondrial	-0.179125	0.883239	1.73673	0.0183345	19.3877	19.4722	19.369	19.4106	19.2503	19.3006	19.291	19.0811	4	4	6	6	7	7	6	6	5	6
Q8K2C6	Sirt5	NAD-dependent protein deacylase sirtuin-5, mitochondrial	-0.0783	0.947173	1.73256	0.0185115	17.1953	17.1287	17.2318	17.1807	17.1019	17.1364	17.0787	17.1063	4	4	17	17	15	16	15	17	15	17
Q791V5	Mtch2	Mitochondrial carrier homolog 2	-0.11695	0.922135	1.71747	0.0191659	20.9842	21.0701	21.0284	20.911	20.8422	20.8975	20.9057	20.8805	4	4	14	15	15	14	15	15	14	14
Q9DBL2	Gdap2	Ganglioside-induced differentiation-associated protein 2	0.169	1.12428	1.71739	0.0191693	14.4259	14.606	14.4625	14.6142	14.6494	14.7073	14.7514	14.6765	4	4	5	7	6	3	5	7	7	6
P70121	Zhx1	Zinc fingers and homeoboxes protein 1	-1.83313	0.280654	1.71712	0.0191815	NaN	18.0669	18.11	16.3607	15.3902	15.2698	16.0381	16.0195	3	4	NaN	1	1	1	1	2	1	1
Q8R143	Pttg1ip	Pituitary tumor-transforming gene 1 protein-interacting protein	0.62765	1.54505	1.71188	0.0194144	15.2154	14.6606	15.3779	15.454	15.8304	15.6728	15.6806	16.0347	4	4	2	2	1	3	1	3	3	2
P09041	Pgk2	Phosphoglycerate kinase 2	-0.253292	0.83898	1.71127	0.0194417	17.6101	17.5542	17.3842	NaN	17.3549	17.305	17.1746	17.217	3	4	1	1	1	NaN	1	1	1	1
P16014	Chgb	Secretogranin-1	-0.247625	0.842282	1.70622	0.019669	17.201	17.1156	17.1051	16.9	16.7812	16.951	16.8547	16.7443	4	4	17	16	17	18	15	15	16	15
Q8CEG5	Ccdc28b	Coiled-coil domain-containing protein 28B	-0.20015	0.87046	1.70377	0.0197803	14.916	14.7607	14.7692	14.7225	14.5722	14.611	14.4784	14.7062	4	4	4	4	4	4	4	4	3	4
Q9CX80	Cygb	Cytoglobin	0.13795	1.10034	1.70109	0.0199024	18.1564	18.2152	18.1473	18.1023	18.294	18.2414	18.3982	18.2394	4	4	18	18	17	17	17	18	18	17
P28867	Prkcd	Protein kinase C delta type	0.29245	1.22472	1.69319	0.0202679	17.0941	17.1873	17.098	17.0009	17.2698	17.5364	17.5312	17.2127	4	4	28	27	29	24	27	29	30	27
Q8VHN8	Nudt16l1	Tudor-interacting repair regulator protein	0.214025	1.15992	1.69103	0.0203688	15.5158	15.3664	15.524	15.6501	15.6636	15.7968	15.6674	15.7846	4	4	6	8	8	7	8	8	11	7
Q9Z1M8	Ik	Protein Red	0.124675	1.09026	1.68632	0.0205912	14.5629	14.4856	14.5206	14.5946	14.7342	14.6372	14.5907	14.7003	4	4	5	4	6	8	7	6	5	6
O70503	Hsd17b12	Very-long-chain 3-oxoacyl-CoA reductase	-0.1425	0.905948	1.68605	0.0206042	19.3265	19.3456	19.3272	19.1749	19.1986	19.1761	19.0987	19.1308	4	4	16	15	18	16	15	17	16	16
Q9DB25	Alg5	Dolichyl-phosphate beta-glucosyltransferase	-0.25135	0.84011	1.68139	0.0208261	16.2342	16.2366	16.5361	16.2942	16.1078	16.1577	16.0441	15.9861	4	4	6	6	6	6	6	5	5	6
Q9R061	Nubp2	Cytosolic Fe-S cluster assembly factor NUBP2	0.246875	1.18663	1.68041	0.0208731	14.3601	14.2098	14.1681	14.0264	14.4091	14.5344	14.462	14.3464	4	4	4	6	4	4	5	4	5	4
A6X8Z5	Arhgap31	Rho GTPase-activating protein 31	0.1188	1.08583	1.67471	0.021149	14.916	14.7376	14.8581	14.8557	14.9361	14.9681	14.9669	14.9715	4	4	3	3	3	3	4	4	4	4
Q9D880	Timm50	Mitochondrial import inner membrane translocase subunit TIM50	-0.064	0.956608	1.67408	0.0211799	18.8876	18.8737	18.8625	18.8271	18.7554	18.7951	18.8144	18.83	4	4	14	15	15	14	17	14	14	14
Q9DAR7	Dcps	m7GpppX diphosphatase	0.1712	1.12599	1.67112	0.0213246	18.7392	18.6404	18.6309	18.7903	18.8346	18.9878	18.813	18.8502	4	4	25	23	23	23	24	23	23	25
Q8BRT1	Clasp2	CLIP-associating protein 2	-0.06225	0.957769	1.67086	0.0213373	19.3644	19.405	19.35	19.3444	19.2933	19.3038	19.3439	19.2738	4	4	68	70	68	67	69	68	65	66
P0C7M9	Clec2l	C-type lectin domain family 2 member L	-0.075325	0.949128	1.6667	0.0215428	18.7546	18.7358	18.7232	18.7457	18.6713	18.6769	18.7107	18.5991	4	4	16	17	18	18	16	17	17	17
P40338	Vhl	von Hippel-Lindau disease tumor suppressor	0.655725	1.57541	1.66578	0.0215886	13.7517	13.3936	14.0157	14.1158	14.6047	14.7275	14.0876	14.4799	4	4	2	2	2	3	1	1	2	3
Q99KI0	Aco2	Aconitate hydratase, mitochondrial	-0.09205	0.938189	1.66574	0.0215905	23.9992	23.9497	23.9915	23.9813	23.8215	23.923	23.9438	23.8652	4	4	61	60	62	60	62	62	61	61
Q9QZD9	Eif3i	Eukaryotic translation initiation factor 3 subunit I	0.052425	1.03701	1.66175	0.0217895	17.5502	17.5061	17.5381	17.5848	17.6056	17.5866	17.6064	17.5903	4	4	17	17	18	17	17	17	17	16
Q8R104	Sirt3	NAD-dependent protein deacetylase sirtuin-3	-0.075175	0.949227	1.6576	0.021999	15.2719	15.2091	15.2501	15.3018	15.1933	15.1633	15.1554	15.2202	4	4	8	6	6	4	7	6	7	6
Q5FWK3	Arhgap1	Rho GTPase-activating protein 1	0.052975	1.0374	1.65318	0.0222237	18.1469	18.1539	18.1055	18.1363	18.206	18.1508	18.2108	18.1869	4	4	24	24	19	21	22	20	21	20
Q80TM9	Nisch	Nischarin	0.070225	1.04988	1.64911	0.0224329	16.5305	16.4939	16.4953	16.5099	16.601	16.5631	16.5248	16.6216	4	4	25	29	32	29	29	32	31	26
Q8BGQ1	Vipas39	Spermatogenesis-defective protein 39 homolog	0.115075	1.08303	1.64822	0.022479	15.7593	15.8061	15.7562	15.8579	15.8896	15.9288	15.9794	15.842	4	4	18	18	18	19	19	21	18	20
Q91YM2	Arhgap35	Rho GTPase-activating protein 35	0.069175	1.04912	1.64566	0.0226119	16.475	16.4973	16.4863	16.4967	16.507	16.5751	16.5404	16.6095	4	4	42	45	46	50	42	48	44	41
P63056	Olfm3	Noelin-3	0.291525	1.22393	1.64292	0.0227549	15.3227	15.5787	15.4942	15.674	15.9406	15.6485	15.8202	15.8264	4	4	5	5	7	8	8	7	6	6
P51863	Atp6v0d1	V-type proton ATPase subunit d 1	0.1121	1.0808	1.64248	0.0227785	21.1453	20.987	21.0547	21.0826	21.2163	21.1554	21.1993	21.147	4	4	24	23	24	24	23	22	22	23
Q9DB07	Ift46	Intraflagellar transport protein 46 homolog	0.245275	1.18532	1.64153	0.0228279	12.5635	12.5565	12.6732	12.7602	12.7459	12.9747	13.0105	12.8034	4	4	2	2	2	2	2	2	3	2
A0A087WR13;E9Q0T8;L7N1Y0	Dnah7c;Dnah7a;Dnah7b	Dynein, axonemal, heavy chain 7C;Dynein, axonemal, heavy chain 7A;Dynein, axonemal, heavy chain 7B	-0.18185	0.881572	1.63902	0.0229602	22.3207	22.1707	22.1504	22.0814	22.0804	22.0182	21.9322	21.965	4	4	1	1	1	1	1	1	1	1
Q8BXN9	Tmem87a	Transmembrane protein 87A	0.23575	1.17752	1.63842	0.0229924	15.8199	15.8328	16.0715	15.7687	16.1642	16.0093	16.1747	16.0877	4	4	7	6	6	5	5	6	4	5
O08579	Emd	Emerin	0.083475	1.05957	1.63689	0.0230733	16.8144	16.8048	16.7161	16.8267	16.8988	16.8801	16.8717	16.8453	4	4	9	10	9	11	10	9	10	10
Q8VCD6	Reep2	Receptor expression-enhancing protein 2	0.070775	1.05028	1.63616	0.0231123	17.4705	17.3891	17.4027	17.4493	17.4599	17.5191	17.503	17.5127	4	4	10	9	11	11	11	10	9	10
Q8K2C9	Hacd3	Very-long-chain (3R)-3-hydroxyacyl-CoA dehydratase 3	-0.09845	0.934036	1.63495	0.0231766	18.1674	18.1985	18.149	18.113	18.0387	18.1345	18.0068	18.0541	4	4	14	14	14	13	14	14	14	14
Q8BGC0	Htatsf1	HIV Tat-specific factor 1 homolog	3.28765	9.7652	1.63382	0.023237	17.1265	17.1301	17.1382	21.4758	21.4615	21.4965	21.6143	21.4489	4	4	30	27	32	32	29	27	27	33
Q8K4T5	Dusp19	Dual specificity protein phosphatase 19	-0.3664	0.775716	1.63302	0.0232801	14.7808	14.6731	14.5476	14.5342	13.9663	14.31	14.4664	14.3274	4	4	1	1	1	1	1	1	1	1
O88327	Ctnnal1	Alpha-catulin	-0.79965	0.574489	1.62654	0.02363	14.4333	14.48	15.3342	14.3319	14.03	14.001	13.4698	13.88	4	4	5	4	2	4	4	3	4	4
P97797	Sirpa	Tyrosine-protein phosphatase non-receptor type substrate 1	-0.069925	0.952688	1.62512	0.0237074	19.4876	19.5578	19.4713	19.5497	19.4587	19.4611	19.4268	19.4401	4	4	16	14	17	14	16	16	16	16
O89116	Vti1a	Vesicle transport through interaction with t-SNAREs homolog 1A	0.481875	1.39656	1.62384	0.0237769	14.9529	14.7389	15.1724	15.0357	15.6058	15.078	15.6641	15.4795	4	4	6	9	7	9	6	9	8	8
Q04736	Yes1	Tyrosine-protein kinase Yes	0.072675	1.05166	1.62069	0.0239502	17.9348	17.8838	17.8786	17.9227	17.9419	17.9451	18.009	18.0146	4	4	21	18	17	19	18	16	18	16
Q91WE4		UPF0729 protein C18orf32 homolog	-0.70995	0.611341	1.61952	0.0240148	14.3279	14.3037	14.6264	14.132	13.2814	14.1945	13.3269	13.7474	4	4	3	2	3	3	2	2	2	3
O70456	Sfn	14-3-3 protein sigma	-0.79385	0.576803	1.6189	0.024049	24.9651	24.9245	25.009	24.9171	23.8959	23.8709	24.9511	23.9224	4	4	1	1	1	1	2	2	1	2
Q8VCS3	Fam20b	Glycosaminoglycan xylosylkinase	0.5123	1.42632	1.6156	0.0242328	13.7888	13.7854	13.625	13.6914	13.7976	14.5659	14.1734	14.4029	4	4	1	2	3	3	3	4	4	4
Q8K114	Ints9	Integrator complex subunit 9	-0.49115	0.711458	1.61489	0.0242724	12.8914	12.2899	12.9518	12.9172	12.3648	12.1671	12.2318	12.322	4	4	3	2	4	3	2	2	3	2
P54103	Dnajc2	DnaJ homolog subfamily C member 2	-0.512075	0.701213	1.61436	0.0243016	14.0854	13.9673	14.4807	13.9834	13.9015	13.6097	13.6513	13.306	4	4	3	4	3	6	6	3	5	5
Q8BGP6	Slc25a40	Solute carrier family 25 member 40	-0.184325	0.880061	1.61395	0.0243249	15.824	15.8034	15.7185	15.745	15.449	15.7069	15.5507	15.647	4	4	9	9	8	9	9	7	9	9
Q99J36	Thumpd1	THUMP domain-containing protein 1	-0.096225	0.935478	1.6118	0.0244453	17.8984	17.8251	17.823	17.8134	17.724	17.74	17.6957	17.8153	4	4	19	19	18	20	20	18	18	19
P70169	Doc2b	Double C2-like domain-containing protein beta	-0.43875	0.737774	1.61138	0.024469	19.1381	19.6164	19.6159	19.6515	19.0626	19.0137	18.903	19.2876	4	4	4	2	2	2	4	5	3	3
Q505B7	Zbtb8os	Protein archease	-0.31545	0.8036	1.60911	0.0245974	15.4573	15.2628	15.4631	15.5827	15.0295	15.3437	14.9713	15.1596	4	4	4	4	4	4	3	4	4	4
Q61033	Tmpo	Lamina-associated polypeptide 2, isoforms alpha/zeta	-0.139675	0.907724	1.60661	0.0247393	20.8648	20.8138	20.7497	20.8104	20.7341	20.618	20.5837	20.7442	4	4	11	11	11	11	13	11	13	13
Q6P2L7	Casc4	Protein CASC4	4.649	25.0893	1.60554	0.0248003	22.7477	16.6883	16.4693	16.3604	22.6777	22.7332	22.8467	22.6041	4	4	9	9	9	7	9	9	7	9
P41242	Matk	Megakaryocyte-associated tyrosine-protein kinase	0.646492	1.56536	1.60166	0.0250232	12.248	NaN	12.8217	12.8855	13.3604	13.0325	13.4907	13.3093	3	4	1	NaN	2	2	1	3	4	2
Q99K46	Usp11	Ubiquitin carboxyl-terminal hydrolase 11	0.68285	1.60531	1.59794	0.0252383	16.1924	17.2206	16.9295	16.9531	17.4984	17.3417	17.517	17.6699	4	4	13	12	13	15	22	14	16	19
Q05920	Pc	Pyruvate carboxylase, mitochondrial	-0.048025	0.96726	1.59773	0.0252503	20.6198	20.6572	20.5876	20.6435	20.5906	20.5651	20.5758	20.5845	4	4	69	69	67	68	70	68	68	69
Q8R2H9	Phospho1	Phosphoethanolamine/phosphocholine phosphatase	-0.091225	0.938725	1.5923	0.0255684	17.4636	17.3649	17.3766	17.3674	17.3003	17.2704	17.3586	17.2783	4	4	9	8	9	9	9	9	9	9
P59325	Eif5	Eukaryotic translation initiation factor 5	0.119825	1.0866	1.58817	0.0258123	18.2386	18.171	18.2338	18.1794	18.2874	18.2414	18.394	18.3793	4	4	20	22	24	21	20	22	22	19
Q9DAZ9	Zfyve19	Abscission/NoCut checkpoint regulator	0.38645	1.30717	1.58071	0.0262599	14.7402	14.5795	14.6128	14.5263	14.8169	15.2951	15.1158	14.7768	4	4	4	5	3	3	5	4	2	4
Q9JLV1	Bag3	BAG family molecular chaperone regulator 3	-0.192425	0.875133	1.57738	0.026462	16.8753	16.8997	16.8039	16.7734	16.6427	16.6446	16.7915	16.5038	4	4	13	13	12	13	11	14	13	13
Q8R3Q2	Ppp6r2	Serine/threonine-protein phosphatase 6 regulatory subunit 2	0.1223	1.08847	1.57623	0.026532	16.8218	16.8254	16.7143	16.7988	16.9537	16.815	16.9498	16.931	4	4	32	28	31	34	28	33	29	32
Q0P5W1	Vps8	Vacuolar protein sorting-associated protein 8 homolog	0.1421	1.10351	1.57541	0.0265819	14.968	14.8656	14.8833	15.0329	15.0352	15.0501	15.068	15.1649	4	4	20	21	20	21	21	26	21	26
P60335	Pcbp1	Poly(rC)-binding protein 1	-0.116125	0.922663	1.57066	0.0268742	21.3918	21.5033	21.4385	21.3516	21.2522	21.3639	21.3073	21.2973	4	4	15	14	14	14	14	14	14	14
P62897	Cycs	Cytochrome c, somatic	-0.129875	0.913911	1.56844	0.0270125	21.742	21.6698	21.6853	21.6337	21.5465	21.6523	21.5484	21.4641	4	4	15	14	14	14	14	14	14	14
A3KMP2	Ttc38	Tetratricopeptide repeat protein 38	-0.108925	0.927279	1.56593	0.0271686	15.3732	15.2951	15.4077	15.4404	15.2709	15.3063	15.2919	15.2116	4	4	5	4	5	5	6	5	5	4
J9S314	Trpm3	Transient receptor potential cation channel, subfamily M, member 3	0.25965	1.19719	1.56503	0.0272251	16.4296	16.3138	16.2899	16.519	16.5186	16.528	16.7711	16.7732	4	4	28	29	29	35	32	34	28	28
P57724	Pcbp4	Poly(rC)-binding protein 4	0.18605	1.13764	1.56264	0.0273753	16.1811	16.1861	16.2227	16.4109	16.4173	16.3595	16.4445	16.5237	4	4	6	5	6	6	5	6	5	6
Q9D832	Dnajb4	DnaJ homolog subfamily B member 4	0.10755	1.0774	1.56091	0.0274846	16.8325	16.9064	16.8911	16.7716	16.9161	16.9995	16.9285	16.9877	4	4	12	11	12	12	11	12	12	11
P63044	Vamp2	Vesicle-associated membrane protein 2	0.242675	1.18318	1.5599	0.0275489	20.7343	20.6867	20.7493	20.7787	20.8964	21.1253	21.107	20.791	4	4	4	4	4	4	4	4	4	4
P58771	Tpm1	Tropomyosin alpha-1 chain	-0.132625	0.91217	1.55971	0.0275606	18.4294	18.4556	18.482	18.5987	18.31	18.4331	18.3348	18.3573	4	4	13	13	13	12	13	13	14	13
F8WIA3;J3QMA2;P0C8B4	Gm20604;Gm28051;Gon7	Predicted gene 20604;Predicted gene, 28051;EKC/KEOPS complex subunit GON7	0.447	1.3632	1.55839	0.0276448	14.4939	14.3307	14.5231	14.67	15.3537	14.8582	14.8693	14.7245	4	4	2	2	2	2	1	2	2	2
Q60899	Elavl2	ELAV-like protein 2	0.114	1.08222	1.55607	0.0277924	17.0016	16.9354	16.9703	17.0735	17.1154	17.0576	17.0839	17.1799	4	4	13	12	13	15	14	14	14	15
Q99KN2	Ciao1	Probable cytosolic iron-sulfur protein assembly protein CIAO1	-0.110775	0.92609	1.55594	0.0278007	14.9201	14.9348	14.8965	14.9057	14.8845	14.8043	14.7038	14.8214	4	4	5	6	7	7	5	6	8	6
Q8BH04	Pck2	Phosphoenolpyruvate carboxykinase [GTP], mitochondrial	-0.0919	0.938286	1.55462	0.0278856	18.5411	18.6366	18.5116	18.579	18.468	18.4304	18.5059	18.4964	4	4	35	39	36	37	38	38	36	34
Q8K0T0	Rtn1	Reticulon-1	-0.122625	0.918515	1.55271	0.0280085	21.9367	21.9353	22.0664	22.0372	21.9451	21.8595	21.8264	21.8541	4	4	34	33	34	34	33	34	33	34
Q91X51	Gorasp1	Golgi reassembly-stacking protein 1	0.152	1.11111	1.55083	0.0281299	15.2106	14.9906	15.1218	15.1969	15.2551	15.3269	15.266	15.2799	4	4	6	5	6	5	6	5	5	6
Q8BHN3	Ganab	Neutral alpha-glucosidase AB	-0.09245	0.937929	1.55066	0.028141	19.1266	19.2422	19.2163	19.1825	19.0785	19.1366	19.1298	19.0529	4	4	56	53	58	58	60	56	55	55
Q924S8	Spred1	Sprouty-related, EVH1 domain-containing protein 1	0.0928	1.06644	1.54953	0.0282141	14.8352	14.8209	14.7876	14.769	14.9775	14.8922	14.8627	14.8515	4	4	8	8	8	6	8	8	8	8
Q9WTT4	Atp6v1g2	V-type proton ATPase subunit G 2	0.0623	1.04413	1.54582	0.0284566	19.9365	19.9484	19.9238	19.9076	19.9559	19.983	20.0483	19.9783	4	4	13	12	13	13	12	13	13	12
Q6P4T1	Snx19	Sorting nexin-19	-0.38885	0.763738	1.54371	0.0285952	14.3696	14.4286	14.3223	14.1957	14.0955	14.2098	13.6802	13.7753	4	4	2	3	5	3	3	2	2	3
Q9D7J9	Echdc3	Enoyl-CoA hydratase domain-containing protein 3, mitochondrial	-0.167875	0.890153	1.54085	0.0287837	15.9468	15.9282	15.7608	15.79	15.7387	15.6936	15.7331	15.5889	4	4	7	5	6	5	6	6	5	5
P06797	Ctsl	Cathepsin L1	0.1483	1.10826	1.54033	0.0288183	17.0165	17.1468	17.1639	17.1526	17.2329	17.3348	17.3291	17.1762	4	4	6	7	5	5	7	7	7	6
O70480	Vamp4	Vesicle-associated membrane protein 4	-0.7095	0.611532	1.53774	0.0289911	14.7832	15.7974	15.627	15.7146	14.5937	14.8669	14.9426	14.681	4	4	4	3	3	3	4	4	4	4
Q3TLH4	Prrc2c	Protein PRRC2C	0.1021	1.07333	1.53768	0.0289945	16.933	17.0086	16.887	16.9814	16.9916	17.0623	17.1061	17.0584	4	4	41	38	41	48	46	44	45	43
P48024	Eif1	Eukaryotic translation initiation factor 1	-0.130075	0.913784	1.53416	0.0292306	18.3441	18.3706	18.4014	18.2656	18.3016	18.2441	18.158	18.1577	4	4	8	9	9	9	9	9	8	8
Q9CPT4	Mydgf	Myeloid-derived growth factor	-0.1093	0.927038	1.5337	0.0292614	17.1407	17.151	17.1627	17.1735	17.0428	16.9428	17.0991	17.106	4	4	5	5	5	5	5	5	5	5
G3X9X1	Kbtbd2	Kelch repeat and BTB (POZ) domain-containing 2	0.11145	1.08031	1.53299	0.0293098	15.1977	15.288	15.1774	15.2285	15.2859	15.2886	15.4171	15.3458	4	4	6	8	9	7	8	9	8	7
Q8CB77	Eloa	Elongin-A	1.04358	2.06133	1.53066	0.0294671	12.953	12.8399	13.0549	12.659	13.7116	13.8325	13.2212	14.9158	4	4	1	1	1	2	1	2	1	2
Q9JJL8	Sars2	Serine--tRNA ligase, mitochondrial	-0.2017	0.869525	1.52315	0.0299812	16.84	16.7672	16.8029	16.8713	16.7122	16.5388	16.471	16.7526	4	4	18	17	19	19	18	17	17	19
Q9QZN4	Fbxo6	F-box only protein 6	0.10105	1.07255	1.52061	0.0301574	15.7423	15.79	15.7433	15.7571	15.8349	15.9603	15.8284	15.8133	4	4	7	6	9	8	8	8	7	8
P27546	Map4	Microtubule-associated protein 4	0.10225	1.07345	1.51996	0.0302026	20.3547	20.2543	20.2866	20.4041	20.4523	20.4311	20.3897	20.4356	4	4	60	59	60	61	61	60	61	60
Q9EQU5	Set	Protein SET	-0.1597	0.895211	1.51922	0.0302539	18.9439	19.0024	18.8393	18.9992	18.8068	18.6712	18.7966	18.8714	4	4	10	10	11	12	10	10	10	10
Q9CWW7	Cxxc1	CXXC-type zinc finger protein 1	0.336225	1.26245	1.51454	0.0305812	13.2671	13.2738	13.5322	13.5402	13.8496	13.5278	13.6517	13.9291	4	4	5	6	5	5	9	5	5	8
P70340	Smad1	Mothers against decapentaplegic homolog 1	0.4573	1.37297	1.50884	0.0309859	15.2557	15.3149	15.2092	15.3692	15.3628	15.8886	15.6291	16.0977	4	4	3	3	4	3	4	2	3	2
B1AZA5	Tmem245	Transmembrane protein 245	0.15315	1.11199	1.50786	0.0310555	14.6517	14.6973	14.7145	14.6447	14.7826	14.8164	14.9792	14.7426	4	4	4	3	4	2	4	4	2	3
P48542	Kcnj6	G protein-activated inward rectifier potassium channel 2	0.1371	1.09969	1.50651	0.0311521	16.221	16.0886	16.1359	16.1721	16.2537	16.41	16.2336	16.2687	4	4	5	5	5	5	5	5	5	5
Q99M01	Fars2	Phenylalanine--tRNA ligase, mitochondrial	-0.16295	0.893197	1.50547	0.0312271	16.1871	16.1134	16.1424	16.1381	15.9413	16.1288	15.9972	15.8619	4	4	3	5	3	5	4	5	3	3
Q9Z1K5	Arih1	E3 ubiquitin-protein ligase ARIH1	0.123575	1.08943	1.50521	0.0312455	16.351	16.4611	16.3513	16.4693	16.5275	16.4517	16.56	16.5878	4	4	16	14	17	19	17	17	15	20
Q6NXI6	Rprd2	Regulation of nuclear pre-mRNA domain-containing protein 2	0.1045	1.07512	1.50389	0.0313411	15.4549	15.3831	15.3764	15.512	15.5592	15.49	15.5208	15.5744	4	4	12	12	13	15	15	15	11	14
E9PXF8	Sbf2	Myotubularin-related protein 13	0.449	1.36509	1.50358	0.0313632	15.4866	15.6599	15.9053	15.2084	16.0746	16.1595	15.8587	15.9634	4	4	10	11	13	14	10	9	8	7
O54724	Cavin1	Caveolae-associated protein 1	-0.1882	0.8777	1.50267	0.0314293	16.9596	16.8696	16.9428	16.6712	16.6418	16.7042	16.6737	16.6707	4	4	12	12	12	12	12	12	11	12
P51150	Rab7a	Ras-related protein Rab-7a	-0.0901	0.939458	1.49917	0.0316832	21.0265	21.0756	21.092	20.9719	20.9572	20.9002	20.98	20.9682	4	4	20	19	20	19	20	20	20	20
P63250	Kcnj3	G protein-activated inward rectifier potassium channel 1	-0.1238	0.917767	1.49834	0.0317437	16.6574	16.5828	16.6246	16.4852	16.5319	16.4267	16.4629	16.4333	4	4	7	8	8	9	8	8	7	8
Q9ERL9	Gucy1a1	Guanylate cyclase soluble subunit alpha-1	0.12265	1.08873	1.49433	0.032038	16.0317	16.1437	16.182	16.065	16.2518	16.1834	16.2945	16.1833	4	4	21	21	21	21	23	22	19	19
Q91VN4	Chchd6	MICOS complex subunit Mic25	0.143425	1.10452	1.49382	0.0320757	17.7055	17.7497	17.8288	17.8493	17.9183	17.9347	18.0225	17.8315	4	4	18	18	16	16	17	16	15	16
Q3UR70	Tgfbrap1	Transforming growth factor-beta receptor-associated protein 1	0.2125	1.15869	1.49048	0.0323239	14.8563	14.8396	14.9361	15.1324	15.1092	15.1677	15.0858	15.2517	4	4	10	7	8	13	12	9	8	10
P97314	Csrp2	Cysteine and glycine-rich protein 2	-0.925175	0.526617	1.49002	0.0323577	13.4573	12.8919	12.8995	12.7659	11.5779	12.8755	11.6835	12.177	4	4	1	2	1	1	1	1	1	1
Q8BLQ9	Cadm2	Cell adhesion molecule 2	-0.119525	0.920491	1.49	0.0323595	19.1459	19.1532	19.1471	19.0964	19.01	19.0044	18.9253	19.1248	4	4	16	19	19	17	19	19	17	20
P97382	Kcnab3	Voltage-gated potassium channel subunit beta-3	0.4868	1.40133	1.48602	0.032657	14.8528	15.0477	14.8374	14.9186	15.1522	15.9015	15.2894	15.2606	4	4	3	3	3	5	4	5	4	3
Q6PE13	Prrt3	Proline-rich transmembrane protein 3	-0.1394	0.907897	1.48528	0.0327129	17.7149	17.7104	17.5861	17.5796	17.4549	17.5997	17.4599	17.5189	4	4	13	15	14	14	15	14	13	14
Q8BW41	Pomgnt2	Protein O-linked-mannose beta-1,4-N-acetylglucosaminyltransferase 2	0.131	1.09505	1.48411	0.0328014	16.3894	16.3508	16.2421	16.44	16.468	16.4474	16.5493	16.4816	4	4	11	10	15	12	12	14	13	12
O88520	Shoc2	Leucine-rich repeat protein SHOC-2	-0.102175	0.931627	1.48261	0.0329148	14.9519	14.9455	14.9788	14.9493	14.7894	14.9577	14.8423	14.8274	4	4	12	10	10	6	10	9	7	9
Q9DC51	Gnai3	Guanine nucleotide-binding protein G(k) subunit alpha	0.086275	1.06163	1.48189	0.0329692	17.5016	17.3961	17.5006	17.3953	17.5418	17.5513	17.519	17.5266	4	4	9	8	9	8	9	8	8	9
Q8K298	Anln	Anillin	-0.16065	0.894622	1.4778	0.0332813	17.7792	17.7055	17.7667	17.5704	17.5527	17.4756	17.6337	17.5172	4	4	31	31	31	31	29	30	27	28
Q9WU56	Pus1	tRNA pseudouridine synthase A	0.232625	1.17497	1.47554	0.0334548	13.7075	13.5356	13.704	13.7192	13.7865	13.9049	14.1021	13.8033	4	4	4	5	5	4	4	5	4	3
Q9DCA2	Mrps11	28S ribosomal protein S11, mitochondrial	0.8307	1.77855	1.47334	0.0336246	14.3886	14.3918	14.3669	14.4472	15.5021	15.9419	14.8588	14.6145	4	4	6	5	6	6	4	5	5	5
O89050	Mkln1	Muskelin	0.16825	1.12369	1.47319	0.0336361	14.2932	14.175	14.391	14.1832	14.4104	14.4073	14.5269	14.3708	4	4	5	3	4	5	5	6	4	5
P56383;P56384;Q9CR84	Atp5mc2;Atp5mc3;Atp5mc1	ATP synthase F(0) complex subunit C2, mitochondrial;ATP synthase F(0) complex subunit C3, mitochondrial;ATP synthase F(0) complex subunit C1, mitochondrial	3.32263	10.0048	1.47095	0.0338103	22.3538	17.1841	18.5185	17.3459	22.0628	22.3846	22.4238	21.8216	4	4	2	1	2	2	2	2	2	1
Q8BJL0	Smarcal1	SWI/SNF-related matrix-associated actin-dependent regulator of chromatin subfamily A-like protein 1	0.323275	1.25117	1.47055	0.0338413	14.4238	14.4648	14.323	14.8009	14.9615	14.8411	14.6853	14.8177	4	4	10	9	11	12	10	10	9	11
Q9EQF6	Dpysl5	Dihydropyrimidinase-related protein 5	-0.122225	0.91877	1.47	0.0338847	20.0955	20.2511	20.1329	20.1639	19.9668	20.0147	20.1009	20.0721	4	4	41	39	39	39	39	40	37	39
Q8C3I8	Hgh1	Protein HGH1 homolog	1.02293	2.03203	1.46942	0.0339297	13.0578	14.3128	13.9484	14.1968	14.1786	15.0547	15.176	15.1982	4	4	4	3	5	4	4	4	4	6
Q6ZQ18	Efr3b	Protein EFR3 homolog B	0.13875	1.10095	1.46687	0.0341295	17.4634	17.3669	17.4522	17.4799	17.554	17.6469	17.6511	17.4654	4	4	32	33	34	35	33	37	32	35
Q9Z2I9	Sucla2	Succinate--CoA ligase [ADP-forming] subunit beta, mitochondrial	-0.07785	0.947469	1.466	0.0341978	22.1453	22.0345	22.0789	22.0731	22.0173	21.979	22.0473	21.9768	4	4	32	34	33	32	34	32	33	33
Q9D1Q6	Erp44	Endoplasmic reticulum resident protein 44	0.13655	1.09927	1.46596	0.0342012	19.5773	19.4821	19.5652	19.5657	19.6314	19.6738	19.814	19.6173	4	4	20	20	21	21	21	22	21	21
E9PUP1	Syde2	Synapse defective 1, Rho GTPase, homolog 2 (C. elegans)	-0.200775	0.870083	1.45694	0.0349191	22.0783	21.9367	22.2097	21.8994	21.8272	21.8119	21.7924	21.8895	4	4	1	1	1	1	1	1	1	1
Q811J3	Ireb2	Iron-responsive element-binding protein 2	-0.926875	0.525996	1.45458	0.0351093	13.5247	14.7348	14.737	14.7232	13.3219	13.2142	13.5326	13.9435	4	4	2	3	3	3	3	4	3	2
Q8BPA8	Dpcd	Protein DPCD	0.23055	1.17328	1.45163	0.0353484	14.141	14.0921	14.167	14.1491	14.5038	14.1301	14.463	14.3745	4	4	2	2	2	2	1	2	1	1
P40936	Inmt	Indolethylamine N-methyltransferase	-0.52915	0.692963	1.44899	0.0355637	13.8043	13.7842	14.1174	13.5514	13.3948	13.6454	13.203	12.8975	4	4	1	1	1	1	2	1	1	1
Q8BHI4	Kbtbd3	Kelch repeat and BTB domain-containing protein 3	-2.43795	0.184546	1.44836	0.0356153	13.4507	16.4789	16.372	17.0392	14.027	13.8681	12.2437	13.4502	4	4	2	3	4	4	4	2	1	3
Q8R3C0	Mcmbp	Mini-chromosome maintenance complex-binding protein	0.324325	1.25208	1.44774	0.0356664	14.2036	13.9749	14.1009	13.7218	14.4021	14.1835	14.2676	14.4453	4	4	5	5	5	3	4	5	4	5
Q9JMF7	Dolpp1	Dolichyldiphosphatase 1	1.82832	3.55125	1.44616	0.0357965	15.2164	14.6045	15.8719	14.8789	17.6085	15.109	17.6023	17.5652	4	4	2	3	1	2	2	2	2	2
P16015	Ca3	Carbonic anhydrase 3	1.76085	3.38898	1.44547	0.0358532	11.3561	14.1817	13.0897	12.0788	13.8587	14.334	14.8514	14.7056	4	4	1	3	2	3	3	4	6	4
Q8K3B1	Fbxo45	F-box/SPRY domain-containing protein 1	0.4744	1.38934	1.4452	0.0358758	12.9126	13.1827	13.0421	13.4385	13.2414	13.8596	13.7588	13.6137	4	4	1	2	3	1	2	1	3	2
Q8BTZ4	Anapc5	Anaphase-promoting complex subunit 5	-0.153	0.899378	1.44421	0.0359572	18.6662	18.512	18.5989	18.7479	18.441	18.5083	18.4255	18.5382	4	4	9	10	8	10	11	10	14	11
Q91Z69	Srgap1	SLIT-ROBO Rho GTPase-activating protein 1	0.0921	1.06592	1.44341	0.0360242	18.2101	18.0923	18.1864	18.2463	18.2922	18.267	18.291	18.2533	4	4	33	31	32	27	35	30	31	33
Q8R3Q6	Ccdc58	Coiled-coil domain-containing protein 58	-0.150025	0.901235	1.44284	0.0360715	16.1641	16.1952	16.2575	16.0851	16.056	16.1297	15.9353	15.9808	4	4	8	7	6	6	7	6	6	7
Q5SP85	Ccdc85a	Coiled-coil domain-containing protein 85A	-2.72235	0.151527	1.44195	0.0361452	16.4973	15.5929	15.8939	17.0606	12.9513	16.3816	12.5873	12.2351	4	4	3	3	2	2	1	3	1	2
P70181	Pip5k1b	Phosphatidylinositol 4-phosphate 5-kinase type-1 beta	0.3179	1.24651	1.43933	0.036364	13.429	13.3973	13.2843	13.8197	13.8502	13.7799	13.8173	13.7545	4	4	3	3	2	5	2	4	4	4
Q8QZX0	Sbk1	Serine/threonine-protein kinase SBK1	0.433425	1.35044	1.43697	0.0365617	13.3936	13.2018	13.4327	13.2164	13.5725	13.988	13.4088	14.0089	4	4	1	1	1	2	1	1	1	2
Q9JHE7	Tssc4	Protein TSSC4	0.37625	1.29796	1.434	0.0368127	14.6032	14.3137	14.8728	14.552	14.8213	15.1608	15.0287	14.8359	4	4	3	3	3	4	5	4	4	4
P59672	Anks1a	Ankyrin repeat and SAM domain-containing protein 1A	1.6426	3.12228	1.43243	0.0369458	14.2794	12.0565	12.4572	12.1836	14.8042	13.5172	14.2406	14.9851	4	4	5	1	1	1	3	3	3	2
Q06138	Cab39	Calcium-binding protein 39	-0.11975	0.920347	1.43194	0.0369877	19.2213	19.2691	19.1019	19.1744	19.0116	19.0504	19.1397	19.086	4	4	18	18	18	18	18	17	19	18
Q8BGR2	Lrrc8d	Volume-regulated anion channel subunit LRRC8D	-0.0967	0.93517	1.43167	0.0370109	12.8763	12.982	12.9891	12.9187	12.7963	12.8261	12.9108	12.8461	4	4	9	8	7	8	8	6	8	9
Q91YH5	Atl3	Atlastin-3	-0.1233	0.918085	1.43121	0.0370502	16.214	16.0648	16.2226	16.2292	16.0835	16.1124	16.0379	16.0036	4	4	13	16	17	19	17	16	14	15
Q8BJD1	Itih5	Inter-alpha-trypsin inhibitor heavy chain H5	0.41505	1.33334	1.43117	0.0370533	13.4192	13.1857	13.5257	13.9134	13.8416	13.9954	13.9623	13.9049	4	4	2	2	2	1	1	1	1	1
Q9CXI5	Manf	Mesencephalic astrocyte-derived neurotrophic factor	-0.155175	0.898023	1.43048	0.0371125	17.6121	17.5158	17.6225	17.4171	17.4218	17.4208	17.4158	17.2884	4	4	10	10	9	10	9	10	9	9
O70628	Pde9a	High affinity cGMP-specific 3',5'-cyclic phosphodiesterase 9A	-0.3949	0.760542	1.43034	0.0371244	14.2063	14.0512	14.2266	NaN	NaN	13.9594	13.5588	13.7812	3	3	1	1	1	NaN	NaN	1	1	1
Q91WE1	Snx15	Sorting nexin-15	0.146575	1.10694	1.4287	0.037265	16.1369	16.0475	16.1914	16.2244	16.2451	16.3812	16.2168	16.3434	4	4	6	8	7	8	9	9	9	9
Q8BW75	Maob	Amine oxidase [flavin-containing] B	-0.078375	0.947124	1.42703	0.0374085	19.3024	19.2566	19.2349	19.2108	19.1847	19.2301	19.1342	19.1422	4	4	30	30	30	30	31	31	32	29
Q9D8B7	Jam3	Junctional adhesion molecule C	0.29305	1.22523	1.42391	0.0376785	18.1524	17.7718	17.8226	17.8709	18.2829	18.0256	18.1445	18.3369	4	4	7	8	8	8	8	8	8	6
P70280	Vamp7	Vesicle-associated membrane protein 7	0.151675	1.11086	1.42285	0.0377702	15.6869	15.7681	15.744	15.6448	15.9716	15.8847	15.8638	15.7304	4	4	11	10	13	10	11	12	11	11
Q922Q1	2020-03-02	Mitochondrial amidoxime reducing component 2	-0.075775	0.948832	1.42101	0.0379306	20.0465	19.9338	19.9648	20.0193	19.8819	19.9369	19.9089	19.9336	4	4	20	21	19	21	21	19	19	20
Q9DCL8	Ppp1r2	Protein phosphatase inhibitor 2	-0.198575	0.871411	1.42011	0.038009	17.4534	17.406	17.4371	17.3349	17.2085	17.2624	17.3488	17.0174	4	4	9	10	10	10	9	10	10	9
P62715	Ppp2cb	Serine/threonine-protein phosphatase 2A catalytic subunit beta isoform	-0.10875	0.927391	1.41863	0.0381391	21.4015	21.3489	21.4077	21.4847	21.2213	21.2908	21.3455	21.3502	4	4	21	20	20	21	22	21	22	22
P62900	Rpl31	60S ribosomal protein L31	0.114325	1.08247	1.41701	0.0382816	19.1204	19.2033	19.1531	19.1999	19.1992	19.2825	19.385	19.2673	4	4	6	7	7	7	7	7	7	7
P16045	Lgals1	Galectin-1	-0.139875	0.907598	1.41556	0.0384097	18.8987	18.9645	19.0588	18.8263	18.7626	18.8433	18.77	18.8129	4	4	9	9	9	9	8	8	8	9
Q99JY4	Trabd	TraB domain-containing protein	-0.109775	0.926733	1.41506	0.038454	15.0193	14.854	14.9508	14.9189	14.8463	14.877	14.7681	14.8125	4	4	5	3	5	3	3	3	4	3
Q9JHW2	Nit2	Omega-amidase NIT2	-0.0977	0.934522	1.41219	0.0387091	17.2282	17.3412	17.2724	17.2317	17.1325	17.1196	17.2239	17.2067	4	4	15	16	16	14	16	14	17	16
O88507	Cntfr	Ciliary neurotrophic factor receptor subunit alpha	-0.13935	0.907928	1.40934	0.0389633	17.1616	17.0418	17.1505	16.9597	16.9594	16.94	16.9806	16.8762	4	4	9	9	9	8	9	9	9	9
O88196	Ttc3	E3 ubiquitin-protein ligase TTC3	0.327225	1.2546	1.40682	0.03919	14.5315	14.0946	14.1381	14.2116	14.5076	14.7888	14.4412	14.5471	4	4	7	8	7	13	12	12	10	10
Q3UHB1	Nt5dc3	5'-nucleotidase domain-containing protein 3	-0.063525	0.956923	1.40472	0.0393802	18.332	18.3837	18.362	18.3633	18.3568	18.2976	18.2764	18.2561	4	4	32	32	33	30	31	30	31	30
Q921G7	Etfdh	Electron transfer flavoprotein-ubiquinone oxidoreductase, mitochondrial	-0.10125	0.932225	1.40055	0.0397603	19.0163	18.9429	18.9611	18.8852	18.8825	18.8107	18.911	18.7963	4	4	35	36	36	36	35	36	35	35
Q9D2U5	Naa38	N-alpha-acetyltransferase 38, NatC auxiliary subunit	0.496375	1.41066	1.40029	0.0397842	13.4799	13.6214	13.8951	13.8506	14.6012	14.2023	13.8052	14.2238	4	4	1	1	1	1	2	1	1	2
Q8BVL9	Jakmip1	Janus kinase and microtubule-interacting protein 1	-0.123575	0.91791	1.3998	0.0398294	20.2504	20.2778	20.2586	20.331	20.0325	20.1639	20.1922	20.2349	4	4	4	5	4	6	7	4	4	5
Q8K126	Mtrf1	Peptide chain release factor 1, mitochondrial	-0.4563	0.728853	1.39958	0.0398493	NaN	16.5391	16.2775	16.6619	16.1809	15.8414	16.0873	NaN	3	3	NaN	2	2	2	2	1	1	NaN
E9Q0F0	Krt78	Keratin 78	1.33139	2.51645	1.39765	0.040027	17.6616	16.356	17.1103	16.8148	NaN	18.6051	17.4738	18.8723	4	3	2	1	2	2	NaN	2	2	2
Q9EPU0	Upf1	Regulator of nonsense transcripts 1	0.119425	1.0863	1.39641	0.0401407	17.9407	17.916	17.8352	18.048	18.0617	18.0641	18.0166	18.0752	4	4	52	53	54	53	57	54	54	52
Q8BGH4	Reep1	Receptor expression-enhancing protein 1	-0.5681	0.674505	1.39591	0.0401878	16.4299	16.3807	16.3995	16.2239	16.1293	15.6296	15.2614	16.1413	4	4	9	9	10	8	10	9	10	9
Q810C1	Slitrk1	SLIT and NTRK-like protein 1	-0.364275	0.776859	1.39587	0.0401912	14.131	14.3887	14.1269	14.1627	14.2016	13.672	13.8012	13.6774	4	4	5	8	6	6	7	6	7	3
Q8BHH2	Rab9b	Ras-related protein Rab-9B	-0.2085	0.865437	1.39257	0.0404979	15.2974	15.3935	15.2532	15.4856	15.1054	15.2684	14.9975	15.2244	4	4	6	6	4	9	6	5	7	7
P36536	Sar1a	GTP-binding protein SAR1a	-0.1364	0.909787	1.39095	0.0406491	17.3905	17.4074	17.4181	17.5758	17.2802	17.2817	17.2826	17.4017	4	4	9	8	9	7	9	7	9	9
P31938	Map2k1	Dual specificity mitogen-activated protein kinase kinase 1	-0.0969	0.93504	1.38531	0.0411802	20.316	20.416	20.361	20.3272	20.1905	20.3362	20.2501	20.2558	4	4	28	28	28	27	28	28	27	29
P08207	S100a10	Protein S100-A10	-0.287375	0.819392	1.38504	0.0412063	16.4798	16.5385	16.4324	16.114	15.9949	16.2569	16.1227	16.0407	4	4	3	3	3	3	3	3	3	3
Q8C050	Rps6ka5	Ribosomal protein S6 kinase alpha-5	0.217775	1.16294	1.38464	0.0412437	18.1041	17.8628	18.0146	18.2493	18.2268	18.2528	18.2919	18.3304	4	4	31	27	27	30	27	28	29	28
Q9QYK9	Pnck	Calcium/calmodulin-dependent protein kinase type 1B	0.5455	1.45953	1.38287	0.0414128	13.6164	13.9618	14.2471	14.3532	14.627	14.3762	14.4098	14.9475	4	4	3	2	1	3	2	4	2	2
P05213	Tuba1b	Tubulin alpha-1B chain	-0.053175	0.963813	1.38255	0.0414429	26.1986	26.166	26.1627	26.112	26.0849	26.0989	26.1098	26.133	4	4	41	41	46	43	43	42	42	44
Q0VBD0	Itgb8	Integrin beta-8	-0.11045	0.926299	1.38156	0.0415376	16.2107	16.1652	16.1961	16.0637	15.9889	16.1082	16.077	16.0198	4	4	16	13	13	13	15	16	13	14
Q3UCQ1	Foxk2	Forkhead box protein K2	0.3034	1.23405	1.37946	0.0417389	13.5834	13.394	13.487	13.1728	13.732	13.8608	13.4929	13.7651	4	4	1	1	1	2	2	1	1	1
P48678	Lmna	Prelamin-A/C	0.139675	1.10166	1.37856	0.0418256	16.3607	16.2968	16.3208	16.4115	16.4748	16.3567	16.5464	16.5706	4	4	20	21	22	23	28	20	20	23
Q8VDU0	Gpsm2	G-protein-signaling modulator 2	0.567425	1.48188	1.37699	0.0419773	15.0267	14.3161	14.9568	15.2398	15.4241	15.4656	15.2292	15.6902	4	4	1	1	1	1	1	1	1	1
Q8VI75	Ipo4	Importin-4	-0.092525	0.93788	1.37652	0.0420224	17.1221	17.1713	17.0656	17.0142	16.9891	16.9958	17.0341	16.9841	4	4	28	28	28	29	28	26	26	24
P62631	Eef1a2	Elongation factor 1-alpha 2	-0.052225	0.964448	1.37568	0.0421038	23.7466	23.804	23.7622	23.7599	23.6762	23.7371	23.7463	23.7042	4	4	33	32	34	33	34	34	33	33
Q8BZA9	Tigar	Fructose-2,6-bisphosphatase TIGAR	0.105375	1.07577	1.37498	0.0421715	16.3477	16.3778	16.3968	16.2436	16.4488	16.4286	16.5082	16.4018	4	4	8	9	9	8	6	8	9	9
S4R1M9	Osbpl10	Oxysterol-binding protein-related protein 10	0.139225	1.10131	1.37402	0.0422653	14.5573	14.5199	14.4764	14.3837	14.6142	14.5678	14.5752	14.737	4	4	9	9	9	10	11	9	8	9
Q8C5Q4	Grsf1	G-rich sequence factor 1	0.1679	1.12342	1.37359	0.0423065	15.0198	14.7497	14.7741	14.9307	15.0382	15.0478	15.0055	15.0544	4	4	10	7	10	10	11	11	11	10
Q8K297	Colgalt1	Procollagen galactosyltransferase 1	0.30335	1.23401	1.37337	0.0423287	13.7373	13.3077	13.8175	13.6038	13.9184	13.9976	13.944	13.8197	4	4	3	3	3	5	3	3	3	2
Q9JHQ5	Lztfl1	Leucine zipper transcription factor-like protein 1	-0.150175	0.901141	1.37215	0.042447	17.4951	17.3631	17.3223	17.2961	17.1775	17.3256	17.1518	17.221	4	4	15	17	16	15	16	16	15	16
P10637	Mapt	Microtubule-associated protein tau	-0.1221	0.918849	1.37115	0.0425451	22.0695	22.0583	21.9988	21.8663	21.8852	21.8487	21.8911	21.8795	4	4	40	41	40	40	41	40	42	41
Q9CQR4	Acot13	Acyl-coenzyme A thioesterase 13	-0.109425	0.926957	1.37015	0.0426428	21.2539	21.2052	21.2273	21.1351	21.1614	21.0699	21.1408	21.0117	4	4	8	8	8	8	8	8	8	8
O08576	Rundc3a	RUN domain-containing protein 3A	0.15175	1.11092	1.36962	0.0426957	16.0832	15.986	15.9306	16.1349	16.2087	16.2571	16.1939	16.082	4	4	13	12	13	12	13	14	11	14
Q3UHC1	Rapgef1	Rap guanine nucleotide exchange factor (GEF) 1	0.1562	1.11435	1.36907	0.0427495	14.824	14.8002	14.9264	14.9242	15.0233	15.0564	14.8874	15.1325	4	4	8	12	10	11	11	10	8	11
Q7TPD2	Fam185a	Protein FAM185A	0.14005	1.10194	1.36662	0.0429916	14.8406	14.9058	14.7557	14.861	14.9231	15.0318	15.0794	14.889	4	4	6	5	6	5	7	6	5	6
Q9ET22	Dpp7	Dipeptidyl peptidase 2	-0.2373	0.848331	1.36417	0.0432344	16.4829	16.3553	16.3449	16.1628	16.2572	16.1182	16.0832	15.9381	4	4	7	7	6	7	7	6	7	7
Q14CH7	Aars2	Alanine--tRNA ligase, mitochondrial	0.224725	1.16855	1.36404	0.0432477	15.0246	14.9407	14.8681	15.2642	15.1995	15.2492	15.2854	15.2624	4	4	14	11	15	16	13	13	13	14
Q9CXV1	Sdhd	Succinate dehydrogenase [ubiquinone] cytochrome b small subunit, mitochondrial	-0.1812	0.881969	1.36099	0.0435525	18.096	18.0381	17.8992	17.9508	17.7608	17.973	17.808	17.7175	4	4	4	4	3	4	4	4	4	4
Q3URD3	Slmap	Sarcolemmal membrane-associated protein	-0.1765	0.884847	1.36008	0.0436431	15.719	15.7602	15.9431	15.6279	15.6308	15.6008	15.5341	15.5785	4	4	19	14	17	17	14	16	15	14
Q9Z2X8	Keap1	Kelch-like ECH-associated protein 1	0.374425	1.29632	1.35939	0.0437126	13.7988	13.6871	13.513	13.3689	14.0006	14.095	13.6393	14.1306	4	4	1	1	1	2	1	1	1	3
Q09143	Slc7a1	High affinity cationic amino acid transporter 1	-0.46505	0.724446	1.35826	0.0438266	14.9735	15.5079	15.0447	15.2351	15.0901	14.7178	14.4185	14.6746	4	4	2	1	2	2	2	2	3	3
Q8BYK8	Zc3h6	Zinc finger CCCH domain-containing protein 6	-0.6381	0.642559	1.35771	0.0438821	20.0028	20.0017	20.0978	19.7086	19.2578	18.9659	19.9984	19.0364	4	4	1	1	1	1	2	2	1	2
Q08122	Tle3	Transducin-like enhancer protein 3	-0.332525	0.794145	1.35692	0.0439621	14.8787	15.2977	14.9899	14.8342	14.8341	14.7697	14.5235	14.5431	4	4	3	2	3	3	3	3	3	3
P07356	Anxa2	Annexin A2	-0.153525	0.899051	1.35607	0.0440482	18.1684	18.0979	18.0658	17.8912	17.8816	17.9362	17.9117	17.8797	4	4	22	21	21	21	22	22	21	22
D3YVV7	Nova2	Neuro-oncological ventral antigen 2	-0.4578	0.728096	1.35277	0.0443845	17.0432	17.8886	17.6362	17.5829	16.991	17.1359	17.1105	17.0823	4	4	11	12	11	14	12	13	12	13
P61750	Arf4	ADP-ribosylation factor 4	-0.0718	0.95145	1.35227	0.044435	19.0327	19.049	19.0313	19.042	18.9761	18.9998	18.8852	19.0067	4	4	4	4	4	4	4	4	4	4
Q64378	Fkbp5	Peptidyl-prolyl cis-trans isomerase FKBP5	-0.47495	0.719492	1.34816	0.0448582	14.124	13.8911	14.0756	14.0255	13.8466	13.7541	13.0369	13.5788	4	4	7	7	7	4	7	5	3	4
P58064	Mrps6	28S ribosomal protein S6, mitochondrial	-0.1094	0.926973	1.34553	0.0451308	15.3465	15.2851	15.2404	15.43	15.181	15.2093	15.2276	15.2465	4	4	6	10	7	9	8	9	9	8
Q924Z6	Xpo6	Exportin-6	-0.853225	0.553546	1.345	0.0451859	15.5633	14.239	15.496	15.0534	14.3235	14.4732	13.8054	14.3367	4	4	5	5	3	5	6	4	2	4
Q4VC33	Maea	E3 ubiquitin-protein transferase MAEA	0.1108	1.07983	1.34173	0.0455273	15.756	15.6267	15.7798	15.7935	15.8619	15.8973	15.8479	15.7921	4	4	7	7	11	9	9	7	8	9
Q8BHY8	Snx14	Sorting nexin-14	-0.115275	0.923206	1.34021	0.0456868	14.4928	14.5915	14.5138	14.4331	14.3469	14.4876	14.3628	14.3728	4	4	9	8	7	7	6	9	7	6
Q3UYH7	Adrbk2	Beta-adrenergic receptor kinase 2	0.41445	1.33279	1.33969	0.0457418	14.1558	14.1204	14.0437	14.7559	14.6336	14.6943	14.6885	14.7172	4	4	5	5	5	9	8	7	6	7
Q8CAK1	Iba57	Putative transferase CAF17 homolog, mitochondrial	-0.13015	0.913736	1.33828	0.0458907	16.0397	15.9049	15.9752	16.0454	15.8642	15.8413	15.9663	15.7728	4	4	7	8	8	7	7	8	8	7
Q8BM92	Cdh7	Cadherin-7	0.301	1.232	1.33718	0.0460067	14.6088	14.7185	14.5758	14.7139	14.7923	14.7876	14.9663	15.2748	4	4	4	3	3	4	3	4	2	2
Q9WV95	Phlda3	Pleckstrin homology-like domain family A member 3	-2.19906	0.21778	1.33698	0.0460276	15.7721	15.8072	13.3667	16.5789	12.8947	13.3094	NaN	13.3424	4	3	4	2	1	1	1	1	NaN	1
E9Q6J5	Bod1l	Biorientation of chromosomes in cell division protein 1-like 1	-0.116075	0.922695	1.3369	0.0460363	14.7855	14.7173	14.7944	14.8436	14.5661	14.6658	14.6966	14.748	4	4	13	11	13	13	11	15	8	11
P70429	Evl	Ena/VASP-like protein	0.068075	1.04832	1.3365	0.0460787	15.6658	15.6665	15.6092	15.7123	15.7542	15.7268	15.6851	15.76	4	4	16	14	14	15	14	14	14	13
Q9DBS1	Tmem43	Transmembrane protein 43	-0.08465	0.943013	1.33501	0.0462368	17.0433	17.1918	17.0696	17.0894	16.9952	17.0355	17.002	17.0228	4	4	16	17	16	14	15	16	16	15
Q3UTJ2	Sorbs2	Sorbin and SH3 domain-containing protein 2	-0.115225	0.923238	1.33461	0.0462793	16.6738	16.5168	16.6311	16.5932	16.4529	16.5829	16.4497	16.4685	4	4	10	10	11	11	9	11	9	10
P01901	H2-K1	H-2 class I histocompatibility antigen, K-B alpha chain	0.48795	1.40245	1.33421	0.0463227	14.4069	15.2435	14.7497	15.0618	15.4599	15.2041	15.465	15.2847	4	4	2	2	2	2	2	2	2	2
O88738	Birc6	Baculoviral IAP repeat-containing protein 6	-0.071375	0.95173	1.33383	0.0463633	16.1306	16.1024	16.0726	16.1181	16.0087	16.1111	16.0034	16.015	4	4	50	45	44	53	49	47	41	48
Q8R1B5	Cplx3	Complexin-3	0.598917	1.51458	1.33031	0.0467407	11.5519	NaN	12.0161	12.2728	12.3503	12.9022	12.4824	12.4485	3	4	2	NaN	1	1	1	1	1	1
B1AWN6	Scn2a	Sodium channel protein type 2 subunit alpha	-0.111225	0.925802	1.33026	0.0467459	19.7652	19.6413	19.7363	19.6491	19.6205	19.509	19.5636	19.6539	4	4	63	56	58	60	59	53	58	59
Q8VI36	Pxn	Paxillin	0.122975	1.08898	1.3299	0.0467843	15.0483	14.9347	14.9021	15.0512	15.1721	15.1466	15.0486	15.0609	4	4	13	14	13	13	14	15	15	14
P13439	Umps	Uridine 5'-monophosphate synthase	-0.16045	0.894746	1.32952	0.0468253	15.9024	16.0047	16.0192	16.1615	15.886	15.7941	15.8141	15.9518	4	4	23	22	19	21	21	21	19	18
Q923D5	Wbp11	WW domain-binding protein 11	-0.0587	0.960129	1.32885	0.0468971	15.6574	15.6619	15.6254	15.6968	15.633	15.5924	15.6279	15.5534	4	4	11	9	9	10	8	12	9	9
Q9JMG7	Hdgfl3	Hepatoma-derived growth factor-related protein 3	0.086475	1.06177	1.32111	0.0477412	19.5712	19.6762	19.5715	19.6799	19.6768	19.7453	19.6908	19.7318	4	4	9	9	7	8	9	9	9	9
O55013	Trappc3	Trafficking protein particle complex subunit 3	0.100025	1.07179	1.31898	0.0479761	18.3378	18.2548	18.3411	18.4038	18.3926	18.4238	18.5112	18.41	4	4	11	9	10	9	10	10	10	11
Q8BR63	Fam177a1	Protein FAM177A1	-0.1242	0.917513	1.31881	0.0479946	16.6237	16.6141	16.6687	16.6877	16.4653	16.4242	16.6148	16.5931	4	4	6	6	6	6	6	6	6	7
Q9DCC7	Isoc2b	Isochorismatase domain-containing protein 2B	-0.4517	0.731181	1.31566	0.048344	14.9577	14.5257	14.749	15.0443	14.4121	14.6685	14.4038	13.9855	4	4	2	2	2	1	3	3	2	3
Q8BI08	Mal2	Protein MAL2	0.391375	1.31164	1.31548	0.0483641	15.7742	15.9658	15.9195	15.4314	15.9254	16.1081	16.2064	16.4165	4	4	2	2	2	2	2	2	2	2
Q8R361	Rab11fip5	Rab11 family-interacting protein 5	0.18925	1.14017	1.31529	0.0483852	17.6008	17.4215	17.4334	17.7349	17.7276	17.7645	17.6923	17.7632	4	4	25	24	25	26	29	26	27	25
Q91XF0	Pnpo	Pyridoxine-5'-phosphate oxidase	0.2437	1.18403	1.31223	0.048727	18.3584	18.2277	18.3547	18.2638	18.4008	18.6532	18.7513	18.3741	4	4	14	15	15	15	15	15	14	15
Q52KI8	Srrm1	Serine/arginine repetitive matrix protein 1	0.087475	1.06251	1.31129	0.048833	16.5795	16.4649	16.4444	16.4864	16.557	16.5613	16.6386	16.5682	4	4	10	10	11	11	11	11	11	11
P97813	Pld2	Phospholipase D2	-0.105775	0.929306	1.31078	0.0488905	14.3596	14.3899	14.5398	14.3635	14.3147	14.3146	14.2993	14.3011	4	4	7	6	6	6	7	6	5	7
Q3TVI8	Pbxip1	Pre-B-cell leukemia transcription factor-interacting protein 1	0.15025	1.10976	1.30987	0.0489929	14.9317	15.0697	15.03	15.1938	15.2687	15.1331	15.2062	15.2182	4	4	11	15	13	15	14	13	14	15
Q9QUR7	Pin1	Peptidyl-prolyl cis-trans isomerase NIMA-interacting 1	0.220275	1.16496	1.30977	0.0490035	18.5261	18.5783	18.6232	18.2289	18.7368	18.6937	18.704	18.7031	4	4	11	12	13	13	11	12	11	12
Q8BZQ7	Anapc2	Anaphase-promoting complex subunit 2	0.332075	1.25882	1.30823	0.0491783	13.508	13.8971	13.9708	14.1177	14.2442	14.2771	14.1125	14.1881	4	4	10	8	10	10	9	11	8	7
P70414	Slc8a1	Sodium/calcium exchanger 1	0.381475	1.30267	1.30596	0.0494362	18.5691	18.6317	18.5946	18.6356	19.1707	18.5271	19.1097	19.1494	4	4	24	23	24	24	25	24	22	21
Q3UU96	Cdc42bpa	Serine/threonine-protein kinase MRCK alpha	0.2322	1.17462	1.30578	0.049456	15.8339	15.4615	15.7944	15.8706	15.9816	15.992	15.9522	15.9634	4	4	22	21	20	23	21	21	20	21
Q9WUU8	Tnip1	TNFAIP3-interacting protein 1	-0.285525	0.820443	1.30516	0.0495268	13.3	13.4751	13.4278	13.5886	12.8636	13.2825	13.2539	13.2494	4	4	2	3	3	4	2	3	2	3
Q8BLE7	Slc17a6	Vesicular glutamate transporter 2	-0.12255	0.918563	1.3046	0.0495909	18.0696	18.0402	17.9412	18.0078	17.9555	17.7749	17.8906	17.9476	4	4	12	10	12	12	11	12	11	13
Q9D6F9	Tubb4a	Tubulin beta-4A chain	-0.07015	0.952539	1.30406	0.0496525	23.5582	23.4994	23.5372	23.6019	23.4715	23.4288	23.5011	23.5147	4	4	10	10	10	10	10	10	10	10
P49813	Tmod1	Tropomodulin-1	0.05345	1.03774	1.30264	0.0498155	14.0854	14.0656	14.1042	14.0471	14.1392	14.1471	14.0758	14.154	4	4	5	4	6	5	5	7	7	5
Q9R060	Nubp1	Cytosolic Fe-S cluster assembly factor NUBP1	0.300375	1.23146	1.30205	0.0498823	13.3806	13.4934	13.4072	12.9644	13.5311	13.5983	13.6901	13.6276	4	4	2	2	2	3	2	2	2	2
Q9D3P8	Plgrkt	Plasminogen receptor (KT)	-0.2054	0.867298	1.30194	0.0498951	16.188	16.0795	16.1848	16.2808	15.9998	15.7718	16.0239	16.116	4	4	4	4	4	4	4	4	4	4
P81122	Irs2	Insulin receptor substrate 2	0.09965	1.07151	1.30173	0.0499198	14.4389	14.4201	14.402	14.348	14.5712	14.5158	14.4019	14.5187	4	4	6	5	6	7	7	7	8	8
Q5SYH2	Tmem199	Transmembrane protein 199	0.294025	1.22606	1.30168	0.0499255	13.7641	13.9663	13.8595	13.6076	13.8172	14.2115	14.1515	14.1934	4	4	5	3	3	3	4	4	5	4
Q9Z2I0	Letm1	Mitochondrial proton/calcium exchanger protein	-0.092625	0.937815	1.30149	0.0499471	19.8488	19.7446	19.7687	19.7809	19.6078	19.6931	19.7476	19.724	4	4	46	40	45	42	44	45	42	45
Q8BFW6	Entpd3	Ectonucleoside triphosphate diphosphohydrolase 3	3.18488	9.09375	1.3007	0.0500384	14.5251	16.4081	13.0679	11.9118	18.0877	17.2391	16.1625	NaN	4	3	2	2	2	1	4	1	1	NaN
P63248	Pkia	cAMP-dependent protein kinase inhibitor alpha	0.107875	1.07764	1.29708	0.0504564	17.2881	17.1986	17.3069	17.2518	17.3032	17.4052	17.3117	17.4568	4	4	3	5	4	4	5	4	4	4
Q9CR62	Slc25a11	Mitochondrial 2-oxoglutarate/malate carrier protein	-0.053725	0.963446	1.29647	0.0505283	21.6474	21.66	21.6227	21.6317	21.5966	21.602	21.6208	21.5275	4	4	26	24	27	25	25	25	25	25
Q91WB2	Plpp7	Inactive phospholipid phosphatase 7	0.36635	1.28909	1.29217	0.0510303	14.5227	14.1927	14.2923	14.3406	14.3772	14.907	14.9374	14.5921	4	4	2	2	2	2	2	1	1	2
Q3TCH7	Cul4a	Cullin-4A	-0.1034	0.930837	1.28941	0.0513555	16.6614	16.7205	16.6642	16.7572	16.5775	16.6741	16.5081	16.63	4	4	23	19	17	21	19	19	21	20
Q9JIS5	Sv2a	Synaptic vesicle glycoprotein 2A	0.080325	1.05726	1.2889	0.0514161	20.9781	21.0068	20.9485	20.9177	21.0089	21.1004	21.0764	20.9867	4	4	30	29	29	28	32	29	30	30
Q6GQT1	A2m	Alpha-2-macroglobulin-P	-0.263725	0.832935	1.28839	0.0514769	15.8902	15.9753	15.9042	15.5543	15.4714	15.5711	15.508	15.7186	4	4	25	19	23	20	21	19	20	21
P35278	Rab5c	Ras-related protein Rab-5C	-0.040825	0.972099	1.28375	0.0520295	20.1413	20.1565	20.1066	20.1669	20.076	20.1234	20.0944	20.1142	4	4	9	9	9	9	10	9	9	10
Q62433	Ndrg1	Protein NDRG1	-0.1068	0.928646	1.28342	0.0520691	19.1402	19.1137	19.0994	19.0499	19.0193	18.9347	19.0958	18.9262	4	4	13	13	13	14	13	13	13	13
Q9D0L8	Rnmt	mRNA cap guanine-N7 methyltransferase	-0.10885	0.927327	1.28283	0.0521403	18.4123	18.3629	18.3553	18.5247	18.353	18.2448	18.3156	18.3064	4	4	22	23	22	21	20	22	19	20
Q924K8	Mta3	Metastasis-associated protein MTA3	0.0691	1.04906	1.27966	0.0525219	16.503	16.4651	16.4823	16.4924	16.5627	16.4875	16.5476	16.6214	4	4	19	19	19	18	18	18	19	22
Q62261	Sptbn1	Spectrin beta chain, non-erythrocytic 1	-0.0351	0.975964	1.27949	0.052543	20.2822	20.3106	20.2855	20.3275	20.2873	20.2631	20.2741	20.2409	4	4	195	196	196	200	203	195	194	198
Q99L13	Hibadh	3-hydroxyisobutyrate dehydrogenase, mitochondrial	-0.0999	0.933098	1.27814	0.0527057	20.4269	20.3464	20.2558	20.3108	20.2923	20.2172	20.236	20.1948	4	4	18	18	18	18	18	18	19	18
Q6PD28	Ppp2r5b	Serine/threonine-protein phosphatase 2A 56 kDa regulatory subunit beta isoform	-0.11155	0.925593	1.27759	0.0527722	18.0156	18.0005	18.0006	17.8427	17.886	17.8952	17.8236	17.8084	4	4	17	16	18	16	16	16	16	18
Q9R078	Prkab1	5'-AMP-activated protein kinase subunit beta-1	0.29585	1.22761	1.27689	0.0528575	14.4148	14.3807	14.5325	14.9109	14.9085	14.8514	14.8436	14.8188	4	4	7	7	7	7	10	8	6	7
P62962	Pfn1	Profilin-1	-0.07665	0.948257	1.27598	0.0529687	21.2254	21.2902	21.1908	21.1933	21.0832	21.1783	21.1688	21.1628	4	4	15	15	15	14	15	14	15	15
Q5BKP2	Usp13	Ubiquitin carboxyl-terminal hydrolase 13	-0.05955	0.959563	1.27513	0.0530726	17.7376	17.7931	17.7356	17.7369	17.7331	17.6379	17.6844	17.7096	4	4	4	5	5	6	5	5	4	5
Q9EQC5	Scyl1	N-terminal kinase-like protein	0.07985	1.05691	1.27504	0.053083	16.9634	16.9136	16.8805	16.9366	16.9754	17.079	17.0104	16.9487	4	4	27	23	29	29	25	28	27	26
P70425	Rit2	GTP-binding protein Rit2	0.3602	1.2836	1.27372	0.0532456	14.4554	14.0995	14.0654	14.5157	14.6666	14.8204	14.3806	14.7092	4	4	3	4	3	5	5	5	6	6
Q7TQK1	Ints7	Integrator complex subunit 7	0.591675	1.507	1.27349	0.0532737	14.7609	13.829	13.6926	13.8674	14.6857	14.6154	14.6791	14.5364	4	4	1	2	2	2	1	1	1	1
Q02053	Uba1	Ubiquitin-like modifier-activating enzyme 1	-0.08325	0.943929	1.27283	0.0533548	21.9635	21.8695	21.9134	21.8241	21.8434	21.7742	21.7838	21.8361	4	4	66	65	65	67	65	67	65	65
P06537	Nr3c1	Glucocorticoid receptor	0.31575	1.24466	1.27239	0.0534087	14.9251	14.6337	14.9492	15.1171	15.3336	15.1905	14.9944	15.3696	4	4	8	8	7	9	9	7	7	10
Q99KL7	Rab28	Ras-related protein Rab-28	-0.125975	0.916385	1.27061	0.0536274	15.4385	15.5155	15.4871	15.405	15.4364	15.3852	15.2292	15.2914	4	4	8	6	7	5	8	6	5	8
Q149F3	Gspt2	Eukaryotic peptide chain release factor GTP-binding subunit ERF3B	-0.068575	0.953579	1.26966	0.053745	17.8781	17.8601	17.9172	17.7816	17.7922	17.7948	17.782	17.7937	4	4	18	18	17	16	16	18	17	19
E9PW83	Fam184a	Family with sequence similarity 184, member A	0.96165	1.94754	1.26909	0.0538153	18.1648	16.6408	16.56	17.4216	18.2434	18.1122	18.4751	17.8031	4	4	1	1	2	2	1	1	1	4
Q80UG5	2020-09-09	Septin-9	-0.135825	0.910149	1.26815	0.053932	16.7268	16.6426	16.6746	16.5843	16.5265	16.5459	16.6224	16.3902	4	4	24	22	22	21	24	23	19	21
Q6ZPU9	Kif1bp	KIF1-binding protein	-0.076775	0.948175	1.26809	0.0539405	16.0014	15.9288	16.0082	16.0032	15.9082	15.9293	15.9595	15.8375	4	4	19	22	23	21	23	20	21	19
P70349	Hint1	Histidine triad nucleotide-binding protein 1	-0.0629	0.957338	1.26808	0.0539413	21.4251	21.4881	21.3887	21.3789	21.3572	21.3388	21.3817	21.3515	4	4	12	12	12	11	12	12	12	12
Q9DC29	Abcb6	ATP-binding cassette sub-family B member 6, mitochondrial	-1.0178	0.493869	1.26798	0.0539536	14.0851	13.7384	13.2302	12.3143	12.5301	12.1492	11.9069	12.7106	4	4	2	3	3	1	1	2	1	1
Q5DU57	Spata13	Spermatogenesis-associated protein 13	0.38595	1.30672	1.26466	0.0543675	11.6242	11.9921	12.3102	12.0865	12.278	12.3911	12.2844	12.6033	4	4	1	1	1	1	1	1	1	1
Q99JR1	Sfxn1	Sideroflexin-1	-0.07615	0.948586	1.26221	0.0546747	19.3012	19.2623	19.2157	19.2792	19.2125	19.1293	19.1634	19.2486	4	4	14	13	13	14	13	13	13	14
Q9Z2G6	Sel1l	Protein sel-1 homolog 1	0.107025	1.07701	1.26204	0.0546969	16.1166	16.1168	16.0566	16.0536	16.169	16.197	16.302	16.1037	4	4	18	19	16	19	18	18	18	19
Q9D0T1	Snu13	NHP2-like protein 1	-0.05525	0.962428	1.26064	0.0548729	17.44	17.4427	17.4061	17.4491	17.4264	17.4028	17.3499	17.3378	4	4	6	8	8	7	6	8	7	7
Q9ES28	Arhgef7	Rho guanine nucleotide exchange factor 7	0.081625	1.05821	1.25985	0.0549732	18.6085	18.6002	18.6141	18.6111	18.6963	18.5997	18.6984	18.766	4	4	35	36	38	36	41	38	37	39
Q6DFV7	Ncoa7	Nuclear receptor coactivator 7	-0.190575	0.876256	1.25977	0.0549835	15.2205	15.4583	15.2232	15.5035	15.1497	15.1375	15.1158	15.2402	4	4	19	23	23	18	23	21	21	23
O88829	St3gal5	Lactosylceramide alpha-2,3-sialyltransferase	-0.340725	0.789644	1.25901	0.0550798	13.2807	13.3741	13.175	NaN	12.9201	13.2229	12.9029	12.6976	3	4	2	2	2	NaN	1	2	1	1
E9PYR1	Fbxl18	F-box and leucine-rich repeat protein 18	-0.15215	0.899908	1.258	0.0552071	14.6994	14.7236	14.6968	14.6773	14.3752	14.5971	14.6741	14.5421	4	4	7	10	9	11	9	8	7	9
A2AGT5	Ckap5	Cytoskeleton-associated protein 5	-0.069475	0.952985	1.25787	0.0552238	18.8131	18.7511	18.7279	18.696	18.6641	18.723	18.6524	18.6707	4	4	95	101	100	102	100	101	97	100
O55234	Psmb5	Proteasome subunit beta type-5	-0.11985	0.920283	1.25729	0.0552986	19.0888	19.1805	19.1079	19.1672	18.9377	19.1314	19.0456	18.9503	4	4	15	14	16	15	15	14	15	15
P14824	Anxa6	Annexin A6	-0.09665	0.935202	1.25718	0.0553123	20.849	20.8261	20.8431	20.8479	20.7473	20.7652	20.8307	20.6363	4	4	57	59	58	61	57	61	60	57
Q80VP9	Asphd2	Aspartate beta-hydroxylase domain-containing protein 2	0.108775	1.07831	1.25695	0.0553409	14.5903	14.637	14.7135	14.5622	14.8151	14.7262	14.7367	14.6601	4	4	5	6	7	4	5	6	5	5
P70336	Rock2	Rho-associated protein kinase 2	-0.110075	0.92654	1.25671	0.0553725	18.3934	18.4153	18.2742	18.3178	18.3214	18.1823	18.1917	18.265	4	4	67	65	69	65	68	65	63	64
Q7TNC4	Luc7l2	Putative RNA-binding protein Luc7-like 2	0.22785	1.17109	1.25669	0.055375	19.2024	19.142	19.3454	19.4101	19.6592	19.3689	19.5963	19.3869	4	4	15	13	13	14	15	14	14	15
Q8R349	Cdc16	Cell division cycle protein 16 homolog	0.12565	1.091	1.25435	0.0556737	16.1568	15.9373	16.0969	16.0939	16.2313	16.2455	16.142	16.1687	4	4	10	12	14	15	12	12	12	14
Q8CHG7	Rapgef2	Rap guanine nucleotide exchange factor 2	0.1193	1.08621	1.25214	0.0559574	16.1266	16.3067	16.2063	16.209	16.4079	16.3715	16.2703	16.2761	4	4	36	36	38	36	40	36	34	37
P11835	Itgb2	Integrin beta-2	-0.650825	0.636916	1.25207	0.0559663	13.2838	14.1138	13.8903	13.2226	12.4869	13.1056	13.1568	13.1579	4	4	5	2	3	4	2	3	3	4
G3X8U3	2210016F16Rik	Queuosine salvage protein	-0.132925	0.911981	1.25073	0.0561397	16.9454	16.9626	17.0133	16.7828	16.8149	16.8553	16.739	16.7632	4	4	12	15	15	16	15	14	15	16
Q9WUH7	Sema4g	Semaphorin-4G	-0.27315	0.827511	1.24987	0.0562515	20.5686	20.6271	20.1808	20.384	20.1363	20.0213	20.2788	20.2315	4	4	2	2	5	5	6	4	4	3
Q9QXV0	Pcsk1n	ProSAAS	0.228125	1.17131	1.24715	0.0566047	18.9893	19.2618	18.9882	19.109	19.124	19.4299	19.4225	19.2844	4	4	13	12	12	12	12	12	12	12
Q8BGK5	Slc35f1	Solute carrier family 35 member F1	0.22355	1.1676	1.24692	0.0566348	14.6027	14.7316	14.4077	14.5981	14.9238	14.8863	14.8036	14.6206	4	4	1	1	1	1	1	1	1	1
P35288	Rab23	Ras-related protein Rab-23	0.08735	1.06242	1.2468	0.0566502	17.3191	17.2153	17.2766	17.1688	17.3528	17.2958	17.3134	17.3672	4	4	8	9	11	9	9	8	9	8
Q8BRF7	Scfd1	Sec1 family domain-containing protein 1	-0.0875	0.941152	1.24518	0.0568612	17.4076	17.3678	17.4193	17.352	17.2758	17.3993	17.2574	17.2642	4	4	26	26	26	28	27	25	26	27
Q8C4J0	Ccdc60	Coiled-coil domain-containing protein 60	-0.1404	0.907268	1.24412	0.0570006	18.3179	18.2921	18.2875	18.1921	18.1203	18.2556	18.1535	17.9986	4	4	1	1	1	1	1	1	1	1
P70704	Atp8a1	Phospholipid-transporting ATPase IA	0.058425	1.04133	1.24412	0.0570013	19.1851	19.2496	19.214	19.216	19.2856	19.2984	19.2123	19.3021	4	4	52	51	52	46	50	53	50	53
Q8BH60	Gopc	Golgi-associated PDZ and coiled-coil motif-containing protein	0.193725	1.14371	1.24334	0.057103	14.6598	14.519	14.6859	14.8931	14.9296	14.852	14.8167	14.9344	4	4	8	5	10	8	10	10	9	10
Q6P5E8	Dgkq	Diacylglycerol kinase theta	0.210625	1.15719	1.23918	0.0576532	16.1948	16.399	16.3538	16.2624	16.3309	16.583	16.6865	16.4521	4	4	21	24	22	22	27	24	23	23
Q9R0A1	Clcn2	Chloride channel protein 2	-0.0672	0.954489	1.23882	0.0577	16.4857	16.4158	16.5236	16.4368	16.3814	16.4242	16.4238	16.3637	4	4	14	13	14	13	15	13	14	14
Q3UHG7	Lchn	Protein LCHN	0.0458	1.03226	1.23877	0.0577073	16.8477	16.805	16.7862	16.8436	16.8319	16.8883	16.8814	16.8641	4	4	9	9	10	10	8	8	8	7
O88531	Ppt1	Palmitoyl-protein thioesterase 1	0.141975	1.10341	1.23791	0.0578215	18.4122	18.2134	18.2527	18.4013	18.3944	18.4869	18.5426	18.4236	4	4	11	11	11	11	11	11	11	11
Q9ER64	Osbpl5	Oxysterol-binding protein-related protein 5	-2.74038	0.149646	1.23677	0.0579735	16.2303	16.2922	NaN	16.0253	12.6606	16.2685	12.4257	12.4141	3	4	2	2	NaN	2	1	2	1	1
Q8R1C0	Kcnc4	Potassium voltage-gated channel subfamily C member 4	0.2148	1.16054	1.23491	0.058222	15.5943	15.62	15.4772	15.5053	15.5292	15.8964	15.884	15.7464	4	4	2	2	2	2	2	2	2	2
Q91WG5	Prkag2	5'-AMP-activated protein kinase subunit gamma-2	-0.1694	0.889212	1.23365	0.0583911	13.9684	14.0528	14.0285	13.9839	13.8135	14.0322	13.8128	13.6975	4	4	6	6	8	8	7	8	4	6
P85094	Isoc2a	Isochorismatase domain-containing protein 2A	-0.098325	0.934117	1.23358	0.0584012	19.7413	19.5895	19.6045	19.5831	19.4933	19.5635	19.5653	19.503	4	4	10	10	9	9	9	9	9	9
Q9ER58	Spock2	Testican-2	0.120175	1.08687	1.23166	0.0586602	16.8024	16.8228	16.9593	16.9522	16.9167	17.0127	17.0564	17.0316	4	4	18	16	17	17	16	18	17	17
Q6NV83	U2surp	U2 snRNP-associated SURP motif-containing protein	0.326475	1.25395	1.23154	0.0586765	15.7366	16.0119	16.0355	16.3274	16.1957	16.5334	16.3852	16.303	4	4	20	12	14	16	16	12	11	15
P60755	Mdga2	MAM domain-containing glycosylphosphatidylinositol anchor protein 2	-0.890275	0.539511	1.23123	0.0587174	13.3982	14.8086	14.0731	15.0454	13.6094	13.3598	13.5381	13.2569	4	4	2	5	1	3	2	3	2	4
O08915	Aip	AH receptor-interacting protein	0.110425	1.07955	1.23113	0.0587309	17.6751	17.6912	17.7311	17.8511	17.7716	17.8711	17.8615	17.886	4	4	17	17	16	16	17	15	16	17
P54823	Ddx6	Probable ATP-dependent RNA helicase DDX6	-0.049275	0.966422	1.23093	0.0587588	18.9006	18.8967	18.8242	18.8608	18.821	18.8521	18.8141	18.798	4	4	27	28	28	28	27	27	26	27
P63318	Prkcg	Protein kinase C gamma type	0.248425	1.18791	1.23007	0.0588743	20.9051	20.8433	20.8791	21.2775	21.2325	21.189	21.1608	21.3164	4	4	56	55	58	58	60	56	59	59
Q9EQH2	Erap1	Endoplasmic reticulum aminopeptidase 1	-0.256575	0.837073	1.22967	0.0589293	14.7347	14.7346	14.6036	14.5322	14.68	14.2908	14.363	14.245	4	4	5	8	5	5	7	6	7	6
Q4V9Z5	Sez6l2	Seizure 6-like protein 2	0.145225	1.1059	1.22877	0.0590518	17.5249	17.4401	17.4154	17.3733	17.6347	17.5229	17.7073	17.4697	4	4	20	20	19	20	19	19	21	20
Q80T69	Rsbn1	Lysine-specific demethylase 9	0.163875	1.12029	1.22819	0.0591297	14.0343	14.1876	13.9992	14.2233	14.2646	14.2798	14.1713	14.3842	4	4	3	2	2	2	2	2	2	2
Q99P31	Hspbp1	Hsp70-binding protein 1	-0.166	0.89131	1.22805	0.05915	14.9871	14.9527	15.0234	14.7534	14.6781	14.8639	14.7503	14.7603	4	4	12	15	15	12	14	13	13	12
F8VQ70	Scaper	S phase cyclin A-associated protein in the ER	0.425575	1.34311	1.22616	0.0594072	13.6814	14.1926	13.7218	13.4188	14.1797	13.9588	14.3887	14.1897	4	4	3	4	2	1	5	4	5	5
Q5RJI5	Brsk1	Serine/threonine-protein kinase BRSK1	0.0892	1.06378	1.22558	0.0594866	18.0152	17.9494	17.969	18.0816	18.1177	18.0858	18.1416	18.0269	4	4	34	31	32	38	37	37	36	35
Q7TPM1	Prrc2b	Protein PRRC2B	-0.543575	0.686069	1.22545	0.0595046	14.1157	14.5927	13.7046	13.9375	13.8431	13.6761	13.1977	13.4593	4	4	7	3	4	4	4	2	3	3
Q3U7R1	Esyt1	Extended synaptotagmin-1	-0.433525	0.74045	1.22395	0.0597101	20.0645	20.589	20.2756	20.5082	19.8069	20.0148	20.279	19.6025	4	4	37	35	35	35	37	35	36	35
Q8BYY4	Ttc39b	Tetratricopeptide repeat protein 39B	-0.23655	0.848773	1.22373	0.0597405	15.0908	14.9263	15.2509	14.8644	14.9179	14.7732	14.6626	14.8325	4	4	8	5	6	3	7	8	4	5
Q9CYI0		Protein Njmu-R1	0.070225	1.04988	1.2237	0.0597447	16.0912	15.9839	15.9598	15.9981	16.0857	16.0505	16.0941	16.0836	4	4	10	9	9	10	8	8	9	9
O09012	Pex5	Peroxisomal targeting signal 1 receptor	0.168	1.1235	1.22306	0.059833	14.8538	14.9052	14.9099	15.0426	15.1429	14.9306	15.0951	15.2149	4	4	9	10	11	11	16	13	10	11
Q9DB41	Slc25a18	Mitochondrial glutamate carrier 2	0.066325	1.04705	1.22225	0.0599442	19.1272	19.1015	19.0888	19.1965	19.1632	19.2242	19.219	19.1729	4	4	17	18	18	17	19	17	17	18
P97447	Fhl1	Four and a half LIM domains protein 1	-0.079525	0.946369	1.22199	0.0599808	18.8591	18.8888	18.8677	18.7493	18.7856	18.7723	18.7203	18.7686	4	4	19	18	18	18	19	18	18	18
Q3U0K8	Ogfod1	Prolyl 3-hydroxylase OGFOD1	0.12205	1.08828	1.22165	0.0600279	14.9388	14.8627	14.9933	15.0022	15.0773	15.0787	15.1668	14.9624	4	4	11	11	12	11	10	10	9	10
Q9JJG6	Tmem47	Transmembrane protein 47	0.486925	1.40145	1.22163	0.0600307	14.9072	15.0913	15.5948	15.7879	15.8328	15.8919	15.725	15.8792	4	4	2	2	1	1	1	1	1	1
E9Q5M4	Zfr2	Zinc finger RNA-binding protein 2	0.232575	1.17493	1.2187	0.0604367	14.1729	13.8389	13.8971	14.1655	14.1682	14.2119	14.3945	14.2301	4	4	6	4	5	5	5	6	4	6
P62307	Snrpf	Small nuclear ribonucleoprotein F	0.2144	1.16022	1.21728	0.0606348	17.0672	17.2538	17.0257	17.2564	17.4311	17.3059	17.5223	17.2014	4	4	3	3	3	3	3	3	3	3
Q8BIJ7	Rufy1	RUN and FYVE domain-containing protein 1	0.181625	1.13416	1.21528	0.0609145	15.8281	15.9327	15.9784	16.2016	16.1699	16.1729	16.1742	16.1503	4	4	11	13	14	10	12	13	12	13
Q8K070	Samd14	Sterile alpha motif domain-containing protein 14	0.137025	1.09964	1.21442	0.0610358	15.8879	15.7768	15.663	15.8586	16.017	15.94	15.8651	15.9123	4	4	9	9	11	10	11	12	11	10
Q61133	Gstt2	Glutathione S-transferase theta-2	0.110275	1.07943	1.21284	0.0612575	15.2701	15.2774	15.4254	15.3239	15.4683	15.4632	15.3386	15.4678	4	4	5	5	5	5	4	5	4	5
Q9DCW4	Etfb	Electron transfer flavoprotein subunit beta	-0.100675	0.932597	1.21247	0.0613101	20.3072	20.307	20.1435	20.3015	20.1632	20.1665	20.2046	20.1222	4	4	17	16	17	17	17	17	17	17
Q9D6D0	Slc25a27	Solute carrier family 25, member 27	0.0994	1.07133	1.21237	0.0613244	17.2081	17.2849	17.1544	17.2388	17.2273	17.3578	17.32	17.3787	4	4	13	15	15	15	15	15	15	15
Q9EPQ7	Stard5	StAR-related lipid transfer protein 5	0.18665	1.13812	1.21146	0.061452	15.165	15.1648	15.1383	14.9026	15.1299	15.352	15.3254	15.31	4	4	5	4	4	4	4	4	5	4
Q8BMQ2	Gtf3c4	General transcription factor 3C polypeptide 4	0.197375	1.14661	1.21061	0.0615727	14.5926	14.5108	14.4927	14.8083	14.8484	14.8036	14.6664	14.8755	4	4	15	10	9	11	12	12	10	14
P31324	Prkar2b	cAMP-dependent protein kinase type II-beta regulatory subunit	-0.12555	0.916655	1.20931	0.0617571	17.6112	17.8505	17.7118	17.7395	17.618	17.5312	17.6268	17.6348	4	4	18	20	19	18	19	20	18	18
Q8BIZ1	Anks1b	Ankyrin repeat and sterile alpha motif domain-containing protein 1B	0.160375	1.11758	1.20818	0.061919	16.6304	16.506	16.4913	16.7401	16.7983	16.761	16.6407	16.8093	4	4	26	23	22	26	24	23	21	24
Q811U4	Mfn1	Mitofusin-1	-0.097475	0.934667	1.20754	0.06201	17.2735	17.4086	17.3676	17.42	17.2079	17.2473	17.3285	17.2961	4	4	16	18	17	19	19	18	17	16
Q9Z2W9	Gria3	Glutamate receptor 3	0.229475	1.17241	1.20731	0.0620419	16.4025	16.3635	16.4723	16.7988	16.7006	16.7413	16.7381	16.775	4	4	22	19	20	21	22	21	19	22
Q3U3E2	Fam117b	Protein FAM117B	-0.60855	0.655856	1.20704	0.0620815	13.3313	13.8491	13.4789	12.7118	12.5892	12.5116	12.7815	13.0546	4	4	2	1	1	2	3	3	3	2
Q8CC21	Ttc19	Tetratricopeptide repeat protein 19, mitochondrial	0.118775	1.08581	1.20655	0.0621519	14.4992	14.4322	14.4251	14.6168	14.5519	14.6828	14.6078	14.6059	4	4	7	7	7	6	7	6	6	5
Q8VE97	Srsf4	Serine/arginine-rich splicing factor 4	0.141375	1.10296	1.20646	0.0621648	18.6133	18.6537	18.568	18.8427	18.7786	18.8008	18.8391	18.8247	4	4	9	9	9	9	9	9	9	9
Q8BMD8	Slc25a24	Calcium-binding mitochondrial carrier protein SCaMC-1	-0.119975	0.920204	1.20587	0.062249	13.7042	13.7494	13.6305	13.6888	13.6392	13.6025	13.436	13.6153	4	4	3	4	4	4	3	4	4	3
P09242	Alpl	Alkaline phosphatase, tissue-nonspecific isozyme	0.26095	1.19827	1.20477	0.062406	13.3209	13.1292	13.2078	12.9713	13.3097	13.541	13.231	13.5913	4	4	4	4	3	4	3	2	3	3
Q14BB9	Map6d1	MAP6 domain-containing protein 1	-0.086475	0.941821	1.20424	0.0624824	18.6817	18.5706	18.5871	18.5471	18.5203	18.5279	18.5507	18.4417	4	4	9	9	9	9	9	8	8	9
P04627	Araf	Serine/threonine-protein kinase A-Raf	0.067875	1.04817	1.20423	0.0624848	17.3829	17.2733	17.3139	17.3088	17.3339	17.4015	17.4222	17.3928	4	4	11	11	11	13	11	12	9	11
Q6P6I6	Polr2m	DNA-directed RNA polymerase II subunit GRINL1A	0.20725	1.15449	1.20192	0.0628169	13.3648	13.4765	13.3026	13.2333	13.6868	13.3586	13.5096	13.6512	4	4	3	2	2	3	2	3	3	2
Q6P5F7	Ttyh3	Protein tweety homolog 3	0.118325	1.08547	1.20172	0.062846	15.8837	15.7912	16.0178	15.899	15.9835	16.008	16.0836	15.9899	4	4	8	9	8	8	8	9	9	8
Q99LN9	Dohh	Deoxyhypusine hydroxylase	-0.99645	0.501232	1.20131	0.0629055	14.1676	15.0046	14.8997	13.2115	13.6917	13.2002	13.0327	13.373	4	4	2	1	3	1	2	1	1	1
Q8R420	Abca3	ATP-binding cassette sub-family A member 3	0.168975	1.12426	1.20121	0.0629197	18.0019	17.8752	17.9554	18.1524	18.1878	18.126	18.2809	18.0661	4	4	3	3	6	6	6	6	3	5
P51830	Adcy9	Adenylate cyclase type 9	-0.062725	0.957454	1.20042	0.0630346	16.3256	16.3392	16.2731	16.3198	16.2407	16.2122	16.2341	16.3198	4	4	35	38	36	36	33	39	38	35
Q66GT5	Ptpmt1	Phosphatidylglycerophosphatase and protein-tyrosine phosphatase 1	-0.075325	0.949128	1.20019	0.0630686	17.0917	16.9453	17.0257	17.0144	16.9691	16.9628	16.9079	16.936	4	4	11	11	12	12	12	12	10	12
Q99J21	Mcoln1	Mucolipin-1	0.414642	1.33297	1.19908	0.0632301	12.9723	NaN	12.8407	12.981	13.2693	13.7624	13.102	13.2502	3	4	2	NaN	2	2	2	1	2	2
Q80Z38	Shank2	SH3 and multiple ankyrin repeat domains protein 2	-0.094925	0.936321	1.19818	0.0633614	15.1517	15.2717	15.1836	15.1297	15.0294	15.1349	15.0547	15.138	4	4	15	15	18	16	18	15	18	20
Q9JI90	Rnf14	E3 ubiquitin-protein ligase RNF14	0.218925	1.16387	1.19809	0.0633746	16.8311	16.7073	16.6276	17.0412	16.9917	16.9552	17.022	17.114	4	4	16	13	15	18	16	15	16	19
O88522	Ikbkg	NF-kappa-B essential modulator	0.184225	1.13621	1.19714	0.0635122	15.0411	14.8608	15.0334	15.2052	15.2951	15.264	15.1113	15.207	4	4	3	3	4	4	4	4	4	4
Q3UWL8	Pfdn4	Prefoldin subunit 4	0.120975	1.08747	1.19601	0.0636778	17.2794	17.2821	17.2215	17.1377	17.4211	17.3056	17.4198	17.2581	4	4	4	4	5	3	5	5	4	4
Q3V1L4	Nt5c2	Cytosolic purine 5'-nucleotidase	-0.079325	0.9465	1.19533	0.0637779	17.2276	17.2019	17.1715	17.1494	17.1793	17.0404	17.134	17.0794	4	4	20	22	23	21	21	20	20	21
Q91VH6	Memo1	Protein MEMO1	0.12935	1.0938	1.19431	0.0639271	15.0989	14.8651	15.0052	14.9373	15.1296	15.0719	15.1726	15.0498	4	4	8	9	8	10	10	8	9	8
Q920R0	Als2	Alsin	0.0484	1.03412	1.19424	0.0639376	18.0534	18.0771	18.0325	18.0759	18.1428	18.1308	18.0599	18.099	4	4	51	54	55	53	54	54	49	54
Q3TKT4	Smarca4	Transcription activator BRG1	0.114575	1.08266	1.19217	0.064244	16.5242	16.7382	16.5791	16.5938	16.6659	16.7666	16.7153	16.7458	4	4	26	17	21	22	25	19	22	24
Q9Z1K6	Arih2	E3 ubiquitin-protein ligase ARIH2	0.225975	1.16957	1.19202	0.0642652	13.6834	13.5845	13.662	13.8973	14.0157	13.7441	13.8914	14.0799	4	4	6	4	6	6	6	6	5	6
A0A494BBC9;Q501J2	;Fam173a	Uncharacterized protein;Protein N-lysine methyltransferase FAM173A	0.2862	1.21942	1.1886	0.0647742	15.104	15.6071	15.539	15.2944	15.5949	15.5985	15.8179	15.678	4	4	2	2	2	2	2	2	2	2
Q91YP2	Nln	Neurolysin, mitochondrial	0.12995	1.09426	1.18849	0.06479	16.684	16.7812	16.8392	16.9136	16.848	16.9347	16.9919	16.9632	4	4	24	27	26	30	27	26	24	25
P06802	Enpp1	Ectonucleotide pyrophosphatase/phosphodiesterase family member 1	0.15185	1.11099	1.18815	0.0648412	15.348	15.478	15.446	15.5244	15.4851	15.6402	15.7385	15.54	4	4	10	10	12	13	11	13	11	10
Q9WUL7	Arl3	ADP-ribosylation factor-like protein 3	-0.1125	0.924984	1.1849	0.0653279	20.1302	20.1411	20.1635	19.9754	20.0493	20.0153	19.9554	19.9402	4	4	13	13	14	13	13	12	12	12
Q68FG2	Sptbn2	Spectrin beta chain	-0.069125	0.953216	1.18381	0.0654923	19.4597	19.4694	19.4602	19.4034	19.4345	19.4107	19.3164	19.3546	4	4	139	139	136	140	140	138	132	139
Q5GH67	Xkr4	XK-related protein 4	-0.5166	0.699017	1.18339	0.0655562	14.6619	14.6217	14.7702	14.4889	14.0464	14.0328	14.7312	13.6659	4	4	1	1	1	1	2	2	1	2
P08553	Nefm	Neurofilament medium polypeptide	0.137875	1.10028	1.18105	0.0659092	20.5008	20.4555	20.3846	20.6434	20.6688	20.5578	20.6829	20.6263	4	4	51	49	50	48	50	50	53	49
Q6P1H6	Ankle2	Ankyrin repeat and LEM domain-containing protein 2	0.276675	1.2114	1.18091	0.0659317	14.6689	14.7	14.6423	14.5704	14.7514	14.8316	14.8271	15.2782	4	4	13	12	11	10	12	13	10	12
P56389	Cda	Cytidine deaminase	0.1834	1.13556	1.17972	0.0661114	17.7149	17.9683	17.7816	17.9945	17.9995	17.9521	18.1454	18.0959	4	4	5	6	6	7	7	5	6	5
O08749	Dld	Dihydrolipoyl dehydrogenase, mitochondrial	-0.0549	0.962661	1.1794	0.06616	22.0512	22.0499	21.9644	21.9998	21.9573	21.9445	21.998	21.9459	4	4	26	25	24	25	25	22	25	26
P10639	Txn	Thioredoxin	-0.230475	0.852354	1.17873	0.0662626	19.9225	19.8915	20.313	19.9721	19.8581	19.7359	19.8434	19.7398	4	4	8	9	8	8	9	9	9	9
Q8VEE0	Rpe	Ribulose-phosphate 3-epimerase	-0.063425	0.956989	1.17843	0.0663087	15.4671	15.5131	15.4737	15.3924	15.4154	15.3601	15.4129	15.4042	4	4	5	6	6	6	6	6	6	6
Q8CAA7	Pgm2l1	Glucose 1,6-bisphosphate synthase	-0.062325	0.957719	1.17787	0.0663936	18.8892	18.9987	18.9843	18.9258	18.8635	18.8732	18.9058	18.9062	4	4	38	37	39	37	39	40	37	38
Q6ZQB6	Ppip5k2	Inositol hexakisphosphate and diphosphoinositol-pentakisphosphate kinase 2	0.840425	1.79058	1.17774	0.0664141	13.589	13.4742	14.755	14.7019	14.8954	14.9816	15.3503	14.6545	4	4	2	4	6	3	5	2	2	3
Q8BIF0	Cd99l2	CD99 antigen-like protein 2	0.281525	1.21548	1.17747	0.0664552	16.6425	16.1871	16.2051	16.299	16.7769	16.4662	16.5504	16.6663	4	4	4	5	4	5	5	5	5	5
Q99L85	Elp5	Elongator complex protein 5	-0.215725	0.861113	1.17733	0.0664763	16.0589	15.9837	16.3387	16.2447	15.9592	15.9752	16.033	15.7957	4	4	6	5	5	5	5	6	5	5
Q8VE95		UPF0598 protein C8orf82 homolog	-0.127125	0.915654	1.17565	0.066734	16.8702	16.7679	16.7932	16.9545	16.6643	16.6658	16.7199	16.8273	4	4	8	9	8	8	8	8	8	9
O09114	Ptgds	Prostaglandin-H2 D-isomerase	-0.161325	0.894203	1.17554	0.0667506	18.5268	18.3996	18.3071	18.4838	18.3417	18.2368	18.1308	18.3627	4	4	8	8	8	8	8	7	8	8
B2RSH2	Gnai1	Guanine nucleotide-binding protein G(i) subunit alpha-1	0.083	1.05922	1.17526	0.0667936	19.4271	19.3441	19.4201	19.4828	19.5338	19.4307	19.5212	19.5204	4	4	13	11	12	11	13	12	11	12
P56395	Cyb5a	Cytochrome b5	-0.084825	0.942899	1.17487	0.0668537	17.5385	17.6816	17.5885	17.6136	17.4714	17.5628	17.5592	17.4895	4	4	6	6	6	6	7	6	6	6
F7BGR7	Gm21992	Predicted gene 21992	0.2247	1.16853	1.17344	0.0670746	15.5471	15.4716	15.5633	15.8931	15.8649	15.8013	15.7701	15.9376	4	4	19	16	16	17	16	17	13	17
P62869	Elob	Elongin-B	-0.052175	0.964481	1.17294	0.0671517	19.3174	19.3125	19.3157	19.3256	19.2268	19.2259	19.3171	19.2927	4	4	13	13	14	14	13	13	13	13
Q68FD5	Cltc	Clathrin heavy chain 1	0.188425	1.13952	1.17255	0.0672128	22.9945	23.1146	22.9643	23.1002	23.097	23.317	23.4016	23.1117	4	4	131	132	132	131	137	133	136	133
Q9CXG3	Ppil4	Peptidyl-prolyl cis-trans isomerase-like 4	-0.143225	0.905493	1.17176	0.0673354	15.3108	15.3868	15.4693	15.2431	15.2688	15.185	15.1015	15.2818	4	4	8	5	8	8	8	7	7	8
Q9CQ88	Tspan31	Tetraspanin-31	-0.3149	0.803907	1.17158	0.0673624	14.0153	14.041	13.9772	13.8205	13.892	13.3348	13.8419	13.5257	4	4	1	1	1	1	1	2	2	2
O88792	F11r	Junctional adhesion molecule A	-0.140275	0.907346	1.16853	0.0678368	16.6478	16.5929	16.6906	16.8126	16.4915	16.5543	16.5913	NaN	4	3	1	1	1	1	1	1	1	NaN
Q99PU8	Dhx30	ATP-dependent RNA helicase DHX30	0.1105	1.0796	1.16779	0.0679525	15.5349	15.4763	15.4713	15.6291	15.6426	15.6521	15.5484	15.7105	4	4	28	28	29	23	28	28	24	28
Q6P5F9	Xpo1	Exportin-1	-0.11565	0.922966	1.16757	0.0679882	18.0126	18.1994	18.1316	18.0421	18.0217	17.9699	17.9008	18.0307	4	4	46	48	49	45	47	47	45	45
Q3UGP9	Lrrc58	Leucine-rich repeat-containing protein 58	1.20036	2.29797	1.16754	0.0679924	12.4658	NaN	11.3065	12.0779	12.1797	13.7349	12.9985	13.6886	3	4	1	NaN	1	2	2	1	1	1
Q8VCM3	Zfyve21	Zinc finger FYVE domain-containing protein 21	-0.265725	0.831781	1.16592	0.0682458	15.2738	15.278	15.2862	15.2968	15.2918	15.1374	14.872	14.7707	4	4	1	1	1	1	1	1	2	2
Q8CH02	Sugp1	SURP and G-patch domain-containing protein 1	-0.7356	0.600568	1.16581	0.0682644	14.4186	13.4825	13.4245	13.8402	13.7565	12.7624	12.7245	12.98	4	4	2	3	4	4	4	2	3	3
Q8VEB1	Grk5	G protein-coupled receptor kinase 5	-2.00951	0.248358	1.16418	0.0685212	14.9543	11.6199	NaN	13.7858	10.7328	11.8553	11.5025	11.6847	3	4	2	1	NaN	2	2	1	1	1
Q9JLV6	Pnkp	Bifunctional polynucleotide phosphatase/kinase	-0.12805	0.915067	1.16355	0.0686192	15.347	15.1993	15.3551	15.2432	15.2188	15.0354	15.161	15.2172	4	4	11	10	11	12	11	11	8	11
Q8C6B0	Mettl7a1	MCG20149, isoform CRA_a	-0.1715	0.887919	1.16315	0.0686826	17.5092	17.6972	17.5052	17.3579	17.4439	17.2857	17.3299	17.324	4	4	9	12	9	9	8	9	9	9
E9PWH2;Q8BHH9	Card6;Tmem179	Caspase recruitment domain family, member 6;Transmembrane protein 179	-0.562258	0.677241	1.16289	0.0687247	17.7296	17.0936	17.5068	NaN	17.0377	17.2477	16.6565	16.5824	3	4	1	1	1	NaN	1	1	1	1
Q80U72	Scrib	Protein scribble homolog	0.104275	1.07495	1.16258	0.0687727	15.384	15.4132	15.3671	15.5488	15.5388	15.5887	15.524	15.4787	4	4	17	14	12	16	18	13	11	15
Q8C6I2	Sdhaf2	Succinate dehydrogenase assembly factor 2, mitochondrial	-0.1955	0.87327	1.1613	0.0689768	15.0781	15.2482	15.1392	15.1333	15.0412	14.7348	15.1043	14.9365	4	4	7	7	8	8	7	8	6	8
Q9D975	Srxn1	Sulfiredoxin-1	0.136275	1.09906	1.16072	0.0690683	13.7943	13.8692	13.6951	13.6773	13.8871	13.978	13.9346	13.7813	4	4	2	2	2	2	2	2	2	2
O08586	Pten	Phosphatidylinositol 3,4,5-trisphosphate 3-phosphatase and dual-specificity protein phosphatase PTEN	0.0719	1.0511	1.16062	0.0690841	17.0984	17.1296	17.0855	17.1201	17.1917	17.1571	17.2595	17.1129	4	4	14	13	14	12	14	13	12	13
Q8BUV8	Gpr107	Protein GPR107	-0.5466	0.684632	1.16054	0.0690976	12.5259	13.3243	13.211	13.6428	12.533	12.8566	12.5477	12.5803	4	4	1	1	1	1	2	2	2	2
Q9CZU3	Mtrex	Exosome RNA helicase MTR4	-0.105575	0.929434	1.16023	0.0691466	18.3826	18.3663	18.3384	18.2833	18.1875	18.3642	18.204	18.1926	4	4	28	28	29	29	26	24	22	28
Q4PJX1	Odr4	Protein odr-4 homolog	0.120725	1.08728	1.1602	0.0691505	15.9937	16.0327	16.0352	15.9338	16.0844	16.1793	16.2168	15.9978	4	4	13	12	11	9	10	11	10	10
A6H6J9	Ankrd50	Ankyrin repeat domain 50	-0.45265	0.730699	1.15861	0.0694052	16.5906	16.4863	16.5911	15.9752	15.8305	16.3609	15.7022	15.939	4	4	2	2	2	2	2	2	2	2
O54879	Hmgb3	High mobility group protein B3	-0.216775	0.860487	1.15787	0.0695225	16.2029	16.0984	16.2451	16.2243	16.1348	15.9022	15.7478	16.1188	4	4	6	6	6	6	6	6	6	6
Q9D081	Alg14	UDP-N-acetylglucosamine transferase subunit ALG14 homolog	0.227075	1.17046	1.15767	0.0695547	13.08	12.8628	12.893	12.7126	12.9266	13.1892	13.0938	13.2471	4	4	4	5	3	4	5	4	2	4
Q5U430	Ubr3	E3 ubiquitin-protein ligase UBR3	0.11415	1.08234	1.15713	0.0696413	15.4897	15.3999	15.554	15.5648	15.5854	15.6126	15.7153	15.5517	4	4	18	22	21	23	23	23	19	25
Q8BHG9	Cggbp1	CGG triplet repeat-binding protein 1	-0.082925	0.944142	1.15705	0.069655	16.7213	16.7194	16.6584	16.6456	16.5728	16.5659	16.5755	16.6988	4	4	6	5	6	5	5	6	5	6
Q9WV54	Asah1	Acid ceramidase	-0.175825	0.885261	1.15546	0.0699095	17.5742	17.6051	17.5588	17.7583	17.5062	17.5774	17.2715	17.438	4	4	22	21	21	20	20	21	18	23
Q61644	Pacsin1	Protein kinase C and casein kinase substrate in neurons protein 1	0.082825	1.05909	1.155	0.0699835	21.3212	21.3692	21.3199	21.273	21.3362	21.4256	21.4825	21.3703	4	4	35	37	37	37	38	37	40	37
O54804	Chka	Choline kinase alpha	0.49395	1.4083	1.15422	0.0701099	14.4137	14.8529	14.8981	14.5114	15.3709	14.6426	15.5006	15.1378	4	4	3	2	2	3	1	2	1	2
Q8BHW2	Oscp1	Protein OSCP1	-0.095275	0.936094	1.1534	0.0702429	15.6805	15.7775	15.7435	15.6031	15.622	15.6226	15.633	15.5459	4	4	14	14	15	16	15	14	11	13
Q8BH15	Cnot10	CCR4-NOT transcription complex subunit 10	-0.132425	0.912297	1.15309	0.0702921	15.4391	15.2793	15.254	15.2639	15.2008	15.2306	15.2217	15.0535	4	4	12	9	10	8	11	12	11	9
Q9D8U2	Tmem41a	Transmembrane protein 41A	0.097	1.06955	1.15216	0.0704428	16.0748	16.1083	16.0607	16.0132	16.0815	16.1702	16.1267	16.2666	4	4	3	2	3	1	3	2	2	2
Q8BVI4	Qdpr	Dihydropteridine reductase	-0.088675	0.940386	1.15197	0.0704749	20.8572	20.9845	20.9207	20.8051	20.7873	20.7986	20.8351	20.7918	4	4	13	13	13	13	13	13	13	13
Q9JK53	Prelp	Prolargin	-0.22935	0.853019	1.15179	0.0705035	14.6701	14.6517	14.5591	14.4719	14.4024	14.5988	14.2725	14.1617	4	4	7	6	5	6	6	6	6	5
Q80ZW2	Them6	Protein THEM6	-0.059025	0.959913	1.1514	0.0705674	17.5133	17.5676	17.5667	17.477	17.4579	17.5182	17.4562	17.4562	4	4	15	14	15	15	15	14	14	15
Q9CZD3	Gars	Glycine--tRNA ligase	-0.134	0.911301	1.14999	0.0707955	19.1685	19.0921	19.1412	19.0283	19.032	18.8636	18.9081	19.0904	4	4	33	37	37	38	39	37	37	35
Q8BU88	Mrpl22	39S ribosomal protein L22, mitochondrial	-0.057	0.961261	1.14955	0.0708679	17.9332	17.9052	17.9295	17.9243	17.8141	17.924	17.8911	17.835	4	4	6	7	7	6	7	6	7	7
P50136	Bckdha	2-oxoisovalerate dehydrogenase subunit alpha, mitochondrial	0.12755	1.09244	1.14859	0.0710254	16.1911	15.9698	16.0599	16.0594	16.2627	16.1837	16.2428	16.1012	4	4	18	19	18	18	17	17	16	14
Q3TL44	Nlrx1	NLR family member X1	-0.1379	0.908841	1.14801	0.0711199	16.3326	16.245	16.2855	16.4595	16.1917	16.0742	16.2669	16.2382	4	4	29	27	28	31	25	28	26	25
Q8BK26	Fbxo44	F-box only protein 44	0.107275	1.07719	1.14747	0.0712075	14.6935	14.8104	14.674	14.807	14.8335	14.8136	14.9514	14.8155	4	4	4	4	4	4	4	4	4	5
Q571I9	Aldh16a1	Aldehyde dehydrogenase family 16 member A1	0.218875	1.16383	1.14718	0.0712559	14.2171	14.5986	14.5055	14.2257	14.648	14.5406	14.6235	14.6103	4	4	9	7	8	9	7	7	8	8
P42703	Lifr	Leukemia inhibitory factor receptor	0.1822	1.13461	1.14684	0.0713121	19.8649	20.2223	20.0444	20.1481	20.1651	20.2767	20.3068	20.2599	4	4	4	4	3	3	3	4	3	3
Q8K190	Saysd1	SAYSvFN domain-containing protein 1	0.29645	1.22812	1.14649	0.0713687	14.0326	13.5746	13.4776	13.5312	14.0477	13.8992	14.0033	13.8516	4	4	2	1	3	3	2	2	1	1
Q9DBG6	Rpn2	Dolichyl-diphosphooligosaccharide--protein glycosyltransferase subunit 2	-0.1056	0.929418	1.14645	0.0713749	18.0686	18.1214	18.0989	17.9698	17.9723	18.0325	17.967	17.8645	4	4	23	22	24	24	26	23	24	25
Q6ZPY7	Kdm3b	Lysine-specific demethylase 3B	-0.389775	0.763249	1.14344	0.0718726	13.8714	13.6715	13.6344	13.8538	13.5902	13.674	12.9371	13.2707	4	4	6	3	4	4	5	5	5	5
P27612	Plaa	Phospholipase A-2-activating protein	-0.1796	0.882948	1.14234	0.0720548	17.7023	17.7071	17.6884	17.6705	17.6131	17.6904	17.3679	17.3785	4	4	37	37	38	38	37	36	36	35
Q920Q8	Ivns1abp	Influenza virus NS1A-binding protein homolog	1.00863	2.01199	1.14227	0.0720663	13.4694	12.6207	12.6207	11.5428	13.3355	13.864	14.0721	13.0165	4	4	3	3	2	1	3	3	4	3
Q80U19	Daam2	Disheveled-associated activator of morphogenesis 2	-0.160325	0.894823	1.14109	0.0722619	15.2668	15.1749	15.2182	15.0588	15.0297	14.9947	15.1688	14.8842	4	4	11	14	15	15	13	13	14	14
P09470	Ace	Angiotensin-converting enzyme	-0.272725	0.827755	1.14026	0.0724004	17.2252	17.264	17.287	17.0761	17.1396	17.0832	16.9156	16.623	4	4	24	25	24	23	25	24	20	19
Q80XI3	Eif4g3	Eukaryotic translation initiation factor 4 gamma 3	-0.060125	0.959181	1.13954	0.0725201	17.9889	18.0613	17.9749	17.9945	17.893	17.9858	17.9379	17.9624	4	4	49	53	50	51	52	53	56	51
Q64213	Sf1	Splicing factor 1	-0.095925	0.935672	1.139	0.0726109	18.3362	18.2398	18.2717	18.2047	18.1755	18.2106	18.2144	18.0682	4	4	16	15	16	16	17	16	17	17
P61022	Chp1	Calcineurin B homologous protein 1	-0.051075	0.965217	1.13839	0.0727124	15.9817	16.0019	15.9304	15.9521	15.8763	15.9049	15.9597	15.9209	4	4	11	11	10	11	12	10	10	10
Q3V3N7	Bbs1	Bardet-Biedl syndrome 1 protein homolog	-0.339808	0.790146	1.13797	0.0727827	13.3385	13.6742	13.5008	13.5076	13.1269	NaN	12.9258	13.4437	4	3	3	3	4	2	4	NaN	1	2
Q8CHT0	Aldh4a1	Delta-1-pyrroline-5-carboxylate dehydrogenase, mitochondrial	-0.090625	0.939116	1.13562	0.0731784	19.6624	19.5112	19.5329	19.6472	19.4568	19.5207	19.5243	19.4894	4	4	20	19	20	18	19	19	18	18
Q80TT8	Cul9	Cullin-9	0.2844	1.2179	1.1355	0.0731987	13.7037	13.6026	13.2441	13.677	13.8792	13.8746	13.6248	13.9864	4	4	5	6	3	8	5	9	3	6
Q8BZ05	Arap2	Arf-GAP with Rho-GAP domain, ANK repeat and PH domain-containing protein 2	0.290175	1.22279	1.13507	0.0732702	14.657	14.467	14.5711	14.9784	15.0065	14.9563	14.7549	15.1165	4	4	10	8	10	10	10	10	8	9
P00375	Dhfr	Dihydrofolate reductase	-1.41745	0.374373	1.1347	0.0733324	16.8497	17.8258	17.4855	17.7652	15.5722	17.9034	15.4204	15.3604	4	4	3	2	3	2	1	2	2	1
Q8BH69	Sephs1	Selenide, water dikinase 1	-0.13445	0.911017	1.13372	0.0734979	17.5158	17.686	17.5717	17.548	17.3369	17.5677	17.4008	17.4783	4	4	11	11	11	11	11	11	11	11
Q9CR50	Rchy1	RING finger and CHY zinc finger domain-containing protein 1	0.378725	1.30019	1.13343	0.0735478	12.7771	12.4454	12.82	12.8871	13.1514	12.6933	13.2569	13.3429	4	4	1	2	1	2	1	2	1	1
Q8BU33	Ilvbl	Acetolactate synthase-like protein	-0.228825	0.85333	1.13119	0.0739284	17.6392	17.6177	17.8079	17.5826	17.5827	17.568	17.1828	17.3986	4	4	24	22	22	22	22	22	23	22
Q91YR5	EEF1AKNMT	eEF1A lysine and N-terminal methyltransferase	-0.05405	0.963229	1.1306	0.0740281	14.8327	14.8235	14.761	14.7407	14.7291	14.7568	14.7464	14.7094	4	4	8	8	10	7	11	7	6	10
Q9WVT6	Ca14	Carbonic anhydrase 14	-0.122625	0.918515	1.12997	0.074137	17.8454	17.9604	17.7787	17.7123	17.7254	17.64	17.7245	17.7164	4	4	9	8	8	8	8	8	8	8
Q9CQ20	Mid1ip1	Mid1-interacting protein 1	0.1512	1.11049	1.12889	0.0743203	15.4594	15.2486	15.3259	15.2993	15.6285	15.4927	15.3748	15.442	4	4	4	3	3	3	5	4	3	4
Q3V0J1	Tmem237	Transmembrane protein 237	-0.293	0.816203	1.12887	0.0743242	13.7429	13.6071	13.7333	13.8467	13.6813	13.1643	13.2864	13.626	4	4	1	1	1	1	1	1	2	1
Q9CS42	Prps2	Ribose-phosphate pyrophosphokinase 2	-0.7063	0.61289	1.12789	0.0744922	15.7312	15.7329	16.4089	16.4438	15.4132	14.7287	15.3537	15.996	4	4	6	5	6	6	3	5	6	4
Q6PGA0	Rcor3	REST corepressor 3	-2.062	0.239484	1.127	0.0746447	13.8441	17.0179	17.1702	13.7961	13.7457	13.2161	13.0961	13.5224	4	4	4	3	3	2	4	4	3	3
Q6PB44	Ptpn23	Tyrosine-protein phosphatase non-receptor type 23	-0.076475	0.948372	1.12695	0.0746538	17.1469	17.1602	17.1641	17.0802	17.0058	17.1427	17.0642	17.0328	4	4	50	48	49	49	49	51	49	46
Q8R570	Snap47	Synaptosomal-associated protein 47	0.09665	1.06929	1.12677	0.074684	18.3303	18.2434	18.2062	18.3688	18.4003	18.3847	18.4332	18.3171	4	4	21	22	23	23	24	23	24	24
Q9QY06	Myo9b	Unconventional myosin-IXb	-0.4141	0.750488	1.1252	0.0749553	13.7873	14.1445	14.4231	13.5691	13.4697	13.6329	13.6037	13.5613	4	4	2	1	1	2	2	2	2	2
Q62193	Rpa2	Replication protein A 32 kDa subunit	0.05025	1.03544	1.12488	0.0750097	16.268	16.2086	16.2094	16.1597	16.2542	16.2581	16.2835	16.2509	4	4	7	6	6	5	6	6	5	5
Q3V384	Afg1l	AFG1-like ATPase	0.1584	1.11605	1.12407	0.0751509	15.7928	15.9356	15.9195	16.0515	16.0483	16.1606	16.1703	15.9538	4	4	11	13	13	11	12	15	12	9
Q9QWV9	Ccnt1	Cyclin-T1	0.43765	1.3544	1.12396	0.0751701	13.5794	12.8485	13.1093	13.4164	13.3615	13.9024	13.8359	13.6044	4	4	4	3	3	3	3	4	3	3
A6H630	Armt1	Protein-glutamate O-methyltransferase	-0.0753	0.949145	1.12386	0.0751862	16.7954	16.9062	16.8698	16.7845	16.7528	16.8047	16.7159	16.7813	4	4	18	17	18	19	17	16	18	16
Q9D8X1	Cutc	Copper homeostasis protein cutC homolog	0.117175	1.08461	1.12375	0.0752061	16.0163	16.0504	15.9787	16.0696	16.1005	16.0849	16.1006	16.2977	4	4	7	6	7	8	7	6	6	8
Q9D0D5	Gtf2e1	General transcription factor IIE subunit 1	-0.372725	0.772322	1.12338	0.0752698	14.1675	13.9498	13.9167	13.4262	13.6039	13.2716	13.5387	13.5551	4	4	1	1	1	1	1	2	1	2
Q9CZR3	Tomm40l	Mitochondrial import receptor subunit TOM40B	-0.1106	0.926203	1.12299	0.0753368	16.567	16.4738	16.4703	16.3367	16.3923	16.315	16.3797	16.3184	4	4	10	8	8	8	10	8	7	8
Q8BGT5	Gpt2	Alanine aminotransferase 2	-0.17085	0.888319	1.12265	0.0753965	16.0899	16.3496	16.3219	16.3054	16.1926	15.9505	16.0916	16.1487	4	4	14	14	13	13	15	10	11	13
P49586	Pcyt1a	Choline-phosphate cytidylyltransferase A	-0.07235	0.951088	1.12178	0.0755473	15.5967	15.6594	15.7162	15.634	15.5932	15.5517	15.6362	15.5358	4	4	9	9	8	9	10	8	8	8
Q8BTW3	Exosc6	Exosome complex component MTR3	0.184525	1.13644	1.12128	0.0756351	14.6323	14.4526	14.6166	14.5073	14.7983	14.7869	14.8448	14.5169	4	4	5	3	4	5	4	4	4	4
Q9Z0W3	Nup160	Nuclear pore complex protein Nup160	-0.22335	0.856574	1.12099	0.0756854	14.7088	14.9922	14.6878	14.9636	14.4425	14.7105	14.5837	14.7223	4	4	18	19	19	23	18	19	18	19
Q08943	Ssrp1	FACT complex subunit SSRP1	-0.6517	0.63653	1.11981	0.0758903	15.5237	15.2978	14.5139	14.2681	14.3208	14.1538	14.2707	14.2514	4	4	2	3	2	2	2	2	2	2
Q8K245	Uvrag	UV radiation resistance-associated protein	0.0893	1.06385	1.11842	0.0761341	15.0759	15.0961	15.1486	15.0216	15.1118	15.2241	15.2371	15.1264	4	4	5	8	8	9	10	7	8	6
Q8BN59	Larp6	La-related protein 6	0.213425	1.15944	1.1184	0.0761381	14.9965	14.7241	14.8691	15.1294	15.1348	15.0853	15.0681	15.2846	4	4	9	9	8	9	9	9	7	8
Q6NZC7	Sec23ip	SEC23-interacting protein	-0.1132	0.924535	1.11745	0.0763043	17.4354	17.3602	17.4414	17.4002	17.2923	17.3481	17.385	17.159	4	4	28	26	25	27	24	24	19	21
P47955	Rplp1	60S acidic ribosomal protein P1	-0.17545	0.885491	1.11724	0.076341	16.7626	16.8457	16.9016	16.5595	16.6126	16.6755	16.5231	16.5564	4	4	5	5	6	5	6	6	5	6
Q8R4G0	Ntng1	Netrin-G1	-0.764425	0.588688	1.11643	0.0764839	12.1503	12.225	12.0762	13.4113	12.088	11.4023	11.8691	11.4457	4	4	2	1	1	2	1	1	1	1
O88952	Lin7c	Protein lin-7 homolog C	-0.07305	0.950626	1.11615	0.0765329	20.7475	20.6264	20.6925	20.7523	20.6434	20.6635	20.582	20.6376	4	4	12	13	12	12	14	13	14	13
Q99KB8	Hagh	Hydroxyacylglutathione hydrolase, mitochondrial	-0.0602	0.959131	1.11613	0.0765375	19.7345	19.6984	19.6636	19.6495	19.6563	19.5723	19.6616	19.615	4	4	15	14	15	14	15	15	13	14
Q91WC3	Acsl6	Long-chain-fatty-acid--CoA ligase 6	-0.05295	0.963963	1.11564	0.0766237	20.0082	20.0638	19.9755	20.0236	19.9241	19.9552	19.9772	20.0028	4	4	51	52	52	51	52	52	53	52
P63038	Hspd1	60 kDa heat shock protein, mitochondrial	-0.0676	0.954224	1.11417	0.0768833	22.6869	22.6456	22.6676	22.5812	22.5726	22.5596	22.6398	22.5389	4	4	52	54	54	51	54	53	53	51
Q6P4S6	Sik3	Serine/threonine-protein kinase SIK3	0.1457	1.10627	1.1137	0.0769662	16.634	16.4323	16.4373	16.525	16.7972	16.5756	16.6129	16.6257	4	4	31	32	30	33	33	31	34	34
Q8R105	Vps37c	Vacuolar protein sorting-associated protein 37C	-0.15955	0.895304	1.11273	0.0771389	15.3529	15.1863	15.0454	15.2388	15.1501	14.9615	15.0244	15.0492	4	4	7	7	7	6	8	7	7	7
Q8CAY6	Acat2	Acetyl-CoA acetyltransferase, cytosolic	0.2564	1.19449	1.11114	0.0774209	17.609	17.3983	17.5233	17.3837	17.7485	17.8828	17.8831	17.4255	4	4	4	4	4	4	5	5	4	4
Q8QZT2	Ccsap	Centriole, cilia and spindle-associated protein	0.071675	1.05094	1.1092	0.0777671	17.0522	16.9817	17.0256	17.0185	17.148	17.1148	17.0962	17.0057	4	4	10	10	8	9	10	8	9	10
Q80ZI6	Lrsam1	E3 ubiquitin-protein ligase LRSAM1	0.148475	1.1084	1.10878	0.077843	15.3784	15.3302	15.2607	15.1848	15.4034	15.4495	15.5813	15.3138	4	4	19	21	23	22	23	23	21	22
P08551	Nefl	Neurofilament light polypeptide	0.1758	1.12959	1.10744	0.0780841	20.2127	20.162	20.0867	20.3011	20.3899	20.3148	20.5455	20.2155	4	4	43	45	46	45	45	46	47	43
O08989	Mras	Ras-related protein M-Ras	0.065225	1.04625	1.10696	0.0781707	18.1228	18.0797	18.1904	18.0714	18.1723	18.193	18.2134	18.1465	4	4	11	10	11	11	11	10	10	11
Q04750	Top1	DNA topoisomerase 1	-0.12595	0.9164	1.1063	0.0782896	17.3949	17.4319	17.2782	17.3867	17.1492	17.3844	17.2261	17.2282	4	4	21	23	24	24	23	24	24	21
P70689	Gjb6	Gap junction beta-6 protein	-0.307225	0.808195	1.10581	0.0783768	13.4678	13.5707	13.5571	13.1797	13.3104	12.8402	13.3149	13.0809	4	4	1	2	2	2	1	2	1	1
Q4QQM4	Trp53i11	Tumor protein p53-inducible protein 11	0.13635	1.09912	1.10329	0.0788335	16.7727	16.8935	17.0429	16.9709	17.0298	17.0679	16.9974	17.1303	4	4	4	4	4	5	4	4	5	5
P27773	Pdia3	Protein disulfide-isomerase A3	-0.111275	0.92577	1.10213	0.079045	21.6338	21.586	21.5563	21.5074	21.5265	21.4974	21.4893	21.3252	4	4	47	49	47	46	49	46	48	45
Q9R1L5	Mast1	Microtubule-associated serine/threonine-protein kinase 1	0.233525	1.1757	1.10129	0.0791972	15.5458	15.944	15.8826	16.0128	16.0687	16.0854	15.9885	16.1767	4	4	27	27	28	34	32	32	29	32
Q8C522	Endod1	Endonuclease domain-containing 1 protein	-0.128575	0.914735	1.09936	0.0795504	19.7332	19.7795	19.6598	19.6442	19.4976	19.54	19.7292	19.5356	4	4	18	18	16	18	17	17	16	19
Q8BFR4	Gns	N-acetylglucosamine-6-sulfatase	-0.054	0.963262	1.09903	0.0796113	16.2088	16.207	16.17	16.1386	16.1229	16.1278	16.1762	16.0815	4	4	13	11	12	13	9	10	10	9
P47738	Aldh2	Aldehyde dehydrogenase, mitochondrial	-0.09005	0.93949	1.09842	0.0797221	21.0174	21.0284	21.0365	21.1932	20.9617	20.9632	21.0005	20.9899	4	4	30	32	32	32	33	32	31	33
P19246	Nefh	Neurofilament heavy polypeptide	0.204975	1.15267	1.09827	0.0797504	19.4032	19.3636	19.2965	19.6109	19.5251	19.6929	19.7856	19.4905	4	4	34	37	34	36	35	38	36	35
Q8BGG7	Ubash3b	Ubiquitin-associated and SH3 domain-containing protein B	-0.060625	0.958849	1.09806	0.0797888	18.0459	18.0396	18.1008	18.076	18.0104	18.0701	17.9501	17.9892	4	4	20	21	20	19	20	18	20	19
Q7TPD0	Ints3	Integrator complex subunit 3	0.229425	1.17237	1.09753	0.0798855	13.9177	13.7945	13.6731	14.0404	14.0577	13.98	14.0004	14.3053	4	4	7	7	6	7	8	7	6	7
Q8VE70	Pdcd10	Programmed cell death protein 10	-0.05795	0.960628	1.09693	0.0799962	17.8865	17.8967	17.9077	17.9883	17.8958	17.8344	17.8772	17.84	4	4	12	13	11	12	13	12	12	13
Q8R088	Golph3l	Golgi phosphoprotein 3-like	-0.952025	0.516906	1.09666	0.0800455	13.677	14.3592	14.5685	14.5345	14.0563	13.3923	12.1977	13.6848	4	4	2	2	2	1	3	2	2	2
Q99K74	Med24	Mediator of RNA polymerase II transcription subunit 24	-0.667875	0.629433	1.09634	0.0801046	13.2314	13.4198	12.2483	12.3314	11.8909	12.3534	12.0955	12.2196	4	4	2	2	2	2	3	2	2	2
Q9D2N9	Vps33a	Vacuolar protein sorting-associated protein 33A	0.07615	1.0542	1.0962	0.0801318	16.7063	16.8066	16.6933	16.7596	16.7904	16.8648	16.7605	16.8547	4	4	18	16	20	20	21	23	18	21
Q9CZY3	Ube2v1	Ubiquitin-conjugating enzyme E2 variant 1	-0.1096	0.926845	1.09545	0.0802692	20.8542	21.0167	20.8999	20.9699	20.7251	20.8746	20.8116	20.891	4	4	14	14	15	15	14	14	15	15
Q924T7	Rnf31	E3 ubiquitin-protein ligase RNF31	0.47215	1.38718	1.0946	0.0804271	14.1893	13.9606	13.5395	14.5323	14.5677	14.395	14.3972	14.7504	4	4	8	7	6	11	10	10	8	10
Q80TA6	Mtmr12	Myotubularin-related protein 12	-0.06065	0.958832	1.09455	0.0804366	15.6415	15.5922	15.6568	15.5964	15.5277	15.5921	15.6112	15.5133	4	4	9	10	11	12	10	11	11	12
Q9JKY5	Hip1r	Huntingtin-interacting protein 1-related protein	0.087025	1.06218	1.09367	0.0805982	17.7806	17.8532	17.8566	17.7864	17.828	18.0013	17.908	17.8876	4	4	48	47	50	58	52	50	46	53
A2AF28	Slc25a53	MCG115034, isoform CRA_c	1.01588	2.02213	1.09276	0.0807686	19.6644	19.7806	21.3848	19.8411	21.3237	21.5043	21.4988	20.4076	4	4	5	4	1	4	1	1	1	2
Q8VI63	Mob2	MOB kinase activator 2	0.0386	1.02712	1.09268	0.0807828	16.3323	16.3742	16.3294	16.2871	16.373	16.3797	16.3574	16.3673	4	4	4	4	5	4	4	4	4	4
Q63739	Ptp4a1	Protein tyrosine phosphatase type IVA 1	-0.34955	0.784829	1.09131	0.0810382	16.6267	16.0182	16.1192	15.9634	16.0302	15.7648	15.7145	15.8198	4	4	5	5	5	5	5	5	5	5
O35459	Ech1	Delta(3,5)-Delta(2,4)-dienoyl-CoA isomerase, mitochondrial	-0.2269	0.854469	1.09108	0.0810805	17.889	17.8773	17.9085	17.9686	17.7324	17.8638	17.7636	17.376	4	4	11	12	14	13	14	12	13	15
Q8BGD5	Cpt1c	Carnitine O-palmitoyltransferase 1, brain isoform	-0.090425	0.939246	1.09106	0.0810845	15.982	16.0542	15.9118	16.0979	15.9481	15.9204	15.9322	15.8835	4	4	16	17	14	18	17	15	18	18
Q921Z5	Tnfaip8	Tumor necrosis factor alpha-induced protein 8	-0.37255	0.772416	1.08948	0.0813804	14.7401	14.9145	14.9663	14.4106	14.5246	14.1122	14.6629	14.2416	4	4	2	3	4	4	4	3	3	3
Q3TCN2	Plbd2	Putative phospholipase B-like 2	-0.12305	0.918244	1.08787	0.0816828	16.4243	16.5386	16.305	16.5308	16.263	16.3575	16.3395	16.3465	4	4	15	12	12	13	12	12	10	13
Q6QD59	Bnip1	Vesicle transport protein SEC20	-0.14265	0.905854	1.08687	0.0818712	16.0313	15.9556	16.0869	16.0176	15.9085	15.9085	16.0004	15.7034	4	4	5	5	7	5	6	5	4	4
Q78PY7	Snd1	Staphylococcal nuclease domain-containing protein 1	0.26535	1.20193	1.08682	0.0818796	18.5583	18.2398	18.0326	18.5405	18.6258	18.6275	18.5987	18.5806	4	4	54	53	57	55	53	54	54	54
Q3TW96	Uap1l1	UDP-N-acetylhexosamine pyrophosphorylase-like protein 1	0.071075	1.0505	1.08637	0.0819646	17.5813	17.6467	17.6108	17.6648	17.6657	17.6361	17.7634	17.7227	4	4	27	26	28	26	28	27	27	26
Q6PD19	Armh3	Armadillo-like helical domain-containing protein 3	-0.359675	0.77934	1.0862	0.0819978	15.7156	16.042	15.2666	15.4577	15.3495	15.2935	15.1698	15.2304	4	4	9	8	9	8	8	9	7	7
Q8BPM2	Map4k5	Mitogen-activated protein kinase kinase kinase kinase 5	-1.16517	0.44591	1.08604	0.0820279	14.5464	16.5935	14.5465	14.7103	14.6073	13.8222	13.9028	13.4037	4	4	5	3	3	4	6	4	4	3
Q8VHL1	Setd7	Histone-lysine N-methyltransferase SETD7	0.07945	1.05662	1.08559	0.0821118	19.3078	19.3066	19.3552	19.4244	19.3934	19.4305	19.5009	19.387	4	4	16	15	16	16	15	16	15	15
Q8CA71	Shisa4	Protein shisa-4	0.414875	1.33318	1.08518	0.0821897	15.4755	15.3273	15.507	15.2823	16.1352	15.9365	15.258	15.9219	4	4	2	2	2	2	1	1	2	1
Q923B0	Ggact	Gamma-glutamylaminecyclotransferase	-0.102	0.93174	1.08269	0.0826635	17.1257	17.0949	17.039	16.9278	16.9211	17.0107	16.9117	16.9359	4	4	5	6	6	6	6	6	6	6
Q8K2T8	Paf1	RNA polymerase II-associated factor 1 homolog	0.31585	1.24474	1.0811	0.0829663	14.4015	14.9987	15.0712	14.88	15.1656	15.1977	15.1023	15.1492	4	4	3	6	5	6	6	5	8	7
Q9DBB4	Naa16	N-alpha-acetyltransferase 16, NatA auxiliary subunit	0.7589	1.6922	1.08096	0.082993	11.6724	12.6859	12.9805	13.1916	13.0567	13.3436	13.7486	13.4171	4	4	1	1	1	1	1	1	1	1
Q99KP3	Cryl1	Lambda-crystallin homolog	0.114575	1.08266	1.08065	0.0830525	17.8274	17.8119	17.7705	17.7185	17.8206	17.9049	18.0336	17.8275	4	4	20	19	20	18	18	19	18	19
P05784	Krt18	Keratin, type I cytoskeletal 18	-0.460175	0.726898	1.07991	0.0831932	14.7514	15.1315	15.048	14.7182	14.5911	14.7789	14.5546	13.8838	4	4	2	2	2	2	2	2	1	1
P98191	Cds1	Phosphatidate cytidylyltransferase 1	0.036925	1.02592	1.07912	0.0833442	17.532	17.5875	17.5424	17.5942	17.6206	17.582	17.5935	17.6077	4	4	9	9	10	10	11	9	7	8
Q3U7U3	Fbxo7	F-box only protein 7	-0.06345	0.956973	1.07895	0.0833776	16.1	16.1431	16.1542	16.0409	16.0196	16.0153	16.0724	16.0771	4	4	9	8	9	8	10	9	9	9
Q9DAI2	Ift22	Intraflagellar transport protein 22 homolog	0.126525	1.09166	1.07893	0.0833821	16.3919	16.3733	16.364	16.425	16.4925	16.568	16.639	16.3608	4	4	9	9	8	9	8	9	9	8
Q8BGQ7	Aars	Alanine--tRNA ligase, cytoplasmic	-0.06765	0.954191	1.07884	0.0833989	19.5833	19.5273	19.5858	19.5536	19.4558	19.4426	19.5085	19.5725	4	4	49	52	52	52	52	52	51	50
P54726	Rad23a	UV excision repair protein RAD23 homolog A	-0.06385	0.956708	1.07792	0.0835766	18.8013	18.7538	18.7799	18.6754	18.6966	18.6804	18.722	18.656	4	4	14	14	12	13	12	12	11	12
Q9ER41	Tor1b	Torsin-1B	0.408875	1.32765	1.07773	0.0836129	13.7525	13.6883	13.4396	13.2245	13.5963	13.9858	13.822	14.3363	4	4	2	3	2	3	4	4	3	1
O08573	Lgals9	Galectin-9	0.378075	1.29961	1.07534	0.0840728	12.1936	12.2419	12.7664	12.4138	12.9433	12.5926	12.8101	NaN	4	3	2	2	2	1	1	2	1	NaN
Q9CPT5	Nop16	Nucleolar protein 16	0.201225	1.14967	1.07494	0.0841503	14.4752	14.1725	14.3593	14.6135	14.5592	14.6477	14.5585	14.66	4	4	5	4	5	4	4	5	4	4
Q7M6Y3	Picalm	Phosphatidylinositol-binding clathrin assembly protein	-0.085025	0.942768	1.07441	0.0842544	18.0075	17.8858	17.8623	17.8296	17.7829	17.8153	17.847	17.7999	4	4	24	21	24	22	22	22	23	23
P70232	Chl1	Neural cell adhesion molecule L1-like protein	-0.468475	0.722728	1.07426	0.0842828	18.7401	18.6945	18.6407	18.3104	17.8789	18.4591	18.4916	17.6822	4	4	41	42	43	43	41	42	42	43
Q922M7		Ashwin	0.23115	1.17377	1.07401	0.084332	14.0353	14.2216	14.412	14.3592	14.3491	14.4353	14.6954	14.4729	4	4	5	3	5	5	4	4	3	4
P51855	Gss	Glutathione synthetase	0.0743	1.05285	1.07385	0.0843632	18.286	18.3585	18.2888	18.3568	18.4067	18.3181	18.4622	18.4003	4	4	22	21	22	20	21	21	22	22
P62746	Rhob	Rho-related GTP-binding protein RhoB	-0.068075	0.95391	1.07286	0.0845558	19.5025	19.5446	19.5873	19.4516	19.4546	19.4105	19.4849	19.4637	4	4	12	12	12	12	12	11	12	12
Q924H7	Wac	WW domain-containing adapter protein with coiled-coil	0.127375	1.0923	1.07284	0.0845588	14.1041	14.125	13.8927	13.992	14.0709	14.1563	14.1906	14.2055	4	4	4	5	4	5	5	6	4	5
D3Z2H9	Tpm3-rs7	Tropomyosin 3, related sequence 7	-0.08185	0.944845	1.07274	0.0845778	19.2038	19.3302	19.2296	19.3025	19.1496	19.1454	19.1852	19.2585	4	4	10	11	11	10	12	10	10	11
Q8C129	Lnpep	Leucyl-cystinyl aminopeptidase	-0.102075	0.931692	1.07114	0.0848906	17.4374	17.5468	17.3882	17.3558	17.2983	17.3946	17.3507	17.2763	4	4	27	24	22	23	26	24	24	26
Q01065	Pde1b	Calcium/calmodulin-dependent 3',5'-cyclic nucleotide phosphodiesterase 1B	0.10935	1.07874	1.07107	0.0849043	16.4392	16.3585	16.3088	16.2931	16.4165	16.5652	16.4813	16.374	4	4	19	19	20	20	20	20	20	18
P61211	Arl1	ADP-ribosylation factor-like protein 1	-0.146025	0.903737	1.0703	0.0850553	16.6277	16.7133	16.6272	16.5087	16.4057	16.6419	16.4445	16.4007	4	4	10	9	9	9	9	9	9	9
P97765	Wbp2	WW domain-binding protein 2	0.053075	1.03747	1.06918	0.0852742	18.1576	18.2139	18.2124	18.1824	18.2437	18.2234	18.3063	18.2052	4	4	10	10	10	10	10	10	10	10
Q09XV5	Chd8	Chromodomain-helicase-DNA-binding protein 8	-3.87514	0.06815	1.06881	0.0853466	NaN	18.3768	18.3934	17.3041	12.9003	12.2782	18.6597	12.7603	3	4	NaN	1	1	2	1	1	2	2
P0CW02	Ly6c1	Lymphocyte antigen 6C1	-0.2585	0.835957	1.06769	0.0855668	16.4977	16.6526	16.5684	16.1703	16.1224	16.3628	16.2943	16.0755	4	4	1	1	1	1	1	1	1	1
Q9D0J4	Arl2	ADP-ribosylation factor-like protein 2	-0.094025	0.936905	1.06728	0.0856493	16.8927	16.8518	16.8249	16.873	16.7094	16.859	16.8202	16.6777	4	4	8	9	10	9	10	10	9	10
Q9JKL4	Ndufaf3	NADH dehydrogenase [ubiquinone] 1 alpha subcomplex assembly factor 3	-0.1164	0.922487	1.06719	0.0856655	16.7141	16.7783	16.7031	16.6306	16.6332	16.6569	16.6223	16.4481	4	4	5	7	7	7	7	7	7	7
O35681	Syt3	Synaptotagmin-3	-0.04605	0.968585	1.06646	0.0858106	16.69	16.6608	16.6533	16.6268	16.6655	16.5841	16.6001	16.597	4	4	20	17	19	20	20	21	19	20
P98197	Atp11a	Probable phospholipid-transporting ATPase IH	0.6777	1.59959	1.06625	0.0858518	13.3441	13.088	14.2975	13.8223	14.0848	14.1538	14.1294	14.8947	4	4	3	3	3	4	3	4	2	3
P35235	Ptpn11	Tyrosine-protein phosphatase non-receptor type 11	-0.06145	0.9583	1.06519	0.0860612	18.8152	18.8095	18.787	18.7176	18.7611	18.6667	18.7213	18.7344	4	4	40	42	41	42	41	42	41	42
P07742	Rrm1	Ribonucleoside-diphosphate reductase large subunit	0.723375	1.65104	1.06516	0.086068	13.334	14.2368	13.8913	14.0744	14.876	14.0232	15.2971	14.2337	4	4	3	3	6	4	4	2	3	5
P26048	Gabra2	Gamma-aminobutyric acid receptor subunit alpha-2	3.75183	13.4714	1.06473	0.0861528	19.7029	13.6375	16.6207	17.8643	23.9067	19.9029	17.6506	21.3725	4	4	3	2	2	1	2	3	1	2
P97930	Dtymk	Thymidylate kinase	-0.14435	0.904787	1.0647	0.0861587	17.3272	17.1719	17.2546	17.1493	17.182	17.1332	16.9181	17.0923	4	4	15	15	16	16	16	16	16	16
Q9JKF1	Iqgap1	Ras GTPase-activating-like protein IQGAP1	-0.09485	0.93637	1.06442	0.0862154	16.3255	16.4356	16.2826	16.2513	16.2321	16.2908	16.2079	16.1848	4	4	37	34	36	30	37	32	31	31
Q80XE1	Ric8b	Synembryn-B	-1.403	0.378142	1.06336	0.0864251	NaN	15.3944	14.8149	15.9306	13.4964	13.3994	NaN	15.0351	3	3	NaN	1	3	2	3	2	NaN	3
Q8K409	Polb	DNA polymerase beta	0.2251	1.16886	1.06335	0.086427	14.6568	14.258	14.302	14.4391	14.7872	14.5096	14.5606	14.6989	4	4	8	7	5	7	7	7	6	8
Q8BJS4	Sun2	SUN domain-containing protein 2	0.1931	1.14322	1.06328	0.0864405	14.5202	14.3241	14.1123	14.4303	14.6265	14.5388	14.5352	14.4588	4	4	12	11	9	10	9	10	11	11
Q62441	Tle4	Transducin-like enhancer protein 4	0.3478	1.27262	1.06321	0.0864551	15.4557	15.3374	15.3599	15.3706	15.3777	15.976	15.5083	16.0528	4	4	3	3	3	5	3	3	4	3
E9Q401	Ryr2	Ryanodine receptor 2	-0.62765	0.64723	1.06312	0.0864723	18.6534	17.6417	18.6683	17.5725	17.4093	17.5109	17.5667	17.5384	4	4	146	159	163	159	149	155	153	156
Q8BTU1	Cfap20	Cilia- and flagella-associated protein 20	-0.187225	0.878293	1.06289	0.0865179	16.0125	15.6923	15.8609	15.9161	15.5967	15.8373	15.5697	15.7292	4	4	6	5	6	5	5	5	6	6
Q2M3X8	Phactr1	Phosphatase and actin regulator 1	1.83365	3.56438	1.0627	0.0865561	15.0104	14.9069	14.8457	14.7583	18.1531	18.3483	14.9257	15.4288	4	4	6	7	4	3	5	3	3	2
Q8BKC5	Ipo5	Importin-5	-0.105225	0.92966	1.06258	0.0865803	18.349	18.5218	18.3395	18.3428	18.3459	18.2435	18.3038	18.239	4	4	56	53	54	55	54	51	55	54
M0QWK1	Ndfip2	NEDD4 family-interacting protein 2	0.568258	1.48273	1.06177	0.0867429	14.114	13.9594	13.7009	13.208	14.0741	NaN	14.5968	14.2706	4	3	1	1	1	2	1	NaN	1	1
P53395	Dbt	Lipoamide acyltransferase component of branched-chain alpha-keto acid dehydrogenase complex, mitochondrial	-0.10345	0.930804	1.06146	0.0868039	18.3513	18.373	18.4593	18.4094	18.2214	18.4101	18.321	18.2267	4	4	25	20	22	20	24	22	21	24
Q9CQQ0	Smim8	Small integral membrane protein 8	0.259125	1.19675	1.06094	0.0869078	15.5844	15.1976	15.4975	15.0684	15.612	15.6642	15.608	15.5002	4	4	2	2	2	2	2	2	2	2
Q9DC61	Pmpca	Mitochondrial-processing peptidase subunit alpha	-0.07725	0.947863	1.06085	0.0869253	17.1147	17.0301	17.0461	17.121	16.9295	17.0247	17.0683	16.9804	4	4	21	20	21	20	22	22	22	22
B1AR13	Cisd3	CDGSH iron-sulfur domain-containing protein 3, mitochondrial	-0.082825	0.944207	1.05957	0.0871835	17.5215	17.5909	17.5075	17.4428	17.4215	17.4574	17.4889	17.3636	4	4	8	7	8	8	8	8	8	7
Q8C079	Strip1	Striatin-interacting protein 1	0.179975	1.13286	1.05894	0.0873091	16.1245	16.089	16.2912	16.4223	16.4604	16.356	16.3256	16.5049	4	4	8	8	7	10	8	10	8	12
Q9CQE8	RTRAF	RNA transcription, translation and transport factor protein	-0.04325	0.970466	1.05829	0.0874393	18.8957	18.9311	18.8981	18.8668	18.8076	18.8852	18.8671	18.8588	4	4	19	18	18	19	18	18	19	17
Q3UMY5	Eml4	Echinoderm microtubule-associated protein-like 4	-0.2134	0.862502	1.05778	0.0875425	15.0968	14.9611	15.2585	14.8037	14.7487	14.8844	14.7475	14.8859	4	4	14	11	12	13	13	13	14	11
Q9CR68	Uqcrfs1	Cytochrome b-c1 complex subunit Rieske, mitochondrial	-0.09175	0.938384	1.05668	0.087765	21.5542	21.5982	21.4802	21.5957	21.3737	21.5094	21.5325	21.4457	4	4	17	18	19	17	16	17	17	17
Q9Z1R2	Bag6	Large proline-rich protein BAG6	-0.07085	0.952077	1.05647	0.0878064	18.766	18.8722	18.7445	18.8251	18.7453	18.6863	18.7166	18.7762	4	4	34	36	34	33	34	34	33	35
Q5NCI0	Urgcp	Up-regulator of cell proliferation	0.5429	1.4569	1.05614	0.0878738	13.5862	12.848	12.9246	13.2866	14.0423	13.2171	13.5145	14.0431	4	4	3	2	3	4	3	2	3	4
Q8BH01	Tmco3	Transmembrane and coiled-coil domain-containing protein 3	-2.67678	0.156391	1.05336	0.0884384	17.726	17.6731	17.6305	18.6704	13.0325	17.7246	17.2399	12.9959	4	4	2	2	2	1	3	2	3	3
Q9CZ30	Ola1	Obg-like ATPase 1	-0.07595	0.948717	1.05313	0.0884845	19.3348	19.3816	19.3394	19.2345	19.2264	19.2072	19.2504	19.3025	4	4	32	32	33	34	32	34	32	32
Q8BPU7	Elmo1	Engulfment and cell motility protein 1	-0.0777	0.947567	1.05262	0.0885885	16.1186	16.1097	16.0701	16.1984	15.9833	16.1099	16.0254	16.0674	4	4	18	19	19	18	19	19	18	18
Q8BJ71	Nup93	Nuclear pore complex protein Nup93	-0.19805	0.871728	1.05205	0.0887048	18.7803	18.851	19.1794	18.9172	18.6397	18.8307	18.6826	18.7827	4	4	32	28	31	33	29	29	31	35
Q61183	Papola	Poly(A) polymerase alpha	-0.181925	0.881526	1.05191	0.0887331	13.8622	14.0816	14.2034	14.1443	13.8329	13.8103	14.0322	13.8884	4	4	7	7	5	8	6	7	7	4
A0A0U1RNF2	Lcmt1	Leucine carboxyl methyltransferase 1	-0.0758	0.948816	1.05184	0.0887485	18.3084	18.2246	18.2541	18.136	18.1529	18.1713	18.1281	18.1676	4	4	14	13	16	15	15	16	17	16
Q6PIX5	Rhbdf1	Inactive rhomboid protein 1	0.342725	1.26815	1.0499	0.0891451	13.6381	14.0107	14.1726	13.4825	14.2315	14.1354	14.2771	14.0308	4	4	1	1	1	2	1	1	1	1
Q6DFW5	Atp11b	Phospholipid-transporting ATPase	0.786	1.72429	1.04852	0.0894288	19.1485	18.6952	19.5524	18.7515	19.2343	19.2654	20.2969	20.495	4	4	2	3	2	3	2	2	1	1
Q9CXE2	Bcl7a	B-cell CLL/lymphoma 7 protein family member A	0.318125	1.24671	1.04772	0.0895933	13.9135	14.1526	13.7703	13.8501	14.256	13.9783	14.604	14.1207	4	4	3	3	3	4	2	4	4	4
Q61584	Fxr1	Fragile X mental retardation syndrome-related protein 1	-0.267825	0.830571	1.04555	0.0900422	16.1889	16.1818	16.1539	16.3151	15.7749	16.035	16.2589	15.6996	4	4	18	20	18	19	19	21	17	18
Q91YJ3	Thyn1	Thymocyte nuclear protein 1	-0.05955	0.959563	1.04536	0.0900817	17.6638	17.6406	17.6011	17.7228	17.6	17.5548	17.6136	17.6217	4	4	11	11	10	12	11	11	11	11
Q3U0V1	Khsrp	Far upstream element-binding protein 2	-0.0573	0.961061	1.04397	0.0903715	20.4019	20.325	20.358	20.3648	20.35	20.2486	20.2842	20.3377	4	4	36	37	36	36	37	38	38	36
P46471	Psmc2	26S proteasome regulatory subunit 7	-0.325725	0.797897	1.042	0.0907825	19.2338	19.5027	19.5409	19.1037	18.9016	19.3802	18.8393	18.9571	4	4	35	33	34	33	37	35	35	33
P10833	Rras	Ras-related protein R-Ras	-0.060425	0.958982	1.04149	0.0908892	17.7874	17.799	17.7166	17.712	17.6663	17.6999	17.6615	17.7456	4	4	12	10	12	13	12	11	9	11
Q1HKZ5	Map3k13	Mitogen-activated protein kinase kinase kinase 13	0.572083	1.48667	1.04104	0.090983	13.6508	13.4674	13.5925	12.6779	14.0364	NaN	13.8002	13.9211	4	3	2	1	1	2	1	NaN	3	2
Q9CPR5	Mrpl15	39S ribosomal protein L15, mitochondrial	0.09515	1.06818	1.04084	0.0910246	15.7151	15.5934	15.6321	15.6842	15.7052	15.8472	15.7791	15.6739	4	4	12	11	12	11	11	10	10	10
Q8C525	Mb21d2	Protein MB21D2	0.0985	1.07066	1.04051	0.0910938	15.212	15.1788	15.0712	15.2617	15.2637	15.2489	15.2433	15.3618	4	4	9	9	9	12	11	10	9	10
Q61024	Asns	Asparagine synthetase [glutamine-hydrolyzing]	-0.18415	0.880167	1.04034	0.0911302	17.422	17.4408	17.4648	17.2711	17.3964	17.0541	17.1089	17.3027	4	4	22	23	22	20	23	19	18	21
Q8BYI9	Tnr	Tenascin-R	0.138975	1.10112	1.04025	0.0911483	20.2777	20.2683	20.2374	20.1952	20.2507	20.4305	20.5484	20.3049	4	4	49	50	52	50	52	52	51	51
Q3UH66	Wnk2	Serine/threonine-protein kinase WNK2	0.075025	1.05338	1.03884	0.0914452	17.3498	17.2302	17.2867	17.3918	17.3649	17.3947	17.3792	17.4198	4	4	33	32	33	35	33	31	34	35
Q5DTU0	Afap1l2	Actin filament-associated protein 1-like 2	-0.557925	0.679278	1.03881	0.091452	13.3312	13.6357	13.5409	13.7648	13.3758	12.4548	12.6771	13.5332	4	4	3	1	1	5	2	3	2	2
P97823	Lypla1	Acyl-protein thioesterase 1	-0.10695	0.928549	1.03841	0.0915354	19.1152	19.118	19.2246	19.0143	18.984	19.0649	19.0608	18.9346	4	4	10	9	10	9	11	10	10	10
P53996	Cnbp	Cellular nucleic acid-binding protein	0.10605	1.07628	1.03813	0.0915943	18.5433	18.6527	18.6583	18.7883	18.7355	18.7411	18.8036	18.7866	4	4	9	9	8	9	9	9	9	9
Q8CI32	Bag5	BAG family molecular chaperone regulator 5	-0.14355	0.905289	1.03722	0.0917861	16.4106	16.3522	16.2901	16.2444	16.2215	16.3136	16.1694	16.0186	4	4	18	19	20	19	19	21	18	19
Q99LC8	Eif2b1	Translation initiation factor eIF-2B subunit alpha	0.180025	1.1329	1.03549	0.0921533	15.3567	15.3858	15.5648	15.6536	15.6511	15.7148	15.5284	15.7867	4	4	10	10	11	8	10	11	8	9
Q8C0Y0	Ppp4r4	Serine/threonine-protein phosphatase 4 regulatory subunit 4	-0.231525	0.851734	1.03539	0.0921739	16.0639	15.8722	16.1207	15.7355	15.7602	15.8354	15.4991	15.7715	4	4	14	16	11	15	16	15	15	13
P01872	Ighm	Immunoglobulin heavy constant mu	1.1632	2.23954	1.03445	0.0923746	14.648	14.741	14.5151	14.7844	14.3768	15.5354	17.0692	16.3599	4	4	2	3	3	1	3	3	3	3
Q91WK0	Lrrfip2	Leucine-rich repeat flightless-interacting protein 2	0.347625	1.27246	1.03371	0.0925318	15.262	15.2455	15.3642	15.4398	15.3838	15.5711	15.5877	16.1594	4	4	3	4	3	3	3	3	3	2
Q9JHI5	Ivd	Isovaleryl-CoA dehydrogenase, mitochondrial	-0.0651	0.955879	1.03271	0.0927453	20.0414	19.9572	19.9481	19.9903	19.905	19.9488	19.9671	19.8557	4	4	24	24	23	23	24	23	23	24
Q8BK08	Tmem11	Transmembrane protein 11, mitochondrial	-0.045875	0.968702	1.03269	0.092749	18.2308	18.2653	18.1668	18.1921	18.1807	18.1811	18.1587	18.151	4	4	5	5	5	5	4	5	5	5
Q62264	Thrsp	Thyroid hormone-inducible hepatic protein	0.287375	1.22042	1.03244	0.0928035	14.7646	15.0868	15.0863	14.6918	15.2169	15.0533	15.4663	15.0425	4	4	4	4	4	4	3	3	3	4
Q9CQX6	Gm16286	MCG141091, isoform CRA_a	-0.132875	0.912012	1.03231	0.0928313	16.7409	16.6906	16.5848	16.5286	16.4943	16.5797	16.5614	16.378	4	4	6	5	7	7	7	6	6	7
Q99ME2	Wdr6	WD repeat-containing protein 6	0.163	1.11961	1.03206	0.0928835	13.3408	13.427	13.5928	13.6283	13.7903	13.6498	13.5937	13.6071	4	4	5	9	8	8	6	9	7	7
Q9CQ49	Ncbp2	Nuclear cap-binding protein subunit 2	-0.198275	0.871592	1.02965	0.0934007	15.347	15.4617	15.4928	15.4733	15.1919	15.0033	15.3748	15.4117	4	4	5	5	6	6	6	5	5	5
Q921I1	Tf	Serotransferrin	0.41025	1.32892	1.02945	0.0934447	17.929	18.2702	18.2931	17.7637	18.5197	18.0534	18.8291	18.4948	4	4	3	3	3	3	3	3	3	3
D3YZI9	Pgbd5	PiggyBac transposable element-derived protein 5	0.11365	1.08196	1.02913	0.0935127	16.9726	16.8954	17	17.1589	17.0866	17.1239	17.1167	17.1543	4	4	15	16	16	16	16	16	16	16
Q61753	Phgdh	D-3-phosphoglycerate dehydrogenase	-0.04825	0.967109	1.02888	0.0935664	20.9307	20.9158	20.9742	20.9397	20.9472	20.888	20.8461	20.8861	4	4	29	28	28	29	30	28	26	30
P47811	Mapk14	Mitogen-activated protein kinase 14	0.388325	1.30887	1.02856	0.0936345	13.9386	13.9365	13.6258	14.4819	14.2731	14.3296	14.3122	14.6212	4	4	6	4	5	6	4	2	4	5
Q8CI95	Osbpl11	Oxysterol-binding protein-related protein 11	-0.1213	0.919359	1.02801	0.093754	16.069	16.1909	15.9924	15.9288	15.9016	15.973	15.9507	15.8706	4	4	9	10	7	8	8	8	8	9
Q9JJY3	Smpd3	Sphingomyelin phosphodiesterase 3	-0.0705	0.952308	1.02736	0.0938941	15.1919	15.2092	15.2134	15.1393	15.1615	15.0579	15.0716	15.1808	4	4	8	9	9	8	10	11	8	9
Q9ERK4	Cse1l	Exportin-2	-0.091325	0.93866	1.0272	0.09393	18.9982	19.1783	19.059	18.9812	18.945	18.9926	18.9656	18.9482	4	4	53	50	52	49	49	51	48	50
P70699	Gaa	Lysosomal alpha-glucosidase	0.0911	1.06518	1.02718	0.0939339	16.2697	16.3874	16.2775	16.4323	16.4378	16.4252	16.3817	16.4866	4	4	22	21	22	24	22	24	23	24
Q9DBC3	Cmtr1	Cap-specific mRNA (nucleoside-2'-O-)-methyltransferase 1	0.120775	1.08732	1.02709	0.0939533	16.8794	16.8029	16.8384	16.9613	17.0145	16.9087	16.9179	17.124	4	4	36	34	34	33	34	31	31	35
Q8C0D4	Arhgap12	Rho GTPase-activating protein 12	0.10425	1.07494	1.02704	0.0939641	15.5311	15.5593	15.5244	15.7295	15.7046	15.6478	15.7396	15.6693	4	4	13	10	12	13	14	12	10	14
Q9JJ69	Kcnip2	Kv channel-interacting protein 2	-0.1407	0.907079	1.02675	0.094026	16.8066	16.6882	16.623	16.6644	16.5138	16.7061	16.426	16.5735	4	4	2	2	2	2	2	2	2	2
Q91XU3	Pip4k2c	Phosphatidylinositol 5-phosphate 4-kinase type-2 gamma	0.067825	1.04814	1.02654	0.094071	16.4443	16.5208	16.5594	16.4165	16.5565	16.5294	16.5674	16.559	4	4	21	21	20	20	21	20	17	22
Q9D0G0	Mrps30	28S ribosomal protein S30, mitochondrial	-0.12155	0.9192	1.02635	0.0941126	15.612	15.7663	15.6767	15.8694	15.5902	15.6628	15.6351	15.5501	4	4	13	15	14	11	13	15	14	13
Q8R3S6	Exoc1	Exocyst complex component 1	0.10975	1.07904	1.0257	0.0942542	16.7494	16.7496	16.6585	16.5993	16.9121	16.7215	16.8025	16.7597	4	4	28	30	29	30	32	31	26	30
Q8BFR6	Zfand1	AN1-type zinc finger protein 1	-0.4303	0.742107	1.0246	0.0944937	14.4397	14.9809	14.8657	14.8893	14.089	14.8924	14.2017	14.2713	4	4	3	2	2	2	3	1	3	3
Q9CPW4	Arpc5	Actin-related protein 2/3 complex subunit 5	-0.05465	0.962828	1.0235	0.0947324	18.4083	18.3868	18.3506	18.334	18.2602	18.3481	18.3005	18.3523	4	4	9	7	8	7	8	8	8	8
Q8C092	Taf5	Transcription initiation factor TFIID subunit 5	0.63955	1.55784	1.02299	0.0948448	11.6997	11.6767	11.9436	12.8368	12.638	12.845	12.2153	13.0167	4	4	1	1	1	2	1	2	1	2
O88986	Gcat	2-amino-3-ketobutyrate coenzyme A ligase, mitochondrial	-0.072375	0.951071	1.02165	0.0951378	16.9773	16.8753	16.9751	16.9237	16.928	16.8042	16.8906	16.8391	4	4	14	15	16	13	15	14	15	15
Q61216	Mre11	Double-strand break repair protein MRE11	0.598875	1.51454	1.02105	0.0952684	12.6882	12.2717	11.5627	12.8995	12.9928	13.0488	13.0267	12.7493	4	4	3	2	1	3	2	1	2	2
Q8CDA1	Inpp5f	Phosphatidylinositide phosphatase SAC2	0.2495	1.1888	1.0205	0.0953902	17.8475	17.5331	17.4289	17.9113	17.7969	17.9666	18.0031	17.9522	4	4	31	32	29	31	32	32	31	32
O88602	Cacng2	Voltage-dependent calcium channel gamma-2 subunit	0.13485	1.09798	1.02041	0.095409	17.9592	17.9053	17.924	18.1763	18.1283	18.1892	18.0579	18.1288	4	4	6	6	6	6	6	6	6	6
Q8R066	C1qtnf4	Complement C1q tumor necrosis factor-related protein 4	0.35395	1.27806	1.02028	0.0954369	14.6118	15.0491	14.8578	14.9879	14.8086	15.4549	15.4393	15.2196	4	4	3	3	5	5	6	4	5	6
P36895	Bmpr1a	Bone morphogenetic protein receptor type-1A	0.485275	1.39985	1.02027	0.0954389	14.4436	14.3869	13.5915	13.5887	14.5685	14.5357	14.5325	14.3151	4	4	1	1	2	2	1	1	1	1
P14602	Hspb1	Heat shock protein beta-1	-0.201475	0.869661	1.01948	0.095613	17.5119	17.4068	17.2226	17.3103	17.4007	17.0748	17.0549	17.1153	4	4	12	13	14	13	15	12	12	12
P21278	Gna11	Guanine nucleotide-binding protein subunit alpha-11	0.1158	1.08358	1.01942	0.0956275	18.9226	18.9399	18.922	19.0938	19.1665	18.9701	19.1019	19.103	4	4	15	16	15	16	15	15	16	15
Q8BG48	Stk17b	Serine/threonine-protein kinase 17B	0.320267	1.24856	1.01927	0.0956595	13.3433	13.0691	NaN	13.5624	13.7493	13.5298	13.4736	13.8281	3	4	1	1	NaN	1	1	1	1	1
Q9CQE9	Flywch2	FLYWCH family member 2	0.17925	1.1323	1.01905	0.095709	14.6139	14.7787	14.6611	14.9066	14.7773	15.0652	14.9723	14.8625	4	4	1	1	2	1	2	2	2	2
O70493	Snx12	Sorting nexin-12	-0.07335	0.950428	1.01883	0.0957578	19.7008	19.8383	19.7937	19.728	19.6424	19.6757	19.7275	19.7218	4	4	12	11	11	11	11	10	10	11
Q6PAJ1	Bcr	Breakpoint cluster region protein	0.12555	1.09092	1.01748	0.0960545	16.4641	16.726	16.5315	16.6509	16.7601	16.7202	16.6495	16.7449	4	4	24	19	25	27	24	27	20	30
Q8K4Z0	Lgi2	Leucine-rich repeat LGI family member 2	0.084675	1.06045	1.01613	0.0963548	18.4253	18.5201	18.408	18.4865	18.5057	18.5669	18.6298	18.4762	4	4	15	17	16	17	16	17	16	17
Q9D6I0	Rtl8c	Cxx1c protein	-0.373925	0.77168	1.01461	0.0966916	15.5357	15.0123	15.5609	14.8221	14.8564	14.7637	14.8692	14.946	4	4	1	2	1	2	2	2	2	2
Q8BH59	Slc25a12	Calcium-binding mitochondrial carrier protein Aralar1	-0.08255	0.944387	1.01455	0.0967058	21.5184	21.5549	21.4128	21.5855	21.4096	21.4096	21.4338	21.4884	4	4	43	43	42	42	42	43	42	42
Q3UTH8	Arhgef9	Rho guanine nucleotide exchange factor 9	0.12215	1.08836	1.01301	0.0970488	16.1967	16.1569	16.2031	16.3305	16.2808	16.4405	16.4153	16.2392	4	4	9	10	11	10	12	12	10	12
Q6Y7W8	Gigyf2	GRB10-interacting GYF protein 2	0.203075	1.15115	1.013	0.0970516	13.2738	13.0183	13.1724	13.462	13.4005	13.3239	13.4936	13.5208	4	4	8	11	10	8	9	7	9	10
P49312	Hnrnpa1	Heterogeneous nuclear ribonucleoprotein A1	0.12735	1.09229	1.01187	0.0973047	17.3306	17.3229	17.3313	17.5589	17.5077	17.572	17.4334	17.54	4	4	22	23	23	23	24	22	23	24
P83882	Rpl36a	60S ribosomal protein L36a	-0.1025	0.931418	1.0117	0.0973413	17.8218	17.7429	17.809	17.8547	17.7344	17.7532	17.5659	17.7649	4	4	4	3	5	4	3	3	5	5
Q9CR76	Tmem186	Transmembrane protein 186	-0.144125	0.904928	1.00946	0.097846	15.4319	15.48	15.1958	15.3286	15.2706	15.2902	15.1418	15.1572	4	4	4	3	3	4	4	4	4	4
Q9ERR1	Ndel1	Nuclear distribution protein nudE-like 1	-0.10265	0.931321	1.0094	0.097859	16.5498	16.6953	16.4936	16.55	16.544	16.4437	16.405	16.4854	4	4	10	8	9	10	12	10	9	9
Q8VDR9	Dock6	Dedicator of cytokinesis protein 6	0.423025	1.34074	1.00897	0.0979563	16.832	16.0445	16.2949	16.9108	17.0527	16.9364	16.8029	16.9823	4	4	1	2	2	1	1	1	1	1
Q61831	Mapk10	Mitogen-activated protein kinase 10	0.137475	1.09998	1.00889	0.0979748	17.2656	17.2652	17.1713	17.062	17.2171	17.2865	17.4558	17.3546	4	4	12	12	11	11	10	12	10	11
Q8R5C5	Actr1b	Beta-centractin	-0.148575	0.902141	1.00847	0.0980685	19.1932	19.1274	19.2515	18.915	18.9891	18.916	18.9887	18.999	4	4	11	13	13	12	14	12	13	13
Q9ERI5	Jmjd6	Bifunctional arginine demethylase and lysyl-hydroxylase JMJD6	0.109875	1.07913	1.00762	0.0982598	14.7919	14.6521	14.7678	14.7221	14.856	14.9393	14.8641	14.714	4	4	1	1	1	1	1	1	1	1
Q01063	Pde4d	cAMP-specific 3',5'-cyclic phosphodiesterase 4D	-0.11465	0.923606	1.00698	0.0984055	16.135	16.2464	16.1257	16.1465	16.1399	15.9444	15.976	16.1347	4	4	11	10	10	12	11	9	11	11
B9EHT4	Clip3	CAP-Gly domain-containing linker protein 3	-0.1804	0.882458	1.00651	0.0985123	16.4345	16.4521	16.4132	16.2722	16.2845	16.2845	15.9655	16.3159	4	4	16	17	15	13	17	14	15	16
Q64735	Cr1l	Complement component receptor 1-like protein	-0.091575	0.938498	1.00624	0.0985732	17.5369	17.6179	17.6794	17.6037	17.4217	17.5997	17.5197	17.5305	4	4	9	8	8	8	9	8	10	8
P27545	Cers1	Ceramide synthase 1	0.210625	1.15719	1.00624	0.0985735	15.6474	15.7239	15.7078	15.7777	16.0505	16.074	15.9533	15.6215	4	4	4	4	4	4	3	3	3	4
Q9D0E1	Hnrnpm	Heterogeneous nuclear ribonucleoprotein M	0.386725	1.30742	1.00522	0.098805	18.8315	18.6912	18.6329	19.4587	19.338	19.2394	19.1606	19.4232	4	4	42	40	41	43	41	42	42	43
Q8C0P5	Coro2a	Coronin-2A	0.23685	1.17842	1.00505	0.0988437	13.8052	13.9741	14.0443	14.3028	14.0986	14.3824	14.3468	14.246	4	4	2	4	6	5	4	4	4	3
Q9Z1L5	Cacna2d3	Voltage-dependent calcium channel subunit alpha-2/delta-3	-0.334575	0.793018	1.00498	0.0988594	12.7135	13.1166	12.9617	13.4521	12.6034	12.9309	12.6318	12.7395	4	4	8	7	10	8	10	10	9	8
Q9R0M6	Rab9a	Ras-related protein Rab-9A	-0.0759	0.94875	1.00379	0.0991306	16.7456	16.7128	16.624	16.7051	16.6764	16.5623	16.6654	16.5798	4	4	7	8	7	8	9	8	7	7
Q64324	Stxbp2	Syntaxin-binding protein 2	0.344675	1.26986	1.00364	0.0991657	20.3485	21.0376	20.4544	20.2793	20.9482	20.8934	20.7736	20.8833	4	4	3	2	3	3	2	2	2	2
Q9D1I2	Card19	Caspase recruitment domain-containing protein 19	-0.241125	0.846085	1.00349	0.0991995	14.6374	14.6683	14.4721	14.613	14.6179	14.2105	14.1189	14.479	4	4	1	1	1	2	1	2	2	2
Q9EQP2	Ehd4	EH domain-containing protein 4	-0.0507	0.965468	1.00309	0.0992899	16.9831	16.9918	16.9467	16.9465	16.9473	16.9263	16.9434	16.8483	4	4	20	17	20	20	20	18	18	19
P62082	Rps7	40S ribosomal protein S7	-0.0836	0.9437	1.00305	0.0993009	18.5191	18.5788	18.6489	18.5922	18.5893	18.5068	18.428	18.4805	4	4	14	15	14	14	15	15	15	14
Q60714	Slc27a1	Long-chain fatty acid transport protein 1	-0.052675	0.964147	1.00254	0.0994168	18.2064	18.3247	18.2593	18.2254	18.2128	18.1955	18.214	18.1828	4	4	30	32	31	30	31	30	33	33
Q91XI1	Dus3l	tRNA-dihydrouridine(47) synthase [NAD(P)(+)]-like	0.11	1.07923	1.00196	0.0995488	16.6974	16.6886	16.6976	16.8806	16.7694	16.8852	16.8339	16.9157	4	4	21	17	19	18	21	18	18	22
E9PVG8	9530053A07Rik	RIKEN cDNA 9530053A07 gene	0.92775	1.90231	1.00149	0.0996581	18.7307	18.6479	18.5702	18.2602	NaN	20.0024	18.42	20.0176	4	3	2	2	1	3	NaN	1	2	2
P56135	Atp5mf	ATP synthase subunit f, mitochondrial	0.087575	1.06258	0.999598	0.100093	22.4439	22.4867	22.3702	22.3757	22.5543	22.5087	22.5575	22.4063	4	4	4	4	5	5	5	4	5	4
Q5DU25	Iqsec2	IQ motif and SEC7 domain-containing protein 2	0.9536	1.9367	0.999556	0.100102	15.4731	14.4247	14.0653	16.0909	16.1743	15.5509	15.9368	16.2064	4	4	9	4	6	19	10	8	7	14
Q9CXA2	L3hypdh	Trans-L-3-hydroxyproline dehydratase	-0.259575	0.835334	0.999548	0.100104	14.5084	14.7605	14.5137	14.6821	14.5869	14.375	14.4356	14.0289	4	4	3	2	3	2	3	3	3	3
Q9DB16	Cab39l	Calcium-binding protein 39-like	-0.0717	0.951516	0.999444	0.100128	18.5125	18.5345	18.4545	18.5538	18.4945	18.3778	18.492	18.4042	4	4	12	13	13	13	12	13	11	10
Q2WF71	Lrfn1	Leucine-rich repeat and fibronectin type III domain-containing protein 1	-0.805225	0.572273	0.999356	0.100148	13.4156	14.1604	14.3034	14.3025	13.5983	13.9282	12.2861	13.1484	4	4	7	5	6	5	5	3	2	6
Q8R2T8	Gtf3c5	General transcription factor 3C polypeptide 5	0.3148	1.24384	0.998715	0.100296	13.8847	13.6469	13.5747	14.2739	14.1471	14.0959	14.1254	14.271	4	4	8	8	9	10	9	10	9	10
Q6P9J9	Ano6	Anoctamin-6	-0.159625	0.895258	0.998491	0.100348	14.0917	13.9093	13.9377	14.115	13.8936	14.0149	13.7384	13.7683	4	4	9	6	8	5	5	7	6	6
Q7TQE6	Maco1	Macoilin	-0.139425	0.907881	0.99847	0.100353	13.8462	14.0753	14.0046	14.0271	13.8346	13.9071	13.9449	13.7089	4	4	3	3	2	3	3	2	3	3
Q3UUI3	Them4	Acyl-coenzyme A thioesterase THEM4	-0.10955	0.926877	0.996881	0.100721	20.0804	19.9209	19.8734	20.0856	19.8714	19.8544	19.9234	19.8729	4	4	7	7	8	7	7	5	6	5
O08672	Kifc2	Kinesin-like protein KIFC2	0.70825	1.63382	0.996253	0.100866	14.7052	14.4853	14.0152	14.2068	14.2386	15.1691	14.9812	15.8566	4	4	2	2	2	2	3	2	3	1
Q3UH45	Tecpr2	Tectonin beta-propeller repeat-containing 2	-0.272	0.828171	0.996135	0.100894	14.403	14.7077	15.0047	14.6965	14.3208	14.6269	14.3617	14.4145	4	4	6	7	3	5	7	6	6	5
Q68ED7	Crtc1	CREB-regulated transcription coactivator 1	0.096725	1.06934	0.995887	0.100952	17.6766	17.6304	17.5887	17.8071	17.8103	17.7392	17.7542	17.786	4	4	12	10	10	9	11	10	9	9
Q9DBP5	Cmpk1	UMP-CMP kinase	-0.0461	0.968551	0.995838	0.100963	20.414	20.334	20.4197	20.4183	20.3741	20.3192	20.3567	20.3516	4	4	17	16	16	16	16	16	16	17
O35114	Scarb2	Lysosome membrane protein 2	-0.064075	0.956558	0.995116	0.101131	17.2268	17.1717	17.2457	17.2417	17.0925	17.1574	17.149	17.2307	4	4	13	13	14	14	11	13	14	13
Q9D1G3	Hhatl	Protein-cysteine N-palmitoyltransferase HHAT-like protein	-0.16645	0.891033	0.993605	0.101483	17.5173	17.5184	17.5176	17.4913	17.4774	17.4516	17.1009	17.3489	4	4	11	12	13	12	13	11	12	12
Q9Z123	Sema4f	Semaphorin-4F	0.674225	1.59574	0.993471	0.101515	13.7389	12.685	13.023	13.4529	13.341	14.3047	14.3785	13.5725	4	4	2	2	3	3	1	2	3	1
Q920A5	Scpep1	Retinoid-inducible serine carboxypeptidase	-0.170775	0.888365	0.993108	0.1016	15.2306	15.5264	15.3811	15.1868	15.1807	15.2261	15.2006	15.0344	4	4	7	7	6	5	6	7	4	6
Q91VF2	Hnmt	Histamine N-methyltransferase	-0.1087	0.927423	0.992604	0.101718	17.548	17.6266	17.4319	17.6094	17.4715	17.3496	17.4447	17.5153	4	4	9	11	9	9	10	11	8	11
Q8BGZ1	Hpcal4	Hippocalcin-like protein 4	-0.097475	0.934667	0.992472	0.101748	21.5286	21.5617	21.6203	21.4171	21.4561	21.476	21.4503	21.3554	4	4	13	12	12	12	12	12	12	13
P42125	Eci1	Enoyl-CoA delta isomerase 1, mitochondrial	-0.097025	0.934959	0.992294	0.10179	19.6887	19.6277	19.5012	19.5515	19.5199	19.5072	19.5417	19.4122	4	4	17	17	17	17	17	17	16	17
Q9D2G2	Dlst	Dihydrolipoyllysine-residue succinyltransferase component of 2-oxoglutarate dehydrogenase complex, mitochondrial	-0.0638	0.956741	0.992072	0.101842	21.8485	21.8071	21.7633	21.7621	21.7679	21.7688	21.7304	21.6587	4	4	21	21	23	20	21	20	20	23
Q91YT0	Ndufv1	NADH dehydrogenase [ubiquinone] flavoprotein 1, mitochondrial	-0.0516	0.964866	0.992069	0.101843	21.3571	21.3425	21.3155	21.4147	21.2839	21.3157	21.3484	21.2754	4	4	33	34	33	34	33	34	34	33
Q811C2	Atg4c	Cysteine protease ATG4C	0.235775	1.17754	0.991932	0.101875	12.906	13.1689	13.1159	12.8275	13.4838	13.2177	13.0448	13.2151	4	4	6	6	6	6	6	6	5	4
P53994	Rab2a	Ras-related protein Rab-2A	0.11015	1.07934	0.991302	0.102023	20.0104	20.0047	19.9822	19.9788	19.9867	20.2237	20.1749	20.0314	4	4	18	18	18	18	18	18	18	18
Q9CZM2	Rpl15	60S ribosomal protein L15	0.1404	1.10221	0.990727	0.102158	18.9163	18.8775	18.7348	19.0325	19.111	19.0076	19.072	18.9321	4	4	13	12	13	13	12	13	12	12
Q9D2P8	Mobp	Myelin-associated oligodendrocyte basic protein	-0.518225	0.69823	0.990162	0.102291	16.3509	16.234	15.2823	16.029	15.6163	15.4063	15.6673	15.1334	4	4	3	3	3	2	3	4	3	3
Q9QYY0	Gab1	GRB2-associated-binding protein 1	0.112975	1.08146	0.989795	0.102378	15.7793	15.8275	15.9838	15.991	15.9829	15.9571	16.0443	16.0492	4	4	9	9	10	10	9	10	9	10
Q9WUN2	Tbk1	Serine/threonine-protein kinase TBK1	0.339175	1.26503	0.989478	0.102452	14.1992	13.7206	13.8705	14.4889	14.4961	14.3179	14.3769	14.445	4	4	9	8	10	10	9	12	8	10
Q9JKP5	Mbnl1	Muscleblind-like protein 1	0.15485	1.11331	0.989388	0.102474	17.5256	17.465	17.3954	17.6552	17.7632	17.4953	17.6947	17.7074	4	4	9	8	7	7	9	8	8	9
Q80TL0	Ppm1e	Protein phosphatase 1E	-0.07635	0.948454	0.989225	0.102512	17.3827	17.3529	17.3665	17.3774	17.2984	17.3561	17.3377	17.1819	4	4	20	21	20	20	22	20	19	20
Q8BGD8	Coa6	Cytochrome c oxidase assembly factor 6 homolog	-0.0814	0.94514	0.988741	0.102626	17.2992	17.3319	17.3036	17.2476	17.1975	17.2412	17.3004	17.1176	4	4	4	4	4	3	4	4	4	4
P11531	Dmd	Dystrophin	-0.1802	0.882581	0.987459	0.10293	21.2966	21.2864	21.3203	21.2475	20.8994	21.3234	21.0238	21.1834	4	4	26	24	25	26	27	23	24	25
Q3UGX3	Nat8l	N-acetylaspartate synthetase	-0.24425	0.844255	0.987029	0.103032	15.7969	15.3226	15.644	15.794	15.392	15.2244	15.498	15.4661	4	4	5	6	7	7	6	7	6	7
Q9WUC3	Ly6h	Lymphocyte antigen 6H	0.265675	1.2022	0.986777	0.103092	15.2126	15.4057	15.1435	14.7812	15.487	15.3446	15.3035	15.4706	4	4	4	5	5	5	5	6	4	5
Q9D6G9	Cmtm5	CKLF-like MARVEL transmembrane domain-containing protein 5	0.089725	1.06417	0.98606	0.103262	16.676	16.7892	16.6694	16.7523	16.7608	16.9186	16.7943	16.7721	4	4	4	4	4	4	4	4	4	4
Q8C1Z7	Bbs4	Bardet-Biedl syndrome 4 protein homolog	0.185458	1.13718	0.985383	0.103423	13.2088	NaN	13.1512	13.4082	13.5996	13.409	13.3327	13.4248	3	4	1	NaN	1	1	1	2	1	2
Q3UVK0	Ermp1	Endoplasmic reticulum metallopeptidase 1	-0.095675	0.935834	0.984572	0.103616	16.934	16.7914	16.8034	16.7921	16.7325	16.8229	16.6473	16.7355	4	4	15	13	14	12	15	12	15	15
Q9DB10	Smdt1	Essential MCU regulator, mitochondrial	-0.148775	0.902016	0.984336	0.103672	16.479	16.6863	16.4771	16.6104	16.3927	16.4885	16.2597	16.5168	4	4	3	3	3	3	3	3	3	3
P21981	Tgm2	Protein-glutamine gamma-glutamyltransferase 2	-0.16325	0.893011	0.984243	0.103695	16.5271	16.6115	16.538	16.2778	16.3674	16.3037	16.4179	16.2124	4	4	14	12	14	13	12	14	12	13
P97372	Psme2	Proteasome activator complex subunit 2	-0.209675	0.864732	0.982925	0.10401	16.3931	16.8467	16.652	16.57	16.2919	16.3863	16.56	16.3849	4	4	12	11	11	11	12	11	12	13
Q9CY16	Mrps28	28S ribosomal protein S28, mitochondrial	-0.0981	0.934263	0.982786	0.104043	15.7511	15.7128	15.7447	15.7447	15.6253	15.7425	15.6863	15.5068	4	4	5	5	5	5	5	5	5	5
Q922W5	Pycr1	Pyrroline-5-carboxylate reductase 1, mitochondrial	0.2999	1.23106	0.982733	0.104056	15.3797	15.4963	15.5071	15.8788	16.1255	15.7418	15.9722	15.622	4	4	1	1	1	1	1	1	1	1
P70426	Rit1	GTP-binding protein Rit1	0.334025	1.26053	0.981976	0.104237	12.8596	12.6311	12.3074	13.0162	12.8436	12.9585	13.1862	13.1621	4	4	1	1	2	1	1	1	1	1
Q8BRV5	Kiaa1671	Uncharacterized protein KIAA1671	-0.5101	0.702174	0.981933	0.104248	23.3495	22.5112	22.3608	23.3215	22.3038	22.3288	22.5295	22.3405	4	4	1	2	2	2	2	2	2	2
Q91VW5	Golga4	Golgin subfamily A member 4	0.1053	1.07572	0.981459	0.104362	13.8634	13.7614	13.7567	13.9697	13.9345	13.9558	13.9943	13.8878	4	4	13	9	11	10	11	7	9	12
P46638	Rab11b	Ras-related protein Rab-11B	0.058675	1.04151	0.980647	0.104557	21.4275	21.3983	21.3779	21.4068	21.4718	21.4571	21.5285	21.3878	4	4	17	16	16	17	16	17	17	16
P70188	Kifap3	Kinesin-associated protein 3	0.110325	1.07947	0.980291	0.104643	16.3876	16.3838	16.4214	16.558	16.6577	16.4931	16.4799	16.5614	4	4	19	20	22	20	21	18	18	21
E9PUL5	Prrt2	Proline-rich transmembrane protein 2	-0.120075	0.92014	0.979953	0.104724	21.5603	21.5788	21.5498	21.4894	21.4814	21.3103	21.3413	21.565	4	4	10	10	10	10	10	10	10	11
H3BJD6	Ppp1r9a	Protein phosphatase 1, regulatory subunit 9A	-1.69945	0.307903	0.979473	0.10484	12.3967	15.3744	15.1616	12.0429	12.1417	12.078	11.741	12.2171	4	4	4	1	2	5	3	1	2	5
Q8VDD5	Myh9	Myosin-9	-0.05855	0.960229	0.978044	0.105185	17.8934	17.8733	17.8176	17.8418	17.8156	17.85	17.7985	17.7278	4	4	63	63	62	66	63	65	58	64
P11103	Parp1	Poly [ADP-ribose] polymerase 1	-0.0933	0.937376	0.977962	0.105205	16.2262	16.1576	16.1228	16.2233	16.0637	16.109	15.9922	16.1918	4	4	14	17	15	13	16	15	16	13
Q8R3H7	Hs2st1	Heparan sulfate 2-O-sulfotransferase 1	0.708942	1.6346	0.977106	0.105413	12.1672	13.213	12.6941	NaN	12.9995	13.7296	13.8152	13.0572	3	4	1	1	2	NaN	1	2	4	2
Q80TE0	Rpap1	RNA polymerase II-associated protein 1	-0.291375	0.817123	0.976777	0.105493	13.1713	13.6259	12.9968	13.2269	13.1173	12.7936	12.8824	13.0621	4	4	4	2	3	4	4	4	3	3
Q91W36	Usp3	Ubiquitin carboxyl-terminal hydrolase 3	-0.0536	0.963529	0.974079	0.10615	13.839	13.7497	13.786	13.8322	13.7557	13.7058	13.7353	13.7957	4	4	8	7	6	4	7	4	3	5
Q9D1E6	Tbcb	Tubulin-folding cofactor B	-0.061375	0.95835	0.973396	0.106317	19.1109	19.1019	19.0854	19.0476	18.9926	19.0439	19.0978	18.966	4	4	15	16	17	15	17	15	16	15
Q3TMP1	Gtf3c3	General transcription factor IIIC, polypeptide 3	0.311025	1.24059	0.972954	0.106426	13.3304	13.1509	13.0935	13.723	13.5517	13.7273	13.4521	13.8108	4	4	4	8	7	8	6	8	6	8
E9Q3M9	2010300C02Rik	RIKEN cDNA 2010300C02 gene	0.36385	1.28686	0.972463	0.106546	14.4593	13.7671	14.14	14.0998	14.63	14.4754	14.1183	14.6979	4	4	11	10	9	11	12	14	11	10
Q0VG49		Uncharacterized protein C15orf61 homolog	-0.26735	0.830844	0.97189	0.106687	15.2657	15.1387	14.9893	15.0463	14.8014	14.5669	15.1839	14.8184	4	4	2	2	2	2	2	2	2	2
Q8BK03	Miga2	Mitoguardin 2	0.06555	1.04648	0.971625	0.106752	15.8015	15.6937	15.7187	15.7553	15.8337	15.7678	15.8668	15.7631	4	4	11	13	11	12	11	13	13	12
P68254	Ywhaq	14-3-3 protein theta	-0.0719	0.951384	0.970875	0.106936	22.5607	22.5359	22.562	22.4197	22.4959	22.4469	22.4171	22.4308	4	4	20	20	21	21	19	21	19	20
Q8VC85	Lsm1	U6 snRNA-associated Sm-like protein LSm1	-0.08715	0.941381	0.969471	0.107283	15.2907	15.3864	15.436	15.3272	15.3163	15.1752	15.3098	15.2904	4	4	2	2	2	2	2	1	2	2
Q9CZW5	Tomm70	Mitochondrial import receptor subunit TOM70	-0.0889	0.940239	0.969241	0.107339	20.4966	20.4783	20.3783	20.5453	20.4096	20.2988	20.3889	20.4456	4	4	34	38	35	36	35	36	36	34
Q9JLI6	Scly	Selenocysteine lyase	-0.13865	0.908369	0.967971	0.107654	16.9767	17.1241	17.0459	16.8483	16.92	16.7833	16.9519	16.7852	4	4	18	17	19	16	15	14	17	16
Q3UH60	Dip2b	Disco-interacting protein 2 homolog B	-0.04895	0.96664	0.96758	0.107751	18.4694	18.4031	18.4353	18.4819	18.3841	18.3838	18.4544	18.3716	4	4	67	64	68	66	65	64	68	65
Q99MU3	Adar	Double-stranded RNA-specific adenosine deaminase	0.985	1.97931	0.967482	0.107775	11.9091	12.4331	11.3742	13.4144	13.9603	12.5511	13.2661	13.2933	4	4	5	5	3	8	6	7	5	8
Q6PAV2	Herc4	Probable E3 ubiquitin-protein ligase HERC4	0.055425	1.03917	0.967096	0.107871	15.1518	15.1556	15.1373	15.1525	15.1703	15.2895	15.1953	15.1638	4	4	16	17	14	15	15	14	12	12
P67778	Phb	Prohibitin	-0.1158	0.92287	0.965786	0.108197	21.3016	21.414	21.2263	21.2207	21.1228	21.2537	21.2375	21.0854	4	4	25	26	26	25	25	25	25	26
Q9JMB8	Cntn6	Contactin-6	-0.280575	0.823263	0.965691	0.10822	13.8573	13.8954	13.8416	14.0617	13.3324	13.995	13.5266	13.6797	4	4	4	3	2	5	4	3	2	3
O88487	Dync1i2	Cytoplasmic dynein 1 intermediate chain 2	-0.124775	0.917147	0.965325	0.108312	17.9765	18.105	17.9745	17.8117	17.7877	17.918	17.8194	17.8435	4	4	29	26	28	25	28	24	26	26
Q8K596	Slc8a2	Sodium/calcium exchanger 2	0.10115	1.07263	0.965034	0.108384	19.9485	19.7776	19.7926	19.8241	20.0344	19.8933	19.8675	19.9522	4	4	30	33	29	32	30	32	29	29
Q61187	Tsg101	Tumor susceptibility gene 101 protein	0.0359	1.0252	0.964895	0.108419	17.731	17.7518	17.7605	17.7683	17.7405	17.8169	17.7877	17.8101	4	4	20	19	18	17	18	17	18	18
Q80YT7	Pde4dip	Myomegalin	0.194825	1.14459	0.964276	0.108573	14.7691	14.6449	14.6808	14.4722	14.9652	14.7555	14.9825	14.6431	4	4	3	3	5	5	4	4	3	4
P01887	B2m	Beta-2-microglobulin	0.174975	1.12894	0.963859	0.108678	17.065	17.0815	17.1525	17.0797	17.1807	17.1783	17.5421	17.1775	4	4	3	3	3	3	3	3	3	3
P00329	Adh1	Alcohol dehydrogenase 1	-0.310725	0.806236	0.96384	0.108683	15.2494	15.2182	15.2736	14.989	15.1053	15.1301	14.7546	14.4973	4	4	4	4	4	3	4	4	3	4
G5E829	Atp2b1	Plasma membrane calcium-transporting ATPase 1	-0.0621	0.957869	0.962416	0.109039	22.3864	22.3827	22.4259	22.2753	22.3234	22.3094	22.2965	22.2926	4	4	58	56	59	57	65	62	61	57
P54775	Psmc4	26S proteasome regulatory subunit 6B	-0.03485	0.976133	0.96195	0.109157	18.2373	18.3088	18.2944	18.2668	18.2593	18.2485	18.2459	18.2142	4	4	32	32	33	32	31	32	32	33
P62137	Ppp1ca	Serine/threonine-protein phosphatase PP1-alpha catalytic subunit	-0.0687	0.953497	0.96187	0.109177	19.1592	19.1798	19.1762	19.1259	19.0415	19.0352	19.1826	19.107	4	4	7	7	7	7	7	7	7	7
Q8C163	Exog	Nuclease EXOG, mitochondrial	-0.050475	0.965618	0.961626	0.109238	17.5011	17.5608	17.5513	17.5872	17.4963	17.4458	17.5177	17.5387	4	4	18	17	16	16	18	17	16	17
Q61686	Cbx5	Chromobox protein homolog 5	0.5184	1.43237	0.960756	0.109457	14.4712	14.1247	14.6465	14.2464	14.81	15.1776	14.2208	15.354	4	4	2	2	2	2	2	1	2	1
Q3TAS6	Emc10	ER membrane protein complex subunit 10	0.223075	1.16722	0.960478	0.109527	15.5071	15.4119	15.619	15.4285	15.6037	15.5264	15.7062	16.0225	4	4	5	5	5	5	5	5	5	4
Q9R0A0	Pex14	Peroxisomal membrane protein PEX14	-0.107175	0.928404	0.959153	0.109862	16.4425	16.4932	16.4226	16.3665	16.3146	16.4559	16.2081	16.3175	4	4	10	8	10	11	11	11	11	11
Q61543	Glg1	Golgi apparatus protein 1	-0.072075	0.951269	0.958722	0.109971	18.1332	18.214	18.1216	18.2418	18.1768	18.0681	18.097	18.0804	4	4	49	51	53	51	54	49	51	50
Q8JZZ7	Adgrl2	Adhesion G protein-coupled receptor L2	-0.092675	0.937782	0.958627	0.109995	14.4552	14.3473	14.2837	14.444	14.3279	14.2403	14.2442	14.3471	4	4	4	5	5	7	7	6	5	4
Q9DB70	Fundc1	FUN14 domain-containing protein 1	-0.228775	0.853359	0.958523	0.110021	16.5787	16.5383	16.538	16.2985	16.3522	15.9639	16.4417	16.2806	4	4	2	2	2	2	2	3	2	2
Q3U466	Cln6	Ceroid-lipofuscinosis, neuronal 6	-0.913575	0.530868	0.958514	0.110024	14.1939	15.636	15.4261	15.4615	14.3085	14.1987	13.405	15.151	4	4	2	1	2	2	2	2	1	2
E9Q6B2	Ccdc85c	Coiled-coil domain-containing protein 85C	-0.084125	0.943357	0.958418	0.110048	14.9917	14.9332	14.8461	15.003	14.8797	14.9207	14.8432	14.7939	4	4	8	7	6	7	6	6	6	7
Q61214	Dyrk1a	Dual specificity tyrosine-phosphorylation-regulated kinase 1A	0.09835	1.07055	0.956469	0.110543	16.2403	16.111	16.2863	16.2891	16.3624	16.3025	16.3998	16.2554	4	4	11	9	12	10	10	11	10	12
Q80UP3	Dgkz	Diacylglycerol kinase zeta	0.12935	1.0938	0.955536	0.110781	18.0241	17.9575	18.0654	18.2392	18.1875	18.2301	18.1127	18.2733	4	4	31	30	30	31	30	31	31	30
Q8BL95	Cfap298	Cilia- and flagella-associated protein 298	0.627558	1.54495	0.954947	0.110931	13.0516	13.1244	13.0706	12.5853	12.9133	14.0571	NaN	13.7862	4	3	1	1	1	1	1	2	NaN	2
F7BWT7	Tspan15	Tetraspanin-15	-0.18965	0.876818	0.953961	0.111183	14.0634	14.1405	14.3563	14.1306	13.9746	13.8764	13.8713	14.2099	4	4	4	2	3	3	3	4	3	4
Q8BYJ6	Tbc1d4	TBC1 domain family member 4	0.1927	1.1429	0.953903	0.111198	16.4245	16.3855	16.4607	16.2736	16.4205	16.7524	16.7337	16.4085	4	4	29	29	28	27	28	27	32	27
Q5F2E7	Nufip2	Nuclear fragile X mental retardation-interacting protein 2	0.0888	1.06349	0.953616	0.111272	15.1191	15.0392	15.0865	14.948	15.155	15.0748	15.211	15.1072	4	4	11	9	7	11	12	8	7	9
D3Z0P8	Tmem200b	Transmembrane protein 200B	0.176875	1.13043	0.953343	0.111342	15.7576	15.6225	15.4731	15.4703	15.8076	15.6404	15.664	15.919	4	4	2	2	2	2	2	2	2	2
Q9QXY9	Pex3	Peroxisomal biogenesis factor 3	-0.216	0.860949	0.951592	0.111791	13.937	13.7096	13.7544	13.5862	13.7512	13.5182	13.3094	13.5444	4	4	4	3	3	5	5	3	3	4
Q6ZQ73	Cand2	Cullin-associated NEDD8-dissociated protein 2	0.13555	1.09851	0.951492	0.111817	15.0657	15.1678	14.9197	14.9004	15.0483	15.2094	15.1486	15.1895	4	4	11	12	16	14	16	16	10	16
P11679	Krt8	Keratin, type II cytoskeletal 8	-0.61065	0.654902	0.950668	0.112029	16.5085	16.4155	16.6153	16.0076	16.6141	15.7769	15.4705	15.2428	4	4	2	2	3	3	2	3	3	2
Q8CGB3	Uaca	Uveal autoantigen with coiled-coil domains and ankyrin repeats	3.64897	12.5444	0.950513	0.112069	12.7702	13.3736	12.6397	NaN	18.1341	13.0214	NaN	18.5749	3	3	1	2	1	NaN	2	1	NaN	1
P10630	Eif4a2	Eukaryotic initiation factor 4A-II	-0.052875	0.964013	0.950086	0.11218	19.5239	19.4688	19.4365	19.4015	19.4297	19.4068	19.3741	19.4086	4	4	20	17	16	18	17	16	18	18
Q9DAM7	Tmem263	Transmembrane protein 263	0.09085	1.065	0.949336	0.112374	17.4445	17.3688	17.397	17.2674	17.4025	17.5492	17.4369	17.4525	4	4	6	7	7	6	7	7	6	7
Q3UJB9	Edc4	Enhancer of mRNA-decapping protein 4	0.1563	1.11443	0.948963	0.11247	16.6118	16.5647	16.4328	16.7919	16.7888	16.7811	16.6403	16.8162	4	4	25	24	23	25	26	24	24	24
Q3U2I3	Fam160a2	FTS and Hook-interacting protein	0.175775	1.12957	0.948369	0.112624	15.0387	14.9603	14.9224	15.3051	15.23	15.1234	15.2911	15.2851	4	4	11	14	12	15	14	13	13	14
Q5PR69	Crad	Cancer-related regulator of actin dynamics	0.509075	1.42314	0.948272	0.112649	13.7718	13.7409	13.3822	12.7129	14.021	13.5847	14.1471	13.8913	4	4	6	5	4	5	6	4	2	5
Q9EQ06	Hsd17b11	Estradiol 17-beta-dehydrogenase 11	-0.09795	0.93436	0.948228	0.112661	17.5031	17.5276	17.4777	17.3728	17.4243	17.3101	17.2974	17.4576	4	4	16	16	16	16	16	16	17	16
Q6PHZ8	Kcnip4	Kv channel-interacting protein 4	-0.187525	0.878111	0.948024	0.112714	17.7063	18.0968	17.8355	17.7891	17.5098	17.698	17.7015	17.7683	4	4	16	15	15	15	13	15	14	16
P70174	Hrh1	Histamine H1 receptor	0.3701	1.29244	0.946577	0.11309	13.8177	14.045	13.7419	13.1701	14.175	14.0997	14.1284	13.852	4	4	1	2	2	1	2	2	2	2
Q8BHJ6	Serinc5	Serine incorporator 5	0.3292	1.25632	0.945552	0.113357	13.827	14.3464	14.417	13.7809	14.5599	14.3783	14.2851	14.4648	4	4	1	2	2	2	2	2	2	2
Q8K4Q8	Colec12	Collectin-12	1.74246	3.34605	0.944853	0.11354	15.1455	13.842	14.0207	13.3805	NaN	13.9839	16.4201	17.1149	4	3	2	1	1	1	NaN	1	2	1
P11438	Lamp1	Lysosome-associated membrane glycoprotein 1	0.068125	1.04835	0.941863	0.114324	17.4637	17.5271	17.5485	17.396	17.5383	17.5297	17.5903	17.5495	4	4	6	6	5	6	6	5	5	6
P31648	Slc6a1	Sodium- and chloride-dependent GABA transporter 1	0.188325	1.13944	0.9417	0.114367	19.5079	19.4103	19.4953	19.3247	19.4837	19.8858	19.62	19.502	4	4	13	13	13	14	12	13	13	13
P63042	Stmn4	Stathmin-4	0.173425	1.12773	0.941037	0.114541	13.5826	13.6021	13.8487	13.6952	13.8724	13.81	14.0417	13.6982	4	4	2	1	1	2	1	1	2	1
Q9CWU9	Nup37	Nucleoporin Nup37	-0.1319	0.912629	0.940071	0.114797	14.676	14.634	14.5314	14.483	14.4684	14.337	14.5963	14.3951	4	4	5	7	5	6	5	6	5	7
Q8BIP0	Dars2	Aspartate--tRNA ligase, mitochondrial	-0.121025	0.919534	0.939494	0.114949	15.6228	15.5275	15.4468	15.4473	15.5333	15.3498	15.3797	15.2975	4	4	10	8	11	10	9	10	6	10
Q9ERG2	Strn3	Striatin-3	0.777175	1.71377	0.939403	0.114973	18.6513	18.829	18.7005	18.7718	18.773	20.155	18.808	20.3253	4	4	23	24	24	24	24	24	25	25
O08784	Tcof1	Treacle protein	-0.069925	0.952688	0.939183	0.115032	16.0251	16.0463	15.9596	15.914	15.8495	15.9522	15.9293	15.9343	4	4	14	12	13	12	14	11	13	14
O88746	Tom1	Target of Myb protein 1	0.079475	1.05663	0.938629	0.115178	17.7425	17.7798	17.7348	17.8163	17.8	17.7667	17.8905	17.9341	4	4	21	19	21	22	21	21	20	21
Q6IFX2	Krt42	Keratin, type I cytoskeletal 42	1.7977	3.47666	0.937939	0.115361	11.3114	NaN	13.9768	13.4745	NaN	14.6665	14.1106	15.3787	3	3	1	NaN	3	2	NaN	3	1	3
Q6P8I4	Pcnp	PEST proteolytic signal-containing nuclear protein	-0.086825	0.941593	0.936846	0.115652	18.3813	18.4051	18.2761	18.2872	18.3087	18.2314	18.3	18.1623	4	4	6	6	6	6	6	6	6	6
Q9CZ83	Mrpl55	39S ribosomal protein L55, mitochondrial	0.208925	1.15583	0.936267	0.115806	15.5457	15.0854	15.4705	15.561	15.6011	15.6432	15.6725	15.5815	4	4	2	2	2	2	2	2	2	2
D3YZZ5	Tmed7	Transmembrane p24-trafficking protein 7	-0.1217	0.919104	0.935411	0.116035	16.5816	16.8509	16.6634	16.6771	16.66	16.5554	16.5776	16.4932	4	4	8	8	8	8	7	8	8	8
Q3TWW8	Srsf6	Serine/arginine-rich splicing factor 6	0.306475	1.23668	0.935255	0.116077	14.8243	14.5624	14.7916	15.2048	15.1272	14.9438	15.11	15.428	4	4	4	4	4	5	5	5	3	5
Q9DC23	Dnajc10	DnaJ homolog subfamily C member 10	-0.098175	0.934214	0.935101	0.116118	13.6647	13.768	13.7429	13.8535	13.6965	13.6838	13.7063	13.5498	4	4	6	7	9	8	8	9	10	7
Q7TQ95	Lnpk	Endoplasmic reticulum junction formation protein lunapark	-0.09165	0.938449	0.934565	0.116261	18.886	19.0453	18.9299	18.9043	18.8605	18.8674	18.9184	18.7526	4	4	17	17	15	18	17	16	17	17
P39098	Man1a2	Mannosyl-oligosaccharide 1,2-alpha-mannosidase IB	-0.8446	0.556865	0.934561	0.116262	16.1402	15.4443	15.8268	14.9295	14.1703	15.8281	14.6891	14.2749	4	4	1	2	2	2	3	1	2	3
Q8R404	Micos13	MICOS complex subunit MIC13	-0.051575	0.964882	0.932847	0.116722	19.6618	19.7302	19.6225	19.6162	19.5999	19.6361	19.5996	19.5888	4	4	7	7	7	7	7	7	7	7
Q80U49	Cep170b	Centrosomal protein of 170 kDa protein B	0.468575	1.38374	0.931085	0.117197	16.5594	16.7592	16.8074	16.7627	16.7267	16.7905	17.591	17.6548	4	4	50	50	49	52	52	43	46	48
P47962	Rpl5	60S ribosomal protein L5	0.08895	1.0636	0.931017	0.117215	18.4077	18.3818	18.3615	18.4595	18.5388	18.3603	18.5362	18.531	4	4	19	17	18	17	18	18	17	18
Q91VA7	Idh3b	Isocitrate dehydrogenase [NAD] subunit, mitochondrial	-0.1113	0.925753	0.93001	0.117487	20.8242	20.8309	20.6959	20.6612	20.5995	20.7531	20.6579	20.5565	4	4	26	25	26	26	25	25	25	26
Q60749	Khdrbs1	KH domain-containing, RNA-binding, signal transduction-associated protein 1	0.09075	1.06492	0.929788	0.117547	19.1508	19.1183	19.135	19.2172	19.1534	19.2413	19.2219	19.3677	4	4	10	8	9	10	10	12	10	11
Q8VHK5	Mlc1	Membrane protein MLC1	-0.111925	0.925353	0.929676	0.117578	20.1233	20.1898	20.1432	20.373	20.0799	20.0573	20.0834	20.161	4	4	15	15	15	15	16	14	16	14
Q8C2Q3	Rbm14	RNA-binding protein 14	0.139025	1.10116	0.929337	0.117669	18.4165	18.1664	18.2936	18.5147	18.5011	18.4755	18.5056	18.4651	4	4	20	19	19	20	18	18	18	19
Q91ZM2	Sh2b1	SH2B adapter protein 1	-0.094175	0.936808	0.928997	0.117761	16.9749	16.9343	16.9196	16.8625	16.8486	16.9288	16.8311	16.7061	4	4	15	16	13	17	15	16	15	16
Q7TNV0	Dek	Protein DEK	-0.084375	0.943193	0.928262	0.117961	18.7951	18.7114	18.7617	18.7577	18.7071	18.6158	18.5892	18.7763	4	4	18	17	18	18	17	18	17	18
Q80UW8	Polr2e	DNA-directed RNA polymerases I, II, and III subunit RPABC1	0.0884	1.06319	0.928129	0.117997	15.1089	14.9982	15.0079	15.1303	15.1574	15.1798	15.2104	15.0513	4	4	6	6	7	5	7	4	4	7
Q9JMD3	Stard10	START domain-containing protein 10	0.094125	1.06742	0.926728	0.118378	18.3889	18.2891	18.3173	18.2427	18.3885	18.3594	18.5251	18.3415	4	4	16	16	16	15	14	16	16	15
E9PWI3	Mcc	Mutated in colorectal cancers	0.196625	1.14601	0.926695	0.118387	13.3701	13.6428	13.5148	13.8698	13.8076	13.8381	13.7395	13.7988	4	4	5	4	6	9	7	6	7	6
Q922H1	Prmt3	Protein arginine N-methyltransferase 3	0.106675	1.07674	0.926582	0.118418	16.9268	16.9739	16.7686	16.8197	16.8947	17.0285	17.0421	16.9504	4	4	6	5	5	3	7	5	5	6
F6SEU4	Syngap1	Ras/Rap GTPase-activating protein SynGAP	0.17395	1.12814	0.926509	0.118438	13.7308	13.3726	13.4676	13.6048	13.6119	13.6952	13.6938	13.8707	4	4	16	8	13	21	19	12	6	16
P83510	Tnik	Traf2 and NCK-interacting protein kinase	0.04125	1.02901	0.926466	0.11845	16.4184	16.3368	16.3699	16.3997	16.3833	16.4412	16.4436	16.4217	4	4	20	20	21	21	20	19	19	21
Q9D385	Arl2bp	ADP-ribosylation factor-like protein 2-binding protein	-0.1528	0.899503	0.925584	0.11869	13.8081	13.7587	13.6805	13.6978	13.4833	13.8057	13.4612	13.5837	4	4	2	2	3	3	3	2	3	3
A2ATK9	Fam171a1	Family with sequence similarity 171, member A1	0.231675	1.1742	0.925288	0.118771	14.7277	14.4403	14.4324	14.8921	14.7486	14.9713	14.7584	14.9409	4	4	9	11	8	11	11	10	10	9
Q8C4B4	Unc119b	Protein unc-119 homolog B	0.149	1.1088	0.925252	0.118781	16.3817	16.2648	16.2242	16.5569	16.5779	16.4292	16.5452	16.4713	4	4	7	7	8	7	8	7	6	9
Q922Q4	Pycr2	Pyrroline-5-carboxylate reductase 2	-0.049825	0.966054	0.923878	0.119158	17.8479	17.8435	17.8494	17.8894	17.8262	17.8676	17.7867	17.7504	4	4	20	19	19	19	20	19	17	18
Q924D0	Rtn4ip1	Reticulon-4-interacting protein 1, mitochondrial	0.05205	1.03674	0.923232	0.119335	16.3619	16.3839	16.369	16.4023	16.3591	16.4869	16.4548	16.4245	4	4	10	10	12	10	11	12	11	11
Q8CDG3	Vcpip1	Deubiquitinating protein VCIP135	0.194975	1.1447	0.922732	0.119473	16.4447	16.4718	16.3873	16.7615	16.7277	16.6518	16.5749	16.8908	4	4	42	42	40	45	45	41	47	46
Q9JJ61	Galnt16	Polypeptide N-acetylgalactosaminyltransferase 16	0.318225	1.2468	0.922531	0.119528	13.6794	14.0414	13.5221	13.9132	14.226	13.7186	14.2929	14.1915	4	4	3	5	3	3	2	4	3	4
E9Q7G0	Numa1	Nuclear mitotic apparatus protein 1	1.14785	2.21583	0.922439	0.119553	14.1687	14.047	13.8851	14.4496	14.2457	14.1736	16.3803	16.3422	4	4	23	16	19	29	23	20	16	23
P25911	Lyn	Tyrosine-protein kinase Lyn	0.1069	1.07691	0.919994	0.120228	16.3389	16.2488	16.2803	16.4504	16.4101	16.47	16.5234	16.3425	4	4	15	16	16	16	17	15	15	17
Q9R069	Bcam	Basal cell adhesion molecule	-0.1046	0.930063	0.919635	0.120328	16.7261	16.6259	16.635	16.4658	16.565	16.501	16.5008	16.4676	4	4	9	9	12	10	11	10	9	10
Q68FM7	Arhgef11	Rho guanine nucleotide exchange factor (GEF) 11	0.1425	1.10382	0.919511	0.120362	15.3717	15.429	15.3821	15.7031	15.5916	15.6307	15.6061	15.6275	4	4	27	22	26	27	31	27	22	27
P15864	Hist1h1c	Histone H1.2	0.401425	1.32081	0.919461	0.120376	15.6747	16.1071	16.4375	16.6725	16.6163	16.7522	16.6142	16.5148	4	4	3	4	4	4	4	4	4	4
A2AG50	Map7d2	MAP7 domain-containing protein 2	-0.096725	0.935153	0.919141	0.120465	17.5116	17.5582	17.5956	17.4119	17.3231	17.4707	17.4179	17.4787	4	4	25	24	24	25	28	25	24	25
Q5SW19	Cluh	Clustered mitochondria protein homolog	-0.052025	0.964581	0.918838	0.120549	16.7663	16.7623	16.7665	16.8204	16.6519	16.7558	16.7572	16.7425	4	4	38	29	34	32	36	35	32	35
D3YXK0	Jakmip2	Janus kinase and microtubule-interacting protein 2	-0.200425	0.870294	0.918517	0.120638	17.1782	17.5623	17.0944	17.3823	17.0373	17.0806	17.203	17.0946	4	4	4	4	4	6	4	4	5	7
Q9WVH9	Fbln5	Fibulin-5	-0.412225	0.751464	0.918369	0.120679	15.2174	14.9016	14.8639	14.392	14.6112	14.2382	NaN	14.4451	4	3	4	3	4	1	4	3	NaN	3
Q61809	Lrrn1	Leucine-rich repeat neuronal protein 1	0.166375	1.12224	0.917959	0.120793	13.7901	13.6298	13.9685	13.6758	13.8511	14.0835	13.9258	13.8693	4	4	5	3	3	5	5	5	4	5
Q8R2R9	Ap3m2	AP-3 complex subunit mu-2	-0.1476	0.902751	0.917725	0.120858	18.2866	18.3585	18.2048	18.2706	18.2123	18.2767	17.9313	18.1098	4	4	14	15	16	16	16	15	14	16
Q8VDD8	Washc1	WASH complex subunit 1	0.057675	1.04079	0.917699	0.120865	16.2148	16.203	16.1736	16.1353	16.278	16.1898	16.1976	16.292	4	4	8	9	9	9	10	9	9	9
Q80SZ7	Gng5	Guanine nucleotide-binding protein G(I)/G(S)/G(O) subunit gamma-5	-0.252025	0.839717	0.917672	0.120872	18.6084	18.5441	18.4943	18.2718	18.219	18.5359	18.1991	17.9565	4	4	5	5	5	5	5	5	5	4
Q91WQ3	Yars	Tyrosine--tRNA ligase, cytoplasmic	-0.101975	0.931757	0.917226	0.120997	19.3618	19.3822	19.4087	19.2329	19.3517	19.1549	19.2231	19.248	4	4	42	38	40	40	42	41	39	41
Q9ESE1	Lrba	Lipopolysaccharide-responsive and beige-like anchor protein	-1.40423	0.377821	0.916803	0.121115	20.7589	18.1709	18.1324	20.9207	17.964	18.1165	18.1629	18.1226	4	4	45	40	46	43	47	42	42	47
Q9D2M8	Ube2v2	Ubiquitin-conjugating enzyme E2 variant 2	0.1622	1.11899	0.916697	0.121144	17.4104	17.311	17.6661	17.5431	17.7293	17.5758	17.7175	17.5568	4	4	4	4	4	4	4	5	4	5
P14869	Rplp0	60S acidic ribosomal protein P0	0.108275	1.07794	0.916245	0.12127	19.3552	19.3817	19.2844	19.5544	19.4536	19.4994	19.5196	19.5362	4	4	18	18	18	18	18	18	19	19
Q8VDL4	Adpgk	ADP-dependent glucokinase	-0.14955	0.901532	0.91618	0.121289	15.5625	15.7084	15.5857	15.3735	15.434	15.4643	15.4611	15.2725	4	4	10	9	11	8	12	11	10	10
Q6NSQ9	G6pc3	Glucose-6-phosphatase 3	0.11885	1.08587	0.915615	0.121446	16.2518	16.2725	16.2405	16.1805	16.2828	16.3207	16.5415	16.2757	4	4	4	4	4	4	4	3	2	4
Q9WVQ1	Magi2	Membrane-associated guanylate kinase, WW and PDZ domain-containing protein 2	0.1374	1.09992	0.914488	0.121762	16.2121	16.29	16.237	16.5388	16.4592	16.4854	16.4166	16.4663	4	4	23	21	23	23	25	24	20	24
P61166	Tmem258	Transmembrane protein 258	-0.2833	0.821709	0.914302	0.121814	15.9208	15.6402	15.6008	16.0906	15.7874	15.4878	15.567	15.277	4	4	1	1	1	1	1	1	1	1
Q9D1H6	Ndufaf4	NADH dehydrogenase [ubiquinone] 1 alpha subcomplex assembly factor 4	1.48807	2.80514	0.913866	0.121937	16.2401	16.2579	16.2011	16.2385	18.8984	16.1747	16.4334	19.3834	4	4	9	7	5	6	6	8	8	6
Q9ESZ8	Gtf2i	General transcription factor II-I	0.058625	1.04147	0.91372	0.121978	17.5085	17.4501	17.5046	17.5431	17.5796	17.5157	17.5197	17.6258	4	4	40	37	40	37	39	38	38	40
Q99N87	Mrps5	28S ribosomal protein S5, mitochondrial	0.0487	1.03433	0.912843	0.122224	16.7353	16.6658	16.7236	16.7395	16.7966	16.7991	16.7103	16.753	4	4	7	7	9	7	7	8	6	6
O08585	Clta	Clathrin light chain A	0.0639	1.04529	0.912394	0.12235	21.1089	21.0122	21.0201	21.1367	21.1208	21.181	21.103	21.1287	4	4	11	16	13	13	14	14	16	13
P0C192	Lrrc4b	Leucine-rich repeat-containing protein 4B	-0.106925	0.928565	0.911687	0.12255	16.2406	16.0825	16.269	16.1894	16.0379	16.1687	15.9935	16.1537	4	4	12	12	14	9	15	11	9	12
Q8R3G1	Ppp1r8	Nuclear inhibitor of protein phosphatase 1	0.04445	1.03129	0.910121	0.122993	17.294	17.2964	17.2843	17.3698	17.355	17.3781	17.3758	17.3134	4	4	13	11	10	11	9	9	11	11
Q66L44	Cbarp	Voltage-dependent calcium channel beta subunit-associated regulatory protein	0.121525	1.08788	0.908055	0.123579	14.536	14.4008	14.4247	14.5023	14.6486	14.542	14.716	14.4433	4	4	8	6	6	8	8	5	5	7
Q9CWZ3	Rbm8a	RNA-binding protein 8A	0.106725	1.07678	0.907701	0.12368	16.2531	16.0639	16.261	16.3162	16.3058	16.3641	16.278	16.3732	4	4	6	6	6	5	6	7	6	6
A2APV2	Fmnl2	Formin-like protein 2	0.747125	1.67844	0.907589	0.123712	14.1092	12.7155	13.7118	14.3172	13.8707	14.9268	14.4962	14.5485	4	4	6	1	3	2	4	1	2	3
Q9Z210	Pex11b	Peroxisomal membrane protein 11B	-0.1365	0.909723	0.907394	0.123767	15.2077	15.1764	15.1216	15.308	15.1905	14.9934	14.9204	15.1634	4	4	8	7	8	8	9	10	9	9
Q62383	Supt6h	Transcription elongation factor SPT6	-0.191625	0.875619	0.906802	0.123936	14.2869	14.3339	14.0965	14.1806	14.2479	13.8051	14.0912	13.9872	4	4	12	15	13	12	11	7	9	9
Q8K2Q0	Commd9	COMM domain-containing protein 9	0.07495	1.05332	0.906498	0.124023	15.2164	15.1844	15.2147	15.1926	15.2965	15.3802	15.2452	15.186	4	4	8	9	8	9	7	8	7	7
A2A5R2	Arfgef2	Brefeldin A-inhibited guanine nucleotide-exchange protein 2	0.126175	1.0914	0.906254	0.124093	17.0732	16.9441	17.0258	16.9387	16.995	17.036	17.251	17.2045	4	4	44	40	42	43	40	39	41	44
E9Q4N7	Arid1b	AT-rich interactive domain-containing protein 1B	0.073425	1.05221	0.905936	0.124184	15.0674	14.9895	15.1301	15.1167	15.1611	15.2166	15.0968	15.1229	4	4	11	12	12	11	12	11	14	9
E9Q7X7	Nrxn2	Neurexin-2	-0.107725	0.92805	0.905642	0.124268	17.5438	17.5165	17.4729	17.7318	17.4744	17.4493	17.4095	17.5009	4	4	27	24	25	25	27	25	25	26
Q9Z1Q2	Abhd16a	Phosphatidylserine lipase ABHD16A	-0.068025	0.953943	0.904276	0.124659	19.4083	19.4757	19.3662	19.4092	19.345	19.3356	19.2789	19.4278	4	4	29	29	29	29	29	30	28	29
Q9EQQ9	Oga	Protein O-GlcNAcase	0.1349	1.09802	0.903786	0.1248	19.1088	18.9412	18.8467	18.8982	19.1984	18.9629	19.053	19.1202	4	4	35	32	34	34	31	36	33	36
Q9EPN1	Nbea	Neurobeachin	0.09845	1.07062	0.9031	0.124997	18.5934	18.54	18.5175	18.5356	18.639	18.7951	18.5891	18.5571	4	4	108	99	99	102	106	105	101	103
Q9JIS8	Slc12a4	Solute carrier family 12 member 4	0.428925	1.34623	0.902317	0.125223	15.4199	16.468	16.3073	16.058	16.2915	16.6148	16.5168	16.5458	4	4	9	10	10	11	10	10	9	10
O54901	Cd200	OX-2 membrane glycoprotein	-0.105075	0.929757	0.899863	0.125932	16.6456	16.582	16.595	16.6489	16.433	16.4153	16.543	16.6599	4	4	7	7	7	7	7	7	6	7
Q8BZF8	Pgm5	Phosphoglucomutase-like protein 5	-0.1376	0.90903	0.899069	0.126163	15.1699	15.2523	15.397	15.3676	15.0197	15.1129	15.2433	15.2605	4	4	7	8	9	10	8	9	8	9
Q9JIQ3	Diablo	Diablo homolog, mitochondrial	-0.4304	0.742056	0.898348	0.126372	14.1913	13.127	13.5148	13.9453	13.2557	13.4341	13.1765	13.1905	4	4	3	1	2	2	2	1	1	2
Q6PDG8	Mon1a	Vacuolar fusion protein MON1 homolog A	0.699225	1.62363	0.89789	0.126506	13.3334	13.097	14.2938	14.3277	13.9037	14.4695	14.444	15.0316	4	4	4	4	7	5	5	4	6	3
Q6DFW0		Guanine nucleotide exchange C9orf72 homolog	0.043425	1.03056	0.897872	0.126511	15.6655	15.7153	15.6654	15.6156	15.7198	15.7268	15.7206	15.6683	4	4	6	6	6	6	8	6	6	6
Q9CR21	Ndufab1	Acyl carrier protein, mitochondrial	0.13695	1.09958	0.897857	0.126515	20.3771	20.3213	20.2747	20.1461	20.4057	20.2525	20.5053	20.5035	4	4	4	5	4	4	4	4	4	5
Q9CQT2	Rbm7	RNA-binding protein 7	-1.11234	0.462543	0.897845	0.126519	13.3699	14.7518	14.6963	NaN	14.3547	12.8998	12.753	12.6338	3	4	1	2	2	NaN	2	1	1	1
Q9R0N7	Syt7	Synaptotagmin-7	0.0466	1.03283	0.897174	0.126715	18.4023	18.4282	18.3932	18.4214	18.4468	18.5085	18.483	18.3932	4	4	18	20	20	20	20	21	21	20
P27600	Gna12	Guanine nucleotide-binding protein subunit alpha-12	0.304175	1.23471	0.896774	0.126831	14.8125	14.5536	15.235	15.1636	15.3869	15.2117	15.0815	15.3013	4	4	8	6	6	8	9	9	6	10
A0A2I3BR81	Nt5dc2	5'-nucleotidase domain-containing 2	-0.88715	0.540681	0.896462	0.126922	12.9888	14.5015	12.4282	13.0859	12.6105	12.4651	11.6693	12.7109	4	4	3	3	2	4	2	2	1	2
P05202	Got2	Aspartate aminotransferase, mitochondrial	-0.089775	0.939669	0.896292	0.126972	23.7035	23.7277	23.571	23.5845	23.5018	23.5747	23.6364	23.5147	4	4	45	45	46	44	44	46	45	45
Q810B6	Ankfy1	Rabankyrin-5	-0.182375	0.881251	0.895885	0.127091	16.3219	16.2483	16.2281	16.3082	16.2507	16.1408	15.8005	16.185	4	4	29	28	33	33	29	28	30	30
Q8K0V4	Cnot3	CCR4-NOT transcription complex subunit 3	0.245325	1.18536	0.8954	0.127233	15.4312	15.0397	15.2298	15.5536	15.7288	15.5398	15.3482	15.6188	4	4	9	10	10	10	10	10	8	11
P23819	Gria2	Glutamate receptor 2	0.130125	1.09439	0.895272	0.127271	18.5995	18.4875	18.6713	18.417	18.6581	18.7377	18.5479	18.7521	4	4	35	38	36	37	36	38	36	37
Q04447	Ckb	Creatine kinase B-type	-0.4215	0.746648	0.895225	0.127284	25.7338	25.7566	25.7184	25.6324	25.6818	25.7086	24.807	24.9578	4	4	36	33	35	35	35	34	34	35
P62812	Gabra1	Gamma-aminobutyric acid receptor subunit alpha-1	0.09125	1.06529	0.895104	0.12732	19.03	18.9138	18.9431	19.0896	19.0623	19.1741	19.0835	19.0216	4	4	18	17	20	18	19	18	18	19
P97737	Gdf10	Growth/differentiation factor 10	-0.19765	0.87197	0.894146	0.127601	14.7283	14.6905	14.5906	15.0143	14.7215	14.5881	14.5107	14.4128	4	4	3	3	3	2	3	3	2	3
O88630	Gosr1	Golgi SNAP receptor complex member 1	0.15575	1.114	0.894144	0.127602	15.4911	15.3022	15.5314	15.5205	15.5403	15.4715	15.7865	15.6699	4	4	7	5	7	5	6	7	7	7
Q9QWH1	Phc2	Polyhomeotic-like protein 2	0.297575	1.22908	0.894054	0.127628	14.6061	14.1497	14.4455	14.7914	14.7115	14.9739	14.5549	14.9427	4	4	2	3	3	2	2	1	3	3
Q810J8	Zfyve1	Zinc finger FYVE domain-containing protein 1	0.095225	1.06823	0.893668	0.127741	16.3753	16.4254	16.3631	16.2834	16.4137	16.5473	16.5153	16.3518	4	4	18	16	16	20	18	18	17	19
Q8C460	Eri3	ERI1 exoribonuclease 3	-0.08645	0.941837	0.893528	0.127783	17.327	17.3405	17.4224	17.4199	17.2543	17.4105	17.2183	17.2809	4	4	7	8	7	7	7	7	7	7
Q8C0L0	Tmx4	Thioredoxin-related transmembrane protein 4	0.0622	1.04406	0.893195	0.127881	17.6263	17.6624	17.7761	17.7108	17.7728	17.7345	17.7862	17.7309	4	4	10	9	9	9	9	9	8	9
A6H6E9	Ttc23l	Tetratricopeptide repeat protein 23-like	-0.083225	0.943945	0.892995	0.12794	17.0311	17.0451	16.8963	17.0665	16.9468	16.8453	16.9588	16.9552	4	4	1	1	1	1	1	1	1	1
P52825	Cpt2	Carnitine O-palmitoyltransferase 2, mitochondrial	-0.17085	0.888319	0.892594	0.128058	17.3956	17.462	17.748	17.4683	17.2436	17.2983	17.5079	17.3407	4	4	31	31	29	30	31	31	30	28
Q8BK64	Ahsa1	Activator of 90 kDa heat shock protein ATPase homolog 1	-0.107075	0.928469	0.892553	0.12807	19.871	19.7965	19.6919	19.7627	19.798	19.5821	19.6966	19.6171	4	4	27	27	26	26	28	27	26	27
Q6VNB8	Wdfy3	WD repeat and FYVE domain-containing protein 3	0.61965	1.5365	0.892545	0.128072	16.2943	17.0023	16.4948	16.0352	16.723	17.1614	17.8462	16.5746	4	4	70	73	69	77	72	76	67	71
Q9JII5	Dazap1	DAZ-associated protein 1	-0.0779	0.947436	0.891579	0.128357	18.9364	18.7625	18.8776	18.9571	18.8149	18.7994	18.7896	18.8181	4	4	10	9	12	10	10	9	9	10
P97306;Q8R1B0	Stac;Stac2	SH3 and cysteine-rich domain-containing protein;SH3 and cysteine-rich domain-containing protein 2	0.149725	1.10936	0.891476	0.128388	14.7235	14.5332	14.5542	14.5447	14.5892	14.9076	14.8034	14.6543	4	4	1	1	1	1	1	1	1	1
O54929	Wsb2	WD repeat and SOCS box-containing protein 2	0.251125	1.19013	0.890941	0.128546	13.3197	13.0367	12.7788	13.3775	13.4635	13.3988	13.2988	13.3561	4	4	1	2	1	2	2	2	2	2
Q9JJN6	Ctnnbip1	Beta-catenin-interacting protein 1	-0.451392	0.731337	0.890524	0.12867	15.0592	15.1377	15.1971	15.1633	NaN	15.2514	14.5504	14.262	4	3	1	1	1	1	NaN	1	2	2
Q91WT4	Dnajc17	DnaJ homolog subfamily C member 17	-0.522625	0.696104	0.890025	0.128817	13.2331	12.4302	12.5351	13.5723	12.0883	12.5009	12.5437	12.5473	4	4	3	1	1	3	2	1	1	1
Q9D711	Pir	Pirin	-0.147625	0.902735	0.889499	0.128974	14.8382	14.8076	14.7473	14.7083	14.7375	14.3953	14.6717	14.7064	4	4	4	4	4	5	5	4	3	4
Q63918	Cavin2	Caveolae-associated protein 2	-0.090025	0.939506	0.889433	0.128993	15.063	15.0204	14.9891	14.9488	14.8967	14.8329	15.0438	14.8878	4	4	4	4	4	4	4	4	4	4
Q9Z2X2	Psmd10	26S proteasome non-ATPase regulatory subunit 10	0.23545	1.17727	0.88906	0.129104	13.3892	13.6009	13.9982	13.8232	13.9006	13.9116	13.9837	13.9574	4	4	2	3	3	3	4	4	3	3
Q99K85	Psat1	Phosphoserine aminotransferase	-0.0825	0.94442	0.889059	0.129104	20.6836	20.6701	20.6703	20.6189	20.6043	20.4587	20.673	20.5769	4	4	22	21	21	21	21	21	21	20
P38585	Ttl	Tubulin--tyrosine ligase	0.1464	1.1068	0.888864	0.129163	14.5647	14.3931	14.618	14.7044	14.8252	14.6606	14.777	14.603	4	4	8	7	8	8	7	8	6	6
Q99L45	Eif2s2	Eukaryotic translation initiation factor 2 subunit 2	-0.116325	0.922535	0.888861	0.129163	18.8996	18.9725	18.9008	18.8542	18.8147	18.6114	18.8867	18.849	4	4	24	24	24	24	24	23	22	23
Q9JHG6	Rcan1	Calcipressin-1	0.240175	1.18114	0.888407	0.129298	15.2581	15.2643	15.3282	14.9331	15.3209	15.3967	15.7394	15.2874	4	4	4	4	2	5	4	3	2	4
Q9WUP7	Uchl5	Ubiquitin carboxyl-terminal hydrolase isozyme L5	0.13065	1.09479	0.887918	0.129444	17.0389	16.9995	17.2769	17.0218	17.1282	17.3053	17.2274	17.1988	4	4	16	18	18	16	18	16	18	18
Q80UY2	Kcmf1	E3 ubiquitin-protein ligase KCMF1	0.147475	1.10763	0.887869	0.129459	15.5643	15.5751	15.5339	15.5024	15.855	15.4727	15.7701	15.6678	4	4	8	8	7	7	9	8	7	11
Q9CZN7	Shmt2	Serine hydroxymethyltransferase, mitochondrial	-0.110225	0.926444	0.887556	0.129552	18.4296	18.3967	18.362	18.5135	18.3765	18.2062	18.2446	18.4336	4	4	27	27	27	26	27	27	25	26
P42128	Foxk1	Forkhead box protein K1	-0.049125	0.966522	0.885588	0.13014	15.3164	15.224	15.2768	15.2408	15.2173	15.2122	15.1693	15.2627	4	4	7	8	9	7	7	6	7	7
Q9EPJ9	Arfgap1	ADP-ribosylation factor GTPase-activating protein 1	0.1021	1.07333	0.885555	0.13015	18.8943	19.0005	19.0081	19.1058	19.0432	19.0377	19.1366	19.1996	4	4	22	22	22	23	22	23	22	23
Q9CPZ8	Cmc1	COX assembly mitochondrial protein homolog	-0.060625	0.958849	0.885526	0.130159	17.2373	17.2722	17.2363	17.2265	17.2653	17.1376	17.2056	17.1213	4	4	4	4	4	4	4	4	4	4
P16305	Gabra6	Gamma-aminobutyric acid receptor subunit alpha-6	-0.046725	0.968132	0.885013	0.130313	19.1233	19.141	19.0625	19.1695	19.0768	19.1027	19.0381	19.0918	4	4	14	14	15	15	15	15	15	14
Q5SUE8	Ankrd40	Ankyrin repeat domain-containing protein 40	0.124625	1.09022	0.884349	0.130512	14.4235	14.3678	14.5243	14.6456	14.6331	14.7107	14.563	14.5529	4	4	2	2	2	2	2	2	2	2
Q9EQK5	Mvp	Major vault protein	-0.219525	0.858848	0.884274	0.130535	16.197	16.4384	16.4874	16.5561	16.0963	16.4916	16.1398	16.0731	4	4	22	23	25	18	23	21	25	17
A2AAY5	Sh3pxd2b	SH3 and PX domain-containing protein 2B	-0.2853	0.820571	0.884273	0.130535	20.1262	19.564	19.4316	19.4996	19.3347	19.4327	19.4224	19.2904	4	4	2	3	5	5	3	3	4	4
Q3THE2	Myl12b	Myosin regulatory light chain 12B	0.13425	1.09752	0.883033	0.130908	18.4254	18.3052	18.3364	18.6077	18.6524	18.5514	18.5213	18.4866	4	4	10	9	10	10	11	10	11	11
P26443	Glud1	Glutamate dehydrogenase 1, mitochondrial	-0.058375	0.960345	0.88269	0.131012	22.6905	22.5764	22.5635	22.632	22.5404	22.5752	22.593	22.5203	4	4	44	44	44	45	45	45	45	45
Q8BVY0	Rsl1d1	Ribosomal L1 domain-containing protein 1	-0.163625	0.892779	0.88261	0.131036	14.2514	13.9933	14.2006	14.0168	14.09	14.042	13.8654	13.8102	4	4	4	5	3	3	4	4	3	4
Q5XPI3	Rnf123	E3 ubiquitin-protein ligase RNF123	0.128425	1.0931	0.881251	0.131447	16.2876	16.1421	16.1585	16.072	16.4378	16.1643	16.325	16.2468	4	4	25	22	20	22	21	24	23	23
Q9D338	Mrpl19	39S ribosomal protein L19, mitochondrial	0.07745	1.05515	0.881191	0.131465	15.8703	15.7299	15.7007	15.8202	15.7965	15.8731	15.8834	15.8779	4	4	6	7	7	8	6	7	7	7
P18894	Dao	D-amino-acid oxidase	0.109225	1.07865	0.88027	0.131744	19.3286	19.5692	19.4688	19.4514	19.4873	19.6028	19.6523	19.5125	4	4	16	16	16	18	17	17	17	17
Q99K23	Ufsp2	Ufm1-specific protease 2	0.11275	1.08129	0.878819	0.132185	16.1271	16.0079	16.2025	15.9332	16.2026	16.1123	16.2225	16.1843	4	4	16	14	15	14	13	15	12	15
Q61414	Krt15	Keratin, type I cytoskeletal 15	-0.113225	0.924519	0.878198	0.132374	17.3691	17.4839	17.4412	17.4601	17.2018	17.4788	17.356	17.2648	4	4	1	1	1	1	1	1	1	1
P83887	Tubg1	Tubulin gamma-1 chain	0.078225	1.05572	0.877719	0.13252	17.1522	17.0409	16.9778	17.0841	17.1439	17.0779	17.2052	17.1409	4	4	13	14	15	16	15	15	14	16
P34022	Ranbp1	Ran-specific GTPase-activating protein	-0.051525	0.964916	0.877642	0.132543	19.8388	19.8467	19.8359	19.8134	19.7838	19.7005	19.818	19.8264	4	4	9	9	9	9	9	9	9	9
P14148	Rpl7	60S ribosomal protein L7	0.075	1.05336	0.877259	0.13266	19.6222	19.7052	19.6429	19.6419	19.6664	19.833	19.6699	19.7429	4	4	25	24	24	24	24	27	24	24
Q920N2	Hlcs	Biotin--protein ligase	-0.11855	0.921113	0.877011	0.132736	15.884	15.8279	15.7231	15.7086	15.7934	15.7079	15.6232	15.5449	4	4	11	9	11	10	10	10	9	9
Q9R0M8	Slc35a2	UDP-galactose translocator	0.52215	1.43609	0.875902	0.133075	13.9753	14.4234	14.941	14.5801	15.3682	14.6674	14.9707	NaN	4	3	1	1	1	1	1	1	1	NaN
P61793	Lpar1	Lysophosphatidic acid receptor 1	-0.08255	0.944387	0.875079	0.133328	16.3812	16.3249	16.3554	16.3707	16.3189	16.2851	16.1442	16.3538	4	4	6	6	5	5	6	6	6	5
P59481	Lman2l	VIP36-like protein	-0.066125	0.9552	0.874954	0.133366	16.6041	16.6528	16.55	16.6673	16.533	16.5952	16.5977	16.4838	4	4	7	10	9	10	8	9	9	8
O88834	Shd	SH2 domain-containing adapter protein D	0.296525	1.22818	0.874552	0.13349	14.3921	13.6826	13.8867	13.865	14.4608	14.1511	14.1181	14.2825	4	4	2	1	1	1	2	2	1	2
P70245	Ebp	3-beta-hydroxysteroid-Delta(8),Delta(7)-isomerase	-0.27765	0.824934	0.874402	0.133536	18.2078	17.7236	17.6058	17.5356	17.4157	17.6412	17.4349	17.4704	4	4	3	3	3	3	3	3	3	3
Q6P1G0	Heatr6	HEAT repeat-containing protein 6	-0.481525	0.71622	0.873626	0.133775	18.5404	18.5509	18.4898	19.3911	18.4034	18.4685	17.7404	18.4338	4	4	2	2	2	1	2	2	3	2
Q8VHL0	Slc14a1	Urea transporter 1	-0.079275	0.946533	0.873585	0.133787	17.303	17.3452	17.3112	17.3753	17.2426	17.3068	17.139	17.3292	4	4	8	9	8	9	9	8	8	7
Q61233	Lcp1	Plastin-2	-0.1272	0.915607	0.873409	0.133842	18.1158	18.0571	17.98	17.7987	17.8013	17.8673	17.9238	17.8504	4	4	36	32	35	35	34	34	33	34
Q3U319	Rnf40	E3 ubiquitin-protein ligase BRE1B	-0.600225	0.659651	0.872632	0.134081	16.7164	16.7802	16.7521	16.8516	16.7824	15.6814	15.4802	16.7554	4	4	15	15	17	13	15	16	14	13
Q9JI10	Stk3	Serine/threonine-protein kinase 3	0.20865	1.15561	0.871965	0.134287	14.4459	14.2016	13.9411	14.2215	14.571	14.4291	14.3717	14.2729	4	4	2	4	3	4	2	2	4	3
Q7TN99	Cpeb3	Cytoplasmic polyadenylation element-binding protein 3	0.058025	1.04104	0.87168	0.134375	15.7374	15.759	15.7253	15.7212	15.8696	15.711	15.7997	15.7947	4	4	7	9	8	9	10	10	10	11
Q62277	Syp	Synaptophysin	0.0418	1.0294	0.871272	0.134502	22.9326	22.9694	22.9147	22.9059	22.9317	23.0221	22.9834	22.9526	4	4	8	8	8	8	8	8	8	8
Q8CBW3	Abi1	Abl interactor 1	-0.103575	0.930724	0.871029	0.134577	17.3717	17.453	17.3784	17.4223	17.1613	17.3935	17.3957	17.2606	4	4	17	17	15	17	17	18	16	16
P97427	Crmp1	Dihydropyrimidinase-related protein 1	-0.056225	0.961777	0.870511	0.134738	24.1215	24.1456	24.1651	24.0597	24.045	24.0678	24.1306	24.0236	4	4	38	38	39	37	37	39	38	38
Q8VE73	Cul7	Cullin-7	-0.460525	0.726722	0.870262	0.134815	16.7796	17.2454	17.1126	16.8793	16.9575	16.6364	16.0372	NaN	4	3	1	1	1	1	1	1	2	NaN
Q9D142	Nudt14	Uridine diphosphate glucose pyrophosphatase	-0.35445	0.782168	0.869526	0.135044	14.6464	14.2998	14.3962	15.0715	14.2392	14.4089	14.4116	13.9364	4	4	4	4	4	3	5	4	4	4
Q80ZJ1	Rap2a	Ras-related protein Rap-2a	-0.044575	0.969575	0.868093	0.13549	18.1695	18.2104	18.1236	18.1591	18.0675	18.1235	18.1444	18.1489	4	4	9	11	11	11	11	10	12	10
Q60673	Ptprn	Receptor-type tyrosine-protein phosphatase-like N	0.649525	1.56865	0.867977	0.135526	15.5971	15.8164	15.1479	15.6288	15.4677	16.306	17.11	15.9046	4	4	3	4	5	3	6	2	1	2
Q569Z6	Thrap3	Thyroid hormone receptor-associated protein 3	0.0972	1.0697	0.867811	0.135578	18.3666	18.1272	18.2545	18.2804	18.4081	18.3914	18.2952	18.3228	4	4	18	18	19	22	21	19	17	19
Q6ZPQ6	Pitpnm2	Membrane-associated phosphatidylinositol transfer protein 2	-0.185625	0.879268	0.867741	0.1356	17.2587	17.2886	17.0697	16.9457	16.9048	17.1236	17.0018	16.79	4	4	32	32	31	34	38	33	35	32
O88325	Naglu	Alpha-N-acetylglucosaminidase	-0.368425	0.774628	0.867586	0.135648	14.0945	14.1149	14.3228	14.8373	13.8762	14.2267	14.1252	13.6677	4	4	5	3	5	4	6	5	4	5
O35454	Clcn6	Chloride transport protein 6	-0.070775	0.952126	0.867249	0.135754	15.4987	15.5136	15.5837	15.4053	15.4293	15.4763	15.3859	15.4267	4	4	12	9	11	11	11	12	11	11
Q9JKS5	Habp4	Intracellular hyaluronan-binding protein 4	0.1631	1.11969	0.867234	0.135758	16.3627	16.1661	16.3396	16.1798	16.3239	16.5317	16.5866	16.2584	4	4	13	12	13	13	12	13	14	13
P61021	Rab5b	Ras-related protein Rab-5B	0.181125	1.13377	0.866927	0.135854	18.7582	18.7346	18.8027	18.7795	18.9273	18.7031	18.957	19.2121	4	4	8	6	7	8	8	6	6	5
Q9JI46	Nudt3	Diphosphoinositol polyphosphate phosphohydrolase 1	-0.128825	0.914576	0.866665	0.135936	19.3119	19.2589	19.2883	19.2943	19.2995	18.9591	19.1442	19.2353	4	4	8	9	8	8	8	8	8	9
Q9CPX9	Anapc11	Anaphase-promoting complex subunit 11	0.100825	1.07239	0.86609	0.136116	14.0662	14.0735	14.0545	14.2158	14.147	14.2938	14.2636	14.1089	4	4	1	1	1	1	1	1	1	1
Q61687	Atrx	Transcriptional regulator ATRX	0.517525	1.4315	0.865619	0.136264	12.9081	12.4676	12.6103	13.69	13.6244	13.1239	13.3373	13.6605	4	4	10	6	6	11	12	11	9	11
Q91ZW2	Pofut1	GDP-fucose protein O-fucosyltransferase 1	0.27975	1.21398	0.865068	0.136437	15.2625	14.9191	15.1355	14.545	15.3681	15.2058	15.2324	15.1748	4	4	9	8	11	8	10	8	8	9
Q62415	Ppp1r13b	Apoptosis-stimulating of p53 protein 1	-0.11405	0.923991	0.864794	0.136523	14.3861	14.4628	14.2589	14.3275	14.2938	14.3617	14.1775	14.1461	4	4	7	9	9	9	11	9	7	10
Q9DB75	Cdip1	Cell death-inducing p53-target protein 1	0.0701	1.04979	0.864728	0.136544	18.2549	18.0788	18.1565	18.1759	18.268	18.236	18.1837	18.2588	4	4	3	3	4	3	4	4	3	3
Q8CDM8	Fam160b1	Protein FAM160B1	-0.069425	0.953018	0.863911	0.136801	15.3835	15.5072	15.4108	15.427	15.3268	15.4539	15.3338	15.3363	4	4	9	10	9	10	10	10	9	9
Q3UHD2	Gfod1	Glucose-fructose oxidoreductase domain-containing protein 1	0.0848	1.06054	0.863743	0.136854	17.3494	17.3841	17.289	17.3436	17.3753	17.5351	17.4628	17.3321	4	4	12	12	11	14	11	12	11	11
Q8VD12	Znf385a	Zinc finger protein 385A	0.123475	1.08936	0.863648	0.136884	15.389	15.2982	15.3534	15.425	15.3781	15.6634	15.5254	15.3926	4	4	5	8	7	7	7	6	7	6
Q9WU28	Pfdn5	Prefoldin subunit 5	-0.2628	0.833469	0.863593	0.136901	17.1321	17.3032	17.2656	16.8865	16.7176	17.2161	16.9087	16.6938	4	4	9	8	9	10	9	9	8	9
Q8R1N0	Znf830	Zinc finger protein 830	-0.266175	0.831521	0.863052	0.137072	14.5285	14.9605	14.7447	14.2994	14.3479	14.4155	14.5005	14.2045	4	4	4	3	3	4	3	4	3	4
Q7TSG2	Ctdp1	RNA polymerase II subunit A C-terminal domain phosphatase	-0.068525	0.953612	0.862935	0.137109	16.7529	16.6646	16.7453	16.7043	16.6357	16.7407	16.5747	16.6419	4	4	15	13	16	14	17	13	16	18
Q6NVE9	Pptc7	Protein phosphatase PTC7 homolog	-0.081575	0.945025	0.862641	0.137202	17.2135	17.2061	17.2105	17.1984	17.1136	17.2321	17.0039	17.1526	4	4	8	8	9	9	9	9	9	11
Q9D706	Rpap3	RNA polymerase II-associated protein 3	0.1064	1.07654	0.862118	0.137367	13.4204	13.2371	13.3379	13.3471	13.5202	13.4626	13.2983	13.487	4	4	7	11	9	10	9	9	12	8
Q71RI9	Kyat3	Kynurenine--oxoglutarate transaminase 3	-0.1479	0.902563	0.862107	0.13737	17.368	17.2989	17.3947	17.2087	17.3199	17.2363	17.1565	16.966	4	4	15	14	14	14	14	15	12	14
Q9CY45	Eef1akmt1	EEF1A lysine methyltransferase 1	0.2406	1.18148	0.862101	0.137372	16.1801	16.1606	16.3265	15.8177	16.2792	16.2114	16.6208	16.3359	4	4	6	6	6	6	7	5	6	5
Q62132	Ptprr	Receptor-type tyrosine-protein phosphatase R	0.1312	1.0952	0.860869	0.137762	14.3237	14.5005	14.5818	14.3184	14.4893	14.545	14.5403	14.6746	4	4	3	3	3	3	3	3	5	3
Q78TU8	Fam107a	Actin-associated protein FAM107A	-0.236725	0.84867	0.85971	0.138131	14.6898	14.6114	14.2976	14.6115	14.5625	14.1632	14.1097	14.428	4	4	2	2	2	3	2	2	2	2
Q9EQS3	Mycbp	c-Myc-binding protein	0.11055	1.07964	0.859675	0.138142	16.7959	16.6186	16.6799	16.7102	16.7105	16.8693	16.9318	16.7352	4	4	7	7	6	7	6	7	6	7
Q80VD1	Fam98b	Protein FAM98B	-0.07795	0.947403	0.859621	0.138159	18.6643	18.5491	18.6458	18.6597	18.4781	18.5971	18.5019	18.63	4	4	19	19	20	17	21	21	17	21
Q99LG2	Tnpo2	Transportin-2	0.063475	1.04498	0.859489	0.138201	17.4853	17.518	17.4933	17.4909	17.5783	17.4877	17.6541	17.5213	4	4	19	19	19	23	21	19	19	21
Q9R1J0	Nsdhl	Sterol-4-alpha-carboxylate 3-dehydrogenase, decarboxylating	-0.1451	0.904317	0.858457	0.13853	14.6479	14.6823	14.5572	14.5507	14.4603	14.5516	14.5998	14.246	4	4	11	12	10	12	11	9	10	11
Q03249	Galt	Galactose-1-phosphate uridylyltransferase	0.10745	1.07732	0.858064	0.138655	14.8959	15.046	14.8925	14.8537	14.9822	15.1446	15.0594	14.9317	4	4	4	4	4	4	4	3	4	5
O88413	Tulp3	Tubby-related protein 3	-0.37405	0.771613	0.856995	0.138997	15.7011	15.3044	15.1342	14.9268	15.2757	14.9602	14.6908	14.6436	4	4	9	9	8	7	9	9	7	6
Q80WM4	Hapln4	Hyaluronan and proteoglycan link protein 4	0.104025	1.07477	0.854909	0.139666	17.0682	17.1896	17.2395	17.2702	17.2428	17.206	17.3679	17.3669	4	4	20	21	20	22	24	21	20	25
Q8BPB0;Q921Y0	Mob1b;Mob1a	MOB kinase activator 1B;MOB kinase activator 1A	-0.12785	0.915194	0.854528	0.139789	16.4299	16.6271	16.4744	16.2938	16.2559	16.3934	16.3035	16.361	4	4	6	6	6	5	5	5	4	6
Q6P5F6	Slc39a10	Zinc transporter ZIP10	0.046575	1.03281	0.852838	0.140334	15.857	15.8668	15.7611	15.8435	15.8705	15.9111	15.8841	15.849	4	4	7	8	7	8	7	7	8	7
Q8K285	Fcho1	F-BAR domain only protein 1	0.941325	1.92029	0.852291	0.14051	19.9467	19.891	18.9281	17.5849	19.924	20.0328	20.1371	20.0221	4	4	1	1	2	1	1	1	1	1
Q61171	Prdx2	Peroxiredoxin-2	0.097775	1.07012	0.851988	0.140608	22.8553	22.908	22.8193	22.8443	22.842	22.9284	23.1035	22.9441	4	4	15	14	14	14	15	14	15	14
Q61164	Ctcf	Transcriptional repressor CTCF	-0.34975	0.78472	0.851384	0.140804	14.0589	14.7723	14.4047	14.3812	14.2483	14.228	13.626	14.1158	4	4	6	5	6	5	8	6	6	7
Q8JZL3	Thtpa	Thiamine-triphosphatase	0.082725	1.05902	0.851211	0.140861	16.2564	16.2615	16.3015	16.181	16.2981	16.2334	16.4209	16.3789	4	4	8	7	7	7	7	8	7	7
A6H6S0	Herc3	Hect domain and RLD 3	-0.47915	0.7174	0.851181	0.14087	14.9657	15.5468	15.3541	14.6089	14.2913	14.4853	14.6044	15.1779	4	4	1	1	1	2	2	2	2	1
P10711	Tcea1	Transcription elongation factor A protein 1	-0.0528	0.964063	0.850435	0.141112	18.7526	18.7622	18.7156	18.6681	18.7092	18.7024	18.6656	18.6101	4	4	21	21	21	21	20	21	20	20
P37040	Por	NADPH--cytochrome P450 reductase	-0.241225	0.846027	0.85022	0.141182	18.4884	18.5093	18.4949	18.4293	17.962	18.5122	18.4514	18.0314	4	4	35	35	37	35	35	35	35	36
Q6NVF0	Ocrl	Inositol polyphosphate 5-phosphatase OCRL-1	-0.068125	0.953877	0.850162	0.141201	16.8832	16.9873	16.9053	16.9537	16.7824	16.8409	16.9151	16.9186	4	4	25	26	28	25	25	25	24	26
P16254	Srp14	Signal recognition particle 14 kDa protein	-0.125075	0.916956	0.850024	0.141246	17.1585	17.0659	17.037	16.8717	16.978	16.9621	16.9061	16.7866	4	4	6	4	6	4	6	6	6	6
Q62520	Zic2	Zinc finger protein ZIC 2	0.2102	1.15685	0.848345	0.141793	16.0383	16.3361	16.1315	15.8875	16.0651	16.3867	16.4099	16.3725	4	4	3	3	3	3	3	3	4	3
P50285	Fmo1	Dimethylaniline monooxygenase [N-oxide-forming] 1	-0.815125	0.568359	0.847981	0.141912	14.5329	14.8277	14.866	13.7746	13.5273	13.5085	12.8753	14.8296	4	4	8	3	3	3	7	4	2	3
O35099	Map3k5	Mitogen-activated protein kinase kinase kinase 5	0.23935	1.18046	0.84724	0.142154	14.3931	14.3602	14.3642	14.9013	14.7142	14.6244	14.773	14.8646	4	4	11	12	14	16	15	16	11	15
Q3UVL4	Vps51	Vacuolar protein sorting-associated protein 51 homolog	-0.0689	0.953365	0.847192	0.14217	17.1039	17.1136	17.0964	17.0608	17.0665	17.0401	16.9103	17.0822	4	4	36	35	35	36	38	31	37	35
Q9JKV5	Scamp4	Secretory carrier-associated membrane protein 4	0.12035	1.087	0.846224	0.142487	18.3103	18.0665	18.161	18.1683	18.4034	18.2825	18.3372	18.1644	4	4	1	1	1	1	1	1	1	1
P56183	Rrp1	Ribosomal RNA processing protein 1 homolog A	-0.68115	0.623668	0.845884	0.142599	16.2172	16.3896	16.5033	16.131	16.0955	14.4653	16.1467	15.809	4	4	4	5	6	6	7	3	5	7
Q9WTU6	Mapk9	Mitogen-activated protein kinase 9	-0.0865	0.941805	0.845744	0.142645	18.2168	18.2758	18.2876	18.3468	18.23	18.2567	18.2291	18.0652	4	4	17	18	19	17	18	18	20	18
Q8K1A6	Cc2d1a	Coiled-coil and C2 domain-containing protein 1A	0.107975	1.07771	0.845475	0.142733	16.0071	15.8828	15.8347	16.0949	16.103	16.0116	16.1067	16.0301	4	4	21	21	23	22	20	21	16	22
Q05D44	Eif5b	Eukaryotic translation initiation factor 5B	-0.09215	0.938124	0.84444	0.143074	16.6047	16.5414	16.6745	16.5279	16.4264	16.6151	16.4383	16.5001	4	4	28	27	25	26	26	24	25	26
Q922G0	Slc25a36	Solute carrier family 25 member 36	0.199275	1.14812	0.84398	0.143226	14.7058	14.9964	14.7484	15.0355	14.9291	14.9756	15.0757	15.3028	4	4	4	5	4	5	4	5	2	3
Q00690	Sele	E-selectin	-0.423492	0.745618	0.84376	0.143298	13.8929	14.3386	14.2868	14.067	14.0289	13.9184	NaN	13.2212	4	3	1	1	1	1	1	1	NaN	1
Q9DCT5	Sdf2	Stromal cell-derived factor 2	0.2787	1.2131	0.843655	0.143333	15.5704	16.2759	16.2251	15.9256	16.2102	16.3391	16.3247	16.2378	4	4	4	4	5	4	5	5	5	4
D3Z7X0	Acad12	Acyl-Coenzyme A dehydrogenase family, member 12	-0.290675	0.817519	0.843231	0.143473	15.6739	15.7215	15.534	16.2475	15.6041	15.6555	15.3681	15.3865	4	4	6	7	6	6	9	7	6	7
Q6KAR6	Exoc3	Exocyst complex component 3	-0.053975	0.963279	0.843031	0.143539	17.3592	17.334	17.3643	17.4746	17.3391	17.3413	17.3265	17.3093	4	4	25	31	27	30	25	32	23	22
Q80TL4	Phf24	PHD finger protein 24	0.17375	1.12799	0.842447	0.143732	17.9953	18.0169	18.0209	17.9408	18.0625	18.334	18.3404	17.932	4	4	20	20	22	23	21	22	22	20
Q68EF8	Rapgefl1	Rap guanine nucleotide exchange factor-like 1	0.6685	1.58942	0.841655	0.143994	11.0484	11.2622	NaN	11.5417	11.5499	12.2801	11.3255	12.6549	3	4	1	1	NaN	1	1	2	1	2
Q9DBH5	Lman2	Vesicular integral-membrane protein VIP36	-0.09545	0.93598	0.84138	0.144086	17.9929	18.2147	18.1602	18.1347	18.0465	18.0382	18.0932	17.9428	4	4	17	17	17	16	17	16	16	16
O55033	Nck2	Cytoplasmic protein NCK2	0.10085	1.07241	0.840165	0.144489	16.1187	16.0579	16.256	16.2385	16.1746	16.3011	16.2529	16.3459	4	4	13	11	14	13	13	12	11	11
Q99KW3	Triobp	TRIO and F-actin-binding protein	0.599092	1.51476	0.839771	0.14462	16.9556	16.7606	NaN	16.1931	16.5356	17.3386	17.6721	17.3958	3	4	1	1	NaN	1	1	1	1	1
P35283	Rab12	Ras-related protein Rab-12	0.039725	1.02792	0.839341	0.144763	17.933	17.8701	17.9166	17.8713	17.9612	17.8866	17.96	17.9421	4	4	13	14	14	14	14	14	12	14
Q9R0P5	Dstn	Destrin	0.07695	1.05479	0.838792	0.144946	21.5553	21.4337	21.584	21.4827	21.6168	21.573	21.6585	21.5152	4	4	18	19	19	19	18	19	19	18
Q91ZR1	Rab4b	Ras-related protein Rab-4B	0.0726	1.05161	0.838345	0.145096	17.3311	17.2892	17.3221	17.3295	17.3423	17.4626	17.4612	17.2962	4	4	12	12	13	12	12	12	12	12
Q64521	Gpd2	Glycerol-3-phosphate dehydrogenase, mitochondrial	-0.0908	0.939002	0.83818	0.145151	20.5021	20.531	20.3581	20.4342	20.4101	20.2578	20.3663	20.428	4	4	60	63	63	64	63	63	63	62
Q8BG58	P4htm	Transmembrane prolyl 4-hydroxylase	0.161275	1.11827	0.83794	0.145231	14.727	14.7219	14.7312	14.8386	15.0349	14.9415	14.6478	15.0396	4	4	2	2	2	2	2	2	1	2
Q8VCH5	Rabepk	Rab9 effector protein with kelch motifs	0.221975	1.16633	0.837343	0.145431	15.3202	14.7725	15.1153	15.2225	15.1943	15.4456	15.405	15.2735	4	4	8	7	8	9	8	7	8	8
Q9DAA6	Exosc1	Exosome complex component CSL4	0.104625	1.07521	0.837229	0.145469	13.8314	14.0348	13.8225	13.8501	14.0103	13.8863	13.9979	14.0628	4	4	3	2	2	2	2	3	2	3
Q922L6	Nelfcd	Negative elongation factor D	-1.59452	0.331131	0.837213	0.145474	16.3862	16.9733	13.9655	13.0717	13.9669	13.5316	13.1904	13.3297	4	4	4	3	4	2	3	3	3	2
Q922B1	Macrod1	ADP-ribose glycohydrolase MACROD1	0.121225	1.08766	0.837141	0.145499	18.1114	17.9407	18.0997	17.9091	18.1178	18.1551	18.2572	18.0157	4	4	12	12	12	12	11	12	12	11
Q9EPU4	Cpsf1	Cleavage and polyadenylation specificity factor subunit 1	0.1633	1.11985	0.835797	0.14595	13.8188	14.0142	13.8852	14.1388	14.2317	14.2334	13.9509	14.0942	4	4	9	10	12	10	9	9	10	12
Q60751	Igf1r	Insulin-like growth factor 1 receptor	0.06415	1.04547	0.83573	0.145972	14.4915	14.4177	14.375	14.3491	14.4815	14.4102	14.4803	14.5179	4	4	12	13	16	15	14	15	13	11
Q8K0H5	Taf10	Transcription initiation factor TFIID subunit 10	0.248	1.18756	0.835708	0.14598	12.296	NaN	12.5092	12.6927	12.7306	12.8869	NaN	12.6244	3	3	2	NaN	2	1	2	2	NaN	2
Q9D0L7	Armc10	Armadillo repeat-containing protein 10	-0.093075	0.937522	0.835483	0.146055	17.0256	16.9947	16.9437	16.9098	16.9258	16.8222	16.7674	16.9861	4	4	10	11	10	12	10	9	11	10
Q9CY34	Ube2f	NEDD8-conjugating enzyme UBE2F	-0.102	0.93174	0.834014	0.14655	16.3178	16.279	16.383	16.1774	16.2543	16.0594	16.2189	16.2166	4	4	4	5	5	4	4	5	5	4
Q9WTI7	Myo1c	Unconventional myosin-Ic	-0.3918	0.762178	0.833244	0.14681	13.2377	13.743	13.5752	12.7907	12.7795	12.9509	13.2412	12.8078	4	4	1	1	1	1	1	1	1	1
Q99JF8	Psip1	PC4 and SFRS1-interacting protein	-0.12355	0.917926	0.83324	0.146812	18.2673	18.1881	18.0749	18.2559	18.1839	17.9278	18.0244	18.1559	4	4	24	25	23	28	22	23	23	23
Q8BIL5	Hook1	Protein Hook homolog 1	0.311525	1.24102	0.833214	0.14682	13.9706	14.0158	14.0138	14	14.3278	14.1114	14.8285	13.9786	4	4	6	2	4	4	3	6	4	3
P25976	Ubtf	Nucleolar transcription factor 1	-0.416625	0.749175	0.832974	0.146902	13.6531	13.3897	13.9854	13.4201	13.4194	13.447	13.3432	12.5722	4	4	8	7	8	7	7	6	8	3
Q9JJA4	Wdr12	Ribosome biogenesis protein WDR12	-1.19633	0.436383	0.832685	0.146999	14.8128	14.879	14.8207	14.5559	14.3789	11.9159	NaN	14.4175	4	3	2	1	1	3	2	1	NaN	2
Q9EP69	Sacm1l	Phosphatidylinositide phosphatase SAC1	-0.08285	0.944191	0.832546	0.147046	19.4927	19.6489	19.5034	19.4871	19.3734	19.487	19.5128	19.4275	4	4	36	36	36	36	38	36	36	36
Q9ERZ4	Chrm2	Muscarinic acetylcholine receptor M2	-0.471	0.721464	0.832282	0.147136	NaN	13.4478	13.6047	12.8216	12.9906	NaN	12.8502	12.6203	3	3	NaN	1	1	1	1	NaN	1	1
Q61851	Fgfr3	Fibroblast growth factor receptor 3	0.714633	1.64107	0.831367	0.147446	NaN	15.6226	15.3737	14.3777	NaN	15.6529	15.8037	16.0613	3	3	NaN	1	1	3	NaN	1	1	1
A0A0G2JEA5	Gm43738	Predicted gene 43738	0.0858	1.06128	0.831202	0.147502	17.4774	17.4176	17.2993	17.3209	17.4947	17.392	17.4412	17.5305	4	4	19	16	17	17	17	17	17	19
Q8K0C1	Ipo13	Importin-13	0.633125	1.55092	0.831003	0.14757	12.4053	12.3891	13.6172	13.7403	13.9242	13.5914	13.6383	13.5305	4	4	3	4	5	5	5	4	5	4
Q9D7A6	Srp19	Signal recognition particle 19 kDa protein	0.3322	1.25893	0.830519	0.147734	15.8268	15.8423	15.2241	15.8137	16.3593	16.0606	15.803	15.8128	4	4	3	2	3	2	2	3	2	3
Q62036	Cep131	Centrosomal protein of 131 kDa	0.1228	1.08885	0.828954	0.148267	19.8566	20.0469	19.9264	20.0548	19.932	20.1795	20.1591	20.1053	4	4	2	2	2	2	2	2	2	2
Q8BXV2	Bri3bp	BRI3-binding protein	0.0362	1.02541	0.828815	0.148315	18.2451	18.2294	18.1942	18.1679	18.2491	18.2458	18.2754	18.2111	4	4	3	3	3	3	4	3	3	3
Q99LD8	Ddah2	N(G),N(G)-dimethylarginine dimethylaminohydrolase 2	0.082825	1.05909	0.828397	0.148458	19.7865	19.6592	19.6562	19.7935	19.7781	19.7795	19.9028	19.7663	4	4	18	17	18	18	17	19	17	17
Q8K2Z2	Prpf39	Pre-mRNA-processing factor 39	-0.247775	0.842194	0.827763	0.148675	13.9252	14.4041	13.814	13.7825	13.7952	13.6177	13.7733	13.7485	4	4	5	3	4	5	4	5	4	4
P18653	Rps6ka1	Ribosomal protein S6 kinase alpha-1	-0.0777	0.947567	0.827435	0.148787	18.7857	18.9005	18.863	18.8681	18.7518	18.7063	18.7563	18.8921	4	4	41	43	40	41	43	42	41	43
Q8BW86	Arhgef33	Rho guanine nucleotide exchange factor 33	0.28625	1.21947	0.827424	0.148791	17.7992	17.7231	17.8185	18.3397	18.2431	18.0787	18.0317	18.472	4	4	27	26	28	30	32	32	25	32
P51141	Dvl1	Segment polarity protein dishevelled homolog DVL-1	0.078475	1.0559	0.827368	0.14881	13.8293	13.6579	13.6504	13.6978	13.7818	13.7264	13.8072	13.8339	4	4	4	5	4	5	5	5	5	6
Q8R5M8	Cadm1	Cell adhesion molecule 1	-0.0612	0.958467	0.827216	0.148862	17.1903	17.2035	17.1315	17.2228	17.134	17.0461	17.1244	17.1988	4	4	11	12	10	11	11	10	10	11
O55222	Ilk	Integrin-linked protein kinase	0.083675	1.05971	0.826884	0.148976	17.3597	17.3676	17.3446	17.4323	17.3889	17.3791	17.5754	17.4955	4	4	14	15	15	15	16	15	15	15
Q9CWQ0	Dph5	Diphthine methyl ester synthase	0.29895	1.23025	0.82683	0.148994	12.8753	13.355	12.7565	13.4721	13.3463	13.4683	13.5001	13.34	4	4	3	2	3	2	2	2	2	2
Q9ERU9	Ranbp2	E3 SUMO-protein ligase RanBP2	-0.0963	0.935429	0.825363	0.149499	16.3234	16.2904	16.2253	16.1815	16.031	16.2677	16.1772	16.1595	4	4	45	46	47	50	48	50	47	48
Q9CPZ6	Ormdl3	ORM1-like protein 3	-0.11815	0.921368	0.824684	0.149733	14.7269	14.8394	14.7322	14.8496	14.7628	14.7655	14.6505	14.4967	4	4	2	2	2	2	2	2	2	2
Q6P6M7	Sepsecs	O-phosphoseryl-tRNA(Sec) selenium transferase	-0.207775	0.865872	0.824259	0.149879	17.001	16.8479	17.1038	17.1627	16.6296	17.1047	16.6985	16.8515	4	4	4	8	6	5	8	6	6	7
Q8VHE0	Sec63	Translocation protein SEC63 homolog	-0.1424	0.906011	0.822099	0.150626	15.9538	15.8196	15.795	15.8199	15.5341	15.8913	15.6258	15.7675	4	4	14	13	10	12	12	12	12	11
Q8C878	Uba3	NEDD8-activating enzyme E1 catalytic subunit	-0.07345	0.950363	0.821986	0.150666	18.8323	18.8644	18.7808	18.6713	18.6718	18.7279	18.7225	18.7328	4	4	25	24	26	26	26	26	26	26
Q9CR25	Dph2	2-(3-amino-3-carboxypropyl)histidine synthase subunit 2	-0.25825	0.836102	0.821942	0.150681	14.575	14.6785	15.0666	15.0629	14.6068	NaN	14.6003	14.5554	4	3	3	2	2	2	3	NaN	3	3
P59114	Pcif1	mRNA (2'-O-methyladenosine-N(6)-)-methyltransferase	0.198525	1.14752	0.82193	0.150685	16.8685	16.645	16.8616	17.1743	17.1291	17.0058	16.9963	17.2123	4	4	27	23	26	27	28	27	24	28
Q3TKY6	Cwc27	Spliceosome-associated protein CWC27 homolog	-0.159075	0.895599	0.821649	0.150783	17.6462	17.616	17.7687	18.0195	17.5144	17.6192	17.6459	17.6346	4	4	4	3	4	4	3	4	4	4
P97429	Anxa4	Annexin A4	-0.085	0.942785	0.821518	0.150828	18.9541	18.866	18.9286	18.8192	18.6847	18.8572	18.8624	18.8236	4	4	22	23	24	23	23	23	23	23
P70303	Ctps2	CTP synthase 2	-0.105525	0.929467	0.820968	0.151019	16.8552	16.9591	16.9185	16.7598	16.7428	16.9049	16.7334	16.6894	4	4	17	18	16	15	20	16	18	18
Q8CEC5	Nkiras1	NF-kappa-B inhibitor-interacting Ras-like protein 1	0.310725	1.24033	0.820671	0.151122	15.1979	14.8382	14.8476	15.5755	15.5641	15.3198	15.286	15.5322	4	4	5	4	4	6	5	4	4	6
Q9CXE7	Tmed5	Transmembrane emp24 domain-containing protein 5	-0.11475	0.923542	0.82064	0.151133	15.5756	15.7247	15.892	15.7485	15.6693	15.6333	15.6321	15.5471	4	4	4	4	3	3	3	4	3	4
Q03963	Eif2ak2	Interferon-induced, double-stranded RNA-activated protein kinase	-0.2334	0.850628	0.819964	0.151369	12.8602	12.9875	13.2495	13.0273	12.9077	13.0233	12.4818	12.7781	4	4	2	2	2	2	3	2	2	2
Q8BXA1	Golim4	Golgi integral membrane protein 4	0.25835	1.19611	0.819252	0.151617	12.6597	12.9548	13.3792	13.0579	13.1413	13.3137	13.244	13.386	4	4	3	5	4	5	3	6	3	6
O88307	Sorl1	Sortilin-related receptor	-0.093625	0.937165	0.818073	0.152029	17.8318	17.7546	17.6906	17.617	17.607	17.7315	17.5934	17.5876	4	4	59	57	58	59	59	60	57	60
Q99K70	Rragc	Ras-related GTP-binding protein C	-0.232725	0.851026	0.817871	0.1521	15.0371	14.8555	15.3919	15.2938	14.7641	15.0679	14.9995	14.8159	4	4	9	10	8	7	8	9	8	8
Q9ER67	Maged2	Maged2 protein	0.164675	1.12091	0.817537	0.152217	14.3973	14.1059	14.422	14.169	14.3789	14.5737	14.3004	14.4999	4	4	7	6	4	7	6	7	5	4
Q8K211	Slc31a1	High affinity copper uptake protein 1	0.3571	1.28085	0.817124	0.152362	13.0909	13.9138	13.882	14.0364	14.0461	14.171	14.09	14.0444	4	4	2	2	2	2	2	2	2	2
P18572	Bsg	Basigin	0.040375	1.02838	0.816623	0.152538	20.2605	20.2283	20.2611	20.2243	20.3187	20.2182	20.3059	20.2929	4	4	11	11	9	10	10	10	11	10
Q9QWL7	Krt17	Keratin, type I cytoskeletal 17	1.17799	2.26262	0.815745	0.152846	19.1089	16.5083	18.0299	17.73	NaN	18.8288	18.5263	19.7117	4	3	3	2	2	2	NaN	3	2	2
P70175	Dlg3	Disks large homolog 3	0.320125	1.24844	0.815358	0.152983	16.6299	16.6224	16.573	16.6389	16.734	17.5184	16.7954	16.6969	4	4	37	36	38	36	38	37	37	40
P53995	Anapc1	Anaphase-promoting complex subunit 1	0.37925	1.30067	0.814726	0.153205	14.4142	14.5051	14.2	14.7616	14.5314	14.6604	14.7729	15.4332	4	4	19	17	15	19	17	18	14	19
Q9CYI4	Luc7l	Putative RNA-binding protein Luc7-like 1	0.11205	1.08076	0.814654	0.153231	16.0483	15.8933	15.9159	16.133	16.1815	16.1127	16.1428	16.0017	4	4	6	6	5	6	7	6	5	5
Q5SRX1	Tom1l2	TOM1-like protein 2	0.06475	1.0459	0.81457	0.15326	19.4408	19.4995	19.5597	19.4993	19.482	19.5607	19.5834	19.6322	4	4	25	25	24	25	25	25	26	24
P70168	Kpnb1	Importin subunit beta-1	-0.062075	0.957885	0.813892	0.1535	19.9812	19.9839	19.944	19.9725	19.886	19.9738	19.9596	19.8139	4	4	39	39	42	40	39	41	42	40
Q8R0F8	Fahd1	Acylpyruvase FAHD1, mitochondrial	-0.09165	0.938449	0.813793	0.153535	18.7631	18.854	18.7359	18.6708	18.6324	18.6974	18.7595	18.5679	4	4	12	12	12	12	12	12	12	12
Q6NSR8	Npepl1	Probable aminopeptidase NPEPL1	0.108075	1.07779	0.813607	0.153601	16.9292	16.7804	16.9584	16.7641	17.0842	16.9151	16.976	16.8891	4	4	16	14	17	12	18	16	15	14
Q8BP67	Rpl24	60S ribosomal protein L24	0.040475	1.02845	0.813484	0.153644	19.109	19.1971	19.1792	19.1673	19.2087	19.2356	19.1598	19.2104	4	4	6	6	7	6	6	6	7	5
Q8C0D5	Efl1	Elongation factor-like GTPase 1	-0.15985	0.895118	0.813484	0.153644	16.5916	17.001	16.7909	16.937	16.601	16.6969	16.7607	16.6225	4	4	23	24	21	22	21	22	23	26
O55131	2020-09-07	Septin-7	0.1166	1.08418	0.812968	0.153827	21.511	21.39	21.2126	21.4373	21.4551	21.5933	21.5145	21.4544	4	4	43	45	43	42	45	43	45	43
Q91YE3	Egln1	Egl nine homolog 1	0.087625	1.06262	0.812009	0.154167	15.4867	15.3854	15.5595	15.334	15.5455	15.5611	15.5323	15.4772	4	4	5	5	5	5	6	5	4	6
P98192	Gnpat	Dihydroxyacetone phosphate acyltransferase	-0.1839	0.88032	0.81129	0.154422	14.3192	14.3207	14.2415	14.7282	14.2045	14.2893	14.2054	14.1748	4	4	7	9	7	7	6	8	8	7
Q9DD18	Dtd1	D-aminoacyl-tRNA deacylase 1	-0.0389	0.973397	0.811198	0.154455	19.706	19.6726	19.6798	19.6208	19.6218	19.6472	19.6637	19.5909	4	4	11	10	10	9	9	9	10	10
E9Q942	Smim13	Small integral membrane protein 13	0.346575	1.27154	0.811006	0.154523	16.4085	15.8565	15.9125	15.3833	16.2259	16.3437	16.1832	16.1943	4	4	2	3	3	3	2	2	2	2
Q7TMC8	Fcsk	L-fucose kinase	-0.050725	0.965451	0.810545	0.154688	16.4237	16.3321	16.3864	16.4619	16.3862	16.3429	16.3171	16.355	4	4	21	22	24	20	21	21	22	25
Q99N95	Mrpl3	39S ribosomal protein L3, mitochondrial	0.08335	1.05948	0.810319	0.154768	15.2826	15.0705	15.2208	15.1886	15.2636	15.2072	15.3045	15.3206	4	4	8	9	9	9	9	9	9	8
Q80U35	Arhgef17	Rho guanine nucleotide exchange factor 17	1.12195	2.17641	0.809994	0.154884	12.6774	13.0711	10.5169	13.5998	13.5841	13.9636	13.3719	13.4334	4	4	3	3	1	5	3	2	2	2
Q8BTX9	Hsdl1	Inactive hydroxysteroid dehydrogenase-like protein 1	0.0959	1.06873	0.809212	0.155163	18.0208	18.0469	18.0096	17.9921	18.0675	18.1776	18.2339	17.974	4	4	16	14	15	17	16	16	16	16
Q8R0H9	Gga1	ADP-ribosylation factor-binding protein GGA1	-0.09165	0.938449	0.808418	0.155447	17.4662	17.4792	17.542	17.4139	17.425	17.5004	17.2725	17.3368	4	4	18	18	17	19	20	19	19	19
Q8C3P7	Mettl3	N6-adenosine-methyltransferase subunit METTL3	-0.170675	0.888427	0.80746	0.15579	14.1647	14.1441	14.1407	14.1217	14.1259	14.0357	14.0641	13.6628	4	4	6	5	6	7	6	7	6	6
Q6ZWM4	Lsm8	U6 snRNA-associated Sm-like protein LSm8	-0.3366	0.791905	0.807335	0.155835	16.6828	16.542	16.5278	16.8743	16.226	16.7931	15.8715	16.3899	4	4	5	5	5	5	5	5	4	5
P48318	Gad1	Glutamate decarboxylase 1	0.15165	1.11084	0.807217	0.155877	20.1765	20.1532	20.161	20.0807	20.1898	20.4311	20.4647	20.0924	4	4	26	27	27	26	28	27	27	28
Q91WG7	Dgkg	Diacylglycerol kinase gamma	0.160825	1.11793	0.80702	0.155948	17.9281	17.8949	17.8272	18.1261	18.171	18.0586	17.9192	18.2708	4	4	24	21	26	28	26	26	23	29
Q8R1F6	Hid1	Protein HID1	0.0814	1.05804	0.807012	0.155951	16.2795	16.2085	16.0633	16.1461	16.3156	16.238	16.2414	16.228	4	4	16	16	17	15	17	15	15	15
Q80U12	Sgsm2	Small G protein signaling modulator 2	-0.43205	0.741208	0.806146	0.156262	16.6505	15.8094	16.5535	15.5838	15.7273	15.7529	15.6752	15.7136	4	4	1	2	1	2	2	2	2	2
Q9ERA0	Tfcp2	Alpha-globin transcription factor CP2	-0.1559	0.897572	0.805624	0.15645	14.9957	15.105	15.334	14.9906	15.0206	14.866	14.8537	15.0614	4	4	5	4	3	5	6	6	4	6
Q8C052	Map1s	Microtubule-associated protein 1S	-0.068875	0.953381	0.805227	0.156593	17.5011	17.5763	17.6223	17.5408	17.4513	17.442	17.4823	17.5894	4	4	32	26	30	28	28	28	31	29
A2ANY6	Mdn1	Midasin	-0.11925	0.920666	0.804995	0.156677	17.209	16.9897	16.9553	17.015	16.9331	17.0215	16.9414	16.796	4	4	4	4	6	5	4	4	5	6
Q9Z2V6	Hdac5	Histone deacetylase 5	0.4728	1.3878	0.804954	0.156692	14.2888	13.1419	14.0576	14.394	14.3782	14.3431	14.423	14.6292	4	4	9	5	8	8	10	10	12	11
Q99PB1	1700020D05Rik	Mage-g2	0.31305	1.24233	0.804736	0.15677	13.9514	13.5685	13.5962	13.1045	13.8209	13.9049	13.6691	14.0779	4	4	2	2	3	2	2	2	2	2
Q80ZX8	Spag1	Sperm-associated antigen 1	-0.138875	0.908227	0.804435	0.156879	16.0105	15.97	16.0749	15.9781	15.8746	16.091	15.8148	15.6976	4	4	13	14	12	12	12	13	13	11
Q8VD62	Bles03	UPF0696 protein C11orf68 homolog	-0.068675	0.953513	0.804288	0.156932	19.0472	18.9727	18.9144	19.0652	18.944	18.8803	18.9927	18.9078	4	4	12	13	12	12	12	11	9	9
Q91VS7	Mgst1	Microsomal glutathione S-transferase 1	0.1634	1.11992	0.804224	0.156955	17.4521	17.5102	17.439	17.3927	17.4798	17.7996	17.4091	17.7591	4	4	3	4	3	3	3	2	3	2
Q9D8S4	Rexo2	Oligoribonuclease, mitochondrial	-0.11885	0.920921	0.804146	0.156984	17.6338	17.365	17.4007	17.5121	17.3717	17.2424	17.4381	17.384	4	4	7	10	9	10	9	8	9	8
Q8K3J9	Gprc5c	G-protein coupled receptor family C group 5 member C	-0.524675	0.695116	0.804126	0.156991	13.5428	12.7044	12.1356	12.2701	12.0408	12.3041	12.0159	12.1934	4	4	2	2	1	1	1	1	1	1
Q9DB52	Fam122a	Protein FAM122A	0.721667	1.64909	0.804089	0.157004	14.3908	13.8131	15.1104	NaN	NaN	14.9579	15.5129	15.0085	3	3	2	1	1	NaN	NaN	2	1	2
Q8BG51	Rhot1	Mitochondrial Rho GTPase 1	-0.06105	0.958566	0.803821	0.157101	18.8959	18.9844	18.9288	19.0479	18.8997	18.9216	18.9365	18.855	4	4	26	27	28	24	27	25	25	28
Q3UM29	Cog7	Conserved oligomeric Golgi complex subunit 7	0.121975	1.08822	0.803804	0.157107	14.645	14.5051	14.3949	14.6839	14.7588	14.5867	14.7019	14.6694	4	4	11	9	9	12	11	12	10	8
Q50H33	Kctd8	BTB/POZ domain-containing protein KCTD8	0.0666	1.04725	0.803623	0.157173	16.5358	16.6675	16.5491	16.5185	16.6002	16.5897	16.6874	16.66	4	4	11	9	13	12	13	13	12	12
Q3ZK22	Vezt	Vezatin	-0.28175	0.822593	0.802974	0.157408	13.6327	13.3142	13.6083	13.9952	13.5246	13.0505	13.4045	13.4438	4	4	3	2	2	3	2	2	3	2
P84096	Rhog	Rho-related GTP-binding protein RhoG	-0.062475	0.95762	0.80296	0.157413	18.2776	18.2588	18.2019	18.3168	18.1548	18.1858	18.1741	18.2905	4	4	16	15	15	16	15	16	15	16
Q9BCZ4	Selenos	Selenoprotein S	0.143075	1.10426	0.80283	0.15746	16.0839	16.0826	16.1255	15.8533	16.3161	16.1897	16.2027	16.0091	4	4	4	5	5	5	5	5	3	5
Q9WV80	Snx1	Sorting nexin-1	-0.055225	0.962444	0.802765	0.157484	18.4791	18.5582	18.4305	18.4527	18.3833	18.4093	18.4299	18.4771	4	4	22	23	23	23	24	22	23	22
Q9D1M4	Eef1e1	Eukaryotic translation elongation factor 1 epsilon-1	0.082975	1.0592	0.802174	0.157698	16.6248	16.7373	16.5795	16.6772	16.6264	16.7784	16.7986	16.7473	4	4	13	14	14	13	14	14	11	14
P11352	Gpx1	Glutathione peroxidase 1	0.166775	1.12255	0.801335	0.158003	18.0435	18.2279	18.1284	18.0049	18.1025	18.2658	18.5214	18.1821	4	4	14	14	14	12	14	14	14	14
Q7TQK5	Ccdc93	Coiled-coil domain-containing protein 93	-0.17265	0.887212	0.801252	0.158033	16.8184	17.0448	16.9041	16.8758	16.719	16.9512	16.7916	16.4907	4	4	18	17	19	19	18	18	16	17
Q9ES34	Ube3b	Ubiquitin-protein ligase E3B	0.120575	1.08717	0.800477	0.158315	15.2999	15.179	14.9942	15.2979	15.2991	15.276	15.3063	15.3719	4	4	17	15	16	18	13	14	13	17
Q9QXB9	Drg2	Developmentally-regulated GTP-binding protein 2	0.05765	1.04077	0.800279	0.158387	17.5888	17.5758	17.5891	17.6603	17.5939	17.7	17.6278	17.7229	4	4	18	19	18	19	19	21	18	19
O09111	Ndufb11	NADH dehydrogenase [ubiquinone] 1 beta subcomplex subunit 11, mitochondrial	-0.06225	0.957769	0.799222	0.158773	20.3263	20.353	20.2324	20.2615	20.197	20.2621	20.2894	20.1757	4	4	9	9	9	8	9	8	9	9
P08905;P17897	Lyz2;Lyz1	Lysozyme C-2;Lysozyme C-1	-0.53775	0.688844	0.798907	0.158889	19.3531	19.9473	19.6842	20.7977	19.1441	19.6723	19.2393	19.5756	4	4	2	2	2	1	2	2	2	2
Q8VBY2	Camkk1	Calcium/calmodulin-dependent protein kinase kinase 1	0.07145	1.05077	0.79845	0.159056	15.3785	15.3551	15.306	15.2336	15.3508	15.4813	15.3712	15.3557	4	4	16	15	17	13	17	15	13	14
P62996	Tra2b	Transformer-2 protein homolog beta	0.280675	1.21476	0.798165	0.15916	15.5878	15.3875	15.5696	15.9895	15.9401	15.744	15.7291	16.2439	4	4	6	5	5	6	5	6	8	9
Q9CPS7	Pno1	RNA-binding protein PNO1	-0.7468	0.595924	0.798152	0.159165	12.6072	NaN	12.94	12.1895	12.5242	11.241	11.7311	NaN	3	3	1	NaN	1	2	2	1	1	NaN
Q6NZL1	Dhx37	DEAH (Asp-Glu-Ala-His) box polypeptide 37	-0.792975	0.577153	0.798101	0.159184	NaN	16.6674	17.1887	15.4489	15.4558	16.1725	15.5023	15.4375	3	4	NaN	1	1	1	1	1	1	1
P11983	Tcp1	T-complex protein 1 subunit alpha	-0.057025	0.961244	0.797722	0.159323	20.2416	20.2464	20.2801	20.151	20.1657	20.2048	20.2081	20.1124	4	4	34	34	34	33	35	34	35	36
Q9CZH7	Mxra7	Matrix-remodeling-associated protein 7	0.579375	1.4942	0.797487	0.159409	16.0115	17.1889	17.2803	17.4136	17.1602	17.6581	17.4782	17.9153	4	4	3	3	3	3	3	3	3	2
Q923S9	Rab30	Ras-related protein Rab-30	0.073875	1.05254	0.797477	0.159413	17.6029	17.5567	17.4562	17.6111	17.5691	17.6104	17.6349	17.708	4	4	8	7	7	7	8	8	8	8
Q99NB8	Ubqln4	Ubiquilin-4	0.12745	1.09236	0.797163	0.159528	15.472	15.3958	15.3998	15.5184	15.6184	15.4763	15.762	15.4391	4	4	10	11	9	10	10	13	10	11
Q8R3E3	Wipi1	WD repeat domain phosphoinositide-interacting protein 1	0.4759	1.39079	0.795392	0.16018	16.16	16.4557	16.2066	16.0124	17.4862	16.162	16.5756	16.5145	4	4	3	2	3	3	1	3	2	2
Q9JKB3	Ybx3	Y-box-binding protein 3	-0.105475	0.929499	0.794816	0.160392	14.9104	14.7364	14.8581	14.8829	14.8217	14.6487	14.6496	14.8459	4	4	1	1	1	1	1	1	1	1
Q8BK67	Rcc2	Protein RCC2	-0.0671	0.954555	0.794732	0.160424	19.2782	19.2692	19.2507	19.1658	19.2141	19.12	19.1154	19.246	4	4	28	27	27	27	27	27	26	28
Q8K183	Pdxk	Pyridoxal kinase	0.11075	1.07979	0.794341	0.160568	20.4028	20.4919	20.468	20.4394	20.565	20.6074	20.6939	20.3788	4	4	17	16	17	16	18	18	16	17
Q8VDQ8	Sirt2	NAD-dependent protein deacetylase sirtuin-2	-0.0898	0.939653	0.794197	0.160621	21.7899	21.7263	21.6759	21.7975	21.6144	21.5452	21.7609	21.7099	4	4	33	34	33	33	33	34	31	34
Q91YD9	Wasl	Neural Wiskott-Aldrich syndrome protein	-0.092475	0.937912	0.794187	0.160625	18.1052	18.2341	18.0903	18.1428	18.0746	18.1419	17.9155	18.0705	4	4	25	23	25	23	24	24	21	21
P51125	Cast	Calpastatin	0.053975	1.03812	0.794157	0.160636	16.4173	16.4606	16.4484	16.457	16.5569	16.4884	16.5404	16.4135	4	4	9	8	6	7	8	8	6	7
Q80U28	Madd	MAP kinase-activating death domain protein	0.075925	1.05404	0.793999	0.160694	18.315	18.3445	18.2877	18.4743	18.3785	18.4477	18.4871	18.4119	4	4	59	55	60	62	58	57	57	60
Q9EQC8	Prcc	Papillary Renal Cell carcinoma (Translocation-associated)	0.20795	1.15505	0.793916	0.160725	15.4389	15.491	15.6074	15.6318	15.4947	15.9501	15.9656	15.5905	4	4	6	5	6	4	5	7	6	6
Q8K009	Aldh1l2	Mitochondrial 10-formyltetrahydrofolate dehydrogenase	-0.29945	0.812562	0.793597	0.160843	15.0328	14.8268	14.8394	14.8993	14.9029	14.3383	14.2384	14.9209	4	4	5	9	9	7	8	6	4	10
Q9DCZ1	Gmpr	GMP reductase 1	0.143925	1.10491	0.793492	0.160882	17.3975	17.4937	17.4252	17.182	17.5082	17.6409	17.5661	17.3589	4	4	17	15	15	16	18	15	16	17
P42208	2020-09-02	Septin-2	-0.053425	0.963646	0.793205	0.160989	19.7468	19.7762	19.7673	19.7934	19.7367	19.6889	19.7965	19.6479	4	4	25	24	23	23	24	23	22	23
P09066	En2	Homeobox protein engrailed-2	-0.20355	0.868411	0.792807	0.161136	15.3835	15.8504	15.6439	15.3273	15.2926	15.3618	15.4526	15.2839	4	4	4	3	4	3	4	4	3	4
Q8VED5	Krt79	Keratin, type II cytoskeletal 79	1.63408	3.1039	0.792636	0.1612	17.1295	13.6025	16.0216	14.9062	NaN	17.1906	16.0861	17.8704	4	3	3	2	2	3	NaN	3	3	4
Q8BUY8	Gprasp2	G-protein coupled receptor-associated sorting protein 2	-0.131075	0.913151	0.792511	0.161246	13.7197	13.7429	14.0324	13.8477	13.7241	13.6234	13.6613	13.8096	4	4	3	2	2	4	3	3	3	2
Q62086	Pon2	Serum paraoxonase/arylesterase 2	-0.097625	0.93457	0.792384	0.161293	16.2361	16.4212	16.233	16.3919	16.1255	16.2837	16.2195	16.263	4	4	11	11	10	11	10	10	9	9
P63054	Pcp4	Calmodulin regulator protein PCP4	-0.0582	0.960462	0.792357	0.161303	23.0596	23.1232	23.1039	23.0617	22.9955	23.1274	22.9945	22.9982	4	4	4	4	4	4	4	4	4	4
P10493	Nid1	Nidogen-1	-0.2669	0.831103	0.791837	0.161496	12.9354	12.75	12.7965	13.2121	12.479	12.9181	12.8408	12.3885	4	4	3	3	2	2	3	2	3	2
P14576	Srp54	Signal recognition particle 54 kDa protein	0.11505	1.08301	0.791407	0.161656	17.2877	17.2416	17.2991	17.2234	17.4039	17.1907	17.5282	17.3892	4	4	21	21	20	21	21	20	20	21
P08556	Nras	GTPase NRas	-0.3286	0.796309	0.790988	0.161813	19.1745	19.0682	18.6627	19.2379	18.6585	19.1637	18.4165	18.5902	4	4	2	2	3	2	3	2	3	3
Q60936	Coq8a	Atypical kinase COQ8A, mitochondrial	0.1171	1.08455	0.790959	0.161823	16.7498	16.7647	16.6137	16.6321	16.7496	16.9293	16.889	16.6608	4	4	15	15	17	16	17	17	14	17
Q3TAA7	Stk11ip	Serine/threonine-protein kinase 11-interacting protein	-0.186825	0.878537	0.790955	0.161825	19.0769	18.8538	18.8793	19.3237	18.8185	18.9642	18.758	18.8457	4	4	2	5	4	4	4	2	3	5
A2RSJ4	Uhrf1bp1l	UHRF1-binding protein 1-like	-0.061125	0.958516	0.790465	0.162007	15.346	15.4165	15.3168	15.4308	15.355	15.314	15.3551	15.2415	4	4	24	22	21	26	23	27	26	21
Q9JKK0	Rcan3	Calcipressin-3	0.376375	1.29808	0.790448	0.162014	16.3439	16.4314	17.0089	16.2105	16.8098	16.7122	16.6425	17.3357	4	4	4	3	2	5	3	3	4	2
Q3U1F9	Pag1	Phosphoprotein associated with glycosphingolipid-enriched microdomains 1	-0.418625	0.748137	0.789604	0.162329	15.595	15.232	15.7372	14.8142	14.9469	14.5376	14.8868	15.3326	4	4	2	2	2	1	2	1	1	2
Q8VDT9	Mrpl50	39S ribosomal protein L50, mitochondrial	0.0903	1.06459	0.789435	0.162392	16.1035	16.1135	16.0504	16.1627	16.168	16.3027	16.2539	16.0667	4	4	4	4	4	4	4	4	4	4
Q91W34		RUS1 family protein C16orf58 homolog	-0.0803	0.945861	0.788518	0.162735	15.9877	15.7901	15.8219	15.8848	15.8247	15.8441	15.7438	15.7507	4	4	8	8	7	7	7	6	8	6
P35486	Pdha1	Pyruvate dehydrogenase E1 component subunit alpha, somatic form, mitochondrial	-0.1089	0.927295	0.788209	0.162851	22.8586	22.8743	22.8158	22.8747	22.5912	22.9189	22.7382	22.7395	4	4	39	38	39	38	39	39	39	40
P60867	Rps20	40S ribosomal protein S20	0.0375	1.02633	0.787635	0.163067	19.0259	19.0647	19.0731	19.0551	19.0637	19.1108	19.0513	19.143	4	4	6	6	6	6	6	6	6	6
Q9D0M1	Prpsap1	Phosphoribosyl pyrophosphate synthase-associated protein 1	0.076425	1.0544	0.787276	0.163201	16.4702	16.4759	16.3463	16.4954	16.47	16.4936	16.6229	16.507	4	4	14	13	13	13	14	14	13	14
O88441	Mtx2	Metaxin-2	-0.088225	0.940679	0.786747	0.1634	18.3826	18.2044	18.2139	18.3463	18.1592	18.2469	18.2585	18.1297	4	4	14	15	14	15	14	15	15	14
P43024	Cox6a1	Cytochrome c oxidase subunit 6A1, mitochondrial	0.1302	1.09445	0.786443	0.163515	20.0649	20.315	20.4028	20.4185	20.4097	20.4327	20.442	20.4376	4	4	4	4	4	4	3	4	4	4
P37172	Acvr1	Activin receptor type-1	0.204375	1.15219	0.786144	0.163627	14.9809	14.4167	14.8539	14.681	15.0404	14.9313	14.9387	14.8396	4	4	3	3	3	3	4	3	3	5
Q9QYB8	Add2	Beta-adducin	-0.0557	0.962128	0.785801	0.163757	18.9128	18.9316	18.8924	18.9711	18.7795	18.8985	18.9131	18.894	4	4	37	39	41	40	41	41	42	40
Q91X97	Ncald	Neurocalcin-delta	-0.17365	0.886597	0.785491	0.163873	18.6128	18.5111	18.4787	18.6729	18.627	18.1476	18.4506	18.3557	4	4	7	7	7	7	8	7	7	7
Q9QZH6	Ecsit	Evolutionarily conserved signaling intermediate in Toll pathway, mitochondrial	0.070525	1.0501	0.78535	0.163927	16.7344	16.6928	16.7321	16.6547	16.7135	16.795	16.8792	16.7084	4	4	13	15	14	14	13	14	15	15
P57776	Eef1d	Elongation factor 1-delta	-0.023425	0.983894	0.785005	0.164057	19.8348	19.866	19.8034	19.8437	19.822	19.8189	19.8209	19.7924	4	4	16	16	16	16	16	17	17	15
P62830	Rpl23	60S ribosomal protein L23	0.050325	1.0355	0.783873	0.164485	19.882	19.8753	19.8965	19.8015	19.9065	19.9761	19.9129	19.8611	4	4	7	7	7	7	7	7	7	7
Q8BL97	Srsf7	Serine/arginine-rich splicing factor 7	0.22285	1.16704	0.783832	0.164501	17.638	17.4988	17.5143	18.0726	17.8635	17.9701	17.8034	17.9781	4	4	9	9	9	10	9	10	9	9
P46097	Syt2	Synaptotagmin-2	-0.0759	0.94875	0.783778	0.164521	22.4432	22.3924	22.5053	22.3355	22.3284	22.2687	22.3553	22.4204	4	4	17	21	20	21	18	21	21	18
Q60803	Traf3	TNF receptor-associated factor 3	0.406975	1.3259	0.783623	0.16458	14.694	13.7392	13.5797	13.9847	14.6193	14.3651	14.3713	14.2698	4	4	2	2	2	2	1	2	1	2
P83741	Wnk1	Serine/threonine-protein kinase WNK1	0.081825	1.05836	0.783187	0.164745	17.1462	16.9559	17.1517	17.1591	17.1578	17.1655	17.1877	17.2292	4	4	25	25	24	24	25	26	24	26
Q8BYH7	Tbc1d17	TBC1 domain family member 17	0.072175	1.0513	0.783028	0.164806	17.4418	17.269	17.3112	17.3583	17.422	17.3695	17.4902	17.3873	4	4	16	17	17	17	17	17	17	16
P70296	Pebp1	Phosphatidylethanolamine-binding protein 1	0.057525	1.04068	0.782724	0.164921	21.7103	21.729	21.68	21.6822	21.7855	21.6553	21.7877	21.8031	4	4	16	16	15	15	15	15	15	15
Q9WUD1	Stub1	STIP1 homology and U box-containing protein 1	0.0749	1.05329	0.782646	0.164951	18.0999	18.1922	18.2106	18.2788	18.234	18.2771	18.3514	18.2186	4	4	18	20	21	20	21	21	21	21
Q9CWH5	Trmt11	tRNA (guanine(10)-N2)-methyltransferase homolog	-0.3489	0.785183	0.782513	0.165001	14.2053	14.1278	14.0507	14.3093	13.4572	14.1739	13.4519	14.2145	4	4	1	1	1	1	2	1	2	1
Q9QXY7	Xk	Membrane transport protein XK	-0.127375	0.915496	0.7825	0.165006	14.7799	14.6511	14.7325	14.9974	14.6034	14.7477	14.674	14.6263	4	4	1	1	1	1	1	1	1	1
Q8C9B9	Dido1	Death-inducer obliterator 1	-0.12165	0.919136	0.782141	0.165143	15.2433	15.1326	15.1474	15.1663	15.2044	15.0308	14.8596	15.1082	4	4	13	11	12	12	12	13	10	14
P32037	Slc2a3	Solute carrier family 2, facilitated glucose transporter member 3	0.069825	1.04959	0.781944	0.165217	19.4906	19.512	19.4514	19.5838	19.5441	19.5598	19.681	19.5322	4	4	11	11	12	12	12	12	13	11
Q2YDW2	Msto1	Protein misato homolog 1	0.0969	1.06947	0.781769	0.165284	14.5326	14.5873	14.3273	14.4037	14.5788	14.587	14.5555	14.5172	4	4	10	12	9	11	9	10	12	9
O70318	Epb41l2	Band 4.1-like protein 2	-0.047325	0.967729	0.781622	0.16534	18.5375	18.434	18.451	18.4434	18.4546	18.434	18.3699	18.4181	4	4	48	48	48	48	45	45	47	48
Q99JX4	Eif3m	Eukaryotic translation initiation factor 3 subunit M	0.1434	1.10451	0.781616	0.165342	18.3169	18.1076	18.0238	18.3236	18.351	18.2215	18.4645	18.3085	4	4	10	11	12	11	12	12	11	12
Q99JT9	Adi1	1,2-dihydroxy-3-keto-5-methylthiopentene dioxygenase	0.11875	1.08579	0.781243	0.165484	15.7776	15.7469	15.6558	15.8587	15.8273	15.7975	15.8244	16.0648	4	4	9	6	8	9	8	9	9	8
Q9WUM4	Coro1c	Coronin-1C	0.04945	1.03487	0.780485	0.165773	18.981	19.0704	18.995	18.9511	19.048	19.0054	19.0954	19.0465	4	4	24	24	23	24	23	24	23	24
Q9QZB1	Rgs20	Regulator of G-protein signaling 20	0.33765	1.2637	0.779998	0.165959	14.4406	15.1877	15.0898	15.0319	15.471	15.001	15.0996	15.529	4	4	2	4	4	5	2	3	3	2
Q9CYZ2	Tpd52l2	Tumor protein D54	0.0671	1.04761	0.779835	0.166022	18.4999	18.5869	18.5553	18.5381	18.6675	18.6701	18.6053	18.5057	4	4	11	12	13	12	14	14	13	12
Q62018	Ctr9	RNA polymerase-associated protein CTR9 homolog	-0.46775	0.723091	0.779263	0.166241	17.15	17.3273	17.351	16.4162	16.3385	17.1892	16.3994	16.4464	4	4	8	4	5	6	4	4	6	5
Q60780	Gas7	Growth arrest-specific protein 7	0.056925	1.04025	0.77894	0.166364	18.2352	18.1865	18.1756	18.2514	18.3038	18.2035	18.2315	18.3376	4	4	19	17	16	17	18	20	17	17
Q5SUR0	Pfas	Phosphoribosylformylglycinamidine synthase	-0.10235	0.931514	0.778889	0.166384	18.9859	19.1374	19.1169	18.9597	18.8158	19.0348	18.9569	18.983	4	4	60	61	61	60	57	59	60	59
B2KF50	Uhrf1bp1	UHRF1 (ICBP90)-binding protein 1	0.189025	1.13999	0.778227	0.166638	15.6823	15.42	15.1378	15.2581	15.5732	15.6243	15.5125	15.5443	4	4	22	20	20	22	21	19	19	23
O35639	Anxa3	Annexin A3	-0.130675	0.913404	0.777643	0.166862	17.7139	17.9231	17.7669	17.5791	17.5991	17.6512	17.706	17.504	4	4	24	23	21	23	23	22	21	24
Q99L48	Nmd3	60S ribosomal export protein NMD3	0.220175	1.16487	0.777481	0.166924	14.0482	14.2102	13.7901	13.7318	14.4113	14.047	14.0684	14.1343	4	4	2	1	2	2	1	2	1	2
Q61140	Bcar1	Breast cancer anti-estrogen resistance protein 1	0.138475	1.10074	0.776907	0.167145	16.6492	16.4752	16.583	16.7885	16.8269	16.698	16.6333	16.8916	4	4	24	23	23	25	24	23	23	24
E9Q616	Ahnak	AHNAK nucleoprotein (desmoyokin)	-0.1196	0.920443	0.776676	0.167234	19.3649	19.2249	19.3053	19.0982	19.1824	19.2397	19.0673	19.0255	4	4	75	69	74	77	71	72	63	71
Q91XM9	Dlg2	Disks large homolog 2	-0.109725	0.926765	0.776593	0.167266	19.8069	19.8185	19.7798	19.7562	19.8466	19.5945	19.5457	19.7357	4	4	38	40	38	39	39	37	38	38
P47963	Rpl13	60S ribosomal protein L13	0.065975	1.04679	0.775638	0.167634	19.1731	19.1251	19.1041	19.2162	19.247	19.3025	19.1526	19.1803	4	4	13	13	13	13	13	13	13	13
Q9D1K2	Atp6v1f	V-type proton ATPase subunit F	-0.0736	0.950264	0.775621	0.167641	18.3945	18.4732	18.4693	18.3463	18.4291	18.3169	18.3767	18.2662	4	4	10	12	11	12	10	12	12	10
Q64332	Syn2	Synapsin-2	0.0723	1.05139	0.775171	0.167814	20.6341	20.7927	20.6385	20.7624	20.7306	20.8258	20.7967	20.7638	4	4	29	30	29	27	31	28	30	28
Q8C5L6	Inpp5k	Inositol polyphosphate 5-phosphatase K	0.0844	1.06025	0.775163	0.167817	15.8845	16.0645	16.0057	15.9165	16.1327	15.9919	15.997	16.0872	4	4	4	4	4	4	4	4	3	5
Q6PDI5	Ecpas	Proteasome adapter and scaffold protein ECM29	-0.1144	0.923766	0.774773	0.167968	16.6803	16.8566	16.9641	16.7376	16.7066	16.7796	16.6926	16.6022	4	4	54	60	59	59	59	56	58	55
Q9DCG9	Trmt112	Multifunctional methyltransferase subunit TRM112-like protein	0.1188	1.08583	0.774733	0.167984	16.4357	16.3565	16.3844	16.3994	16.6715	16.3139	16.5394	16.5264	4	4	8	8	7	7	7	8	6	6
Q8R1B4	Eif3c	Eukaryotic translation initiation factor 3 subunit C	0.04635	1.03265	0.774481	0.168081	18.3612	18.4191	18.3625	18.3948	18.3687	18.414	18.4917	18.4486	4	4	33	36	37	37	39	37	36	34
B9EJ80	Pdzd8	PDZ domain-containing protein 8	-0.171125	0.88815	0.774268	0.168163	15.2474	15.2897	15.2023	14.8885	14.8361	15.1147	15.0407	14.9519	4	4	11	10	11	14	11	11	10	13
O88343	Slc4a4	Electrogenic sodium bicarbonate cotransporter 1	-0.06625	0.955117	0.774115	0.168223	21.9853	22.0102	21.8971	21.9478	21.8218	21.9804	21.8601	21.9131	4	4	47	46	47	48	48	47	47	47
P58501	Paxbp1	PAX3- and PAX7-binding protein 1	0.116625	1.0842	0.773953	0.168285	17.8764	17.7147	17.8187	17.966	17.8072	18.0224	18.0354	17.9773	4	4	5	5	5	4	6	5	3	4
Q91VT4	Cbr4	Carbonyl reductase family member 4	-0.050875	0.965351	0.77386	0.168322	17.9455	17.9423	17.8737	18.0164	17.8941	17.9215	17.854	17.9048	4	4	13	13	13	13	13	13	13	13
Q8VCH8	Ubxn4	UBX domain-containing protein 4	-0.07355	0.950297	0.773549	0.168442	16.4352	16.4296	16.3278	16.2456	16.3075	16.301	16.2519	16.2836	4	4	6	7	7	7	7	7	7	6
Q91W69	Epn3	Epsin-3	-0.057525	0.960911	0.773534	0.168448	17.1493	17.291	17.188	17.1363	17.1481	17.1549	17.1069	17.1246	4	4	5	5	5	6	6	6	5	6
Q9D4V7	Rabl3	Rab-like protein 3	-0.257875	0.836319	0.772706	0.16877	19.8322	20.3747	19.8144	20.3967	19.7972	19.8531	19.9228	19.8134	4	4	4	2	4	2	3	3	3	3
P13011	Scd2	Acyl-CoA desaturase 2	0.12725	1.09221	0.771813	0.169117	16.8818	16.7983	16.8457	17.0827	17.0937	16.9032	16.9875	17.1331	4	4	4	5	4	6	5	4	5	6
P25233	Ndn	Necdin	-0.35465	0.782059	0.771118	0.169388	13.7475	14.2089	13.9151	14.1546	13.1402	13.5515	13.8546	14.0612	4	4	1	1	1	1	1	1	1	1
P01897	H2-L	H-2 class I histocompatibility antigen, L-D alpha chain	0.10385	1.07464	0.771107	0.169392	16.3541	16.4634	16.4351	16.2605	16.3632	16.5667	16.5552	16.4434	4	4	7	7	7	7	7	7	7	7
P18052	Ptpra	Receptor-type tyrosine-protein phosphatase alpha	-0.089225	0.940028	0.771074	0.169405	18.5593	18.6722	18.4796	18.5596	18.5097	18.4182	18.4054	18.5805	4	4	31	33	35	31	31	33	32	30
P35550	Fbl	rRNA 2'-O-methyltransferase fibrillarin	-0.245	0.843816	0.770657	0.169568	15.68	15.4953	15.5836	15.4749	15.6218	14.9393	15.2198	15.4729	4	4	7	5	5	6	5	6	5	7
P16092	Fgfr1	Fibroblast growth factor receptor 1	0.2359	1.17764	0.770306	0.169705	14.1138	14.4504	14.7572	14.7221	14.7302	14.7343	14.7029	14.8197	4	4	4	6	6	4	7	6	5	5
P05214	Tuba3b	Tubulin alpha-3 chain	-0.11245	0.925016	0.770094	0.169788	23.084	23.0875	23.0515	23.0046	22.8282	22.8873	22.9169	23.1454	4	4	8	8	9	8	8	8	8	8
Q9Z130	Hnrnpdl	Heterogeneous nuclear ribonucleoprotein D-like	0.0647	1.04587	0.770009	0.169821	18.6398	18.6152	18.5376	18.7182	18.6793	18.7273	18.6468	18.7162	4	4	8	6	8	6	8	8	8	9
P56371	Rab4a	Ras-related protein Rab-4A	-0.04255	0.970937	0.769988	0.169829	18.2973	18.2304	18.2305	18.303	18.186	18.2737	18.2177	18.2136	4	4	14	13	13	12	13	13	14	12
Q8BVD5	Mpp7	MAGUK p55 subfamily member 7	0.905842	1.87364	0.769617	0.169974	14.2623	NaN	12.4712	14.3807	14.1935	15.1075	14.4572	14.6841	3	4	2	NaN	1	1	2	4	2	1
Q8VD65	Pik3r4	Phosphoinositide 3-kinase regulatory subunit 4	-0.074075	0.949951	0.768883	0.170262	16.9796	16.9902	16.8898	17.038	16.9066	16.7992	16.9688	16.9267	4	4	42	45	40	41	43	41	39	38
Q9CYA0	Creld2	Cysteine-rich with EGF-like domain protein 2	-0.196575	0.87262	0.768751	0.170314	15.0145	15.3143	15.0597	14.8371	15.0275	14.8616	14.9021	14.6481	4	4	5	2	3	4	5	5	4	4
Q62523	Zyx	Zyxin	-0.0765	0.948356	0.768211	0.170525	17.8009	17.7887	17.7944	17.815	17.6759	17.7018	17.8661	17.6492	4	4	18	19	20	19	18	19	18	18
P55258	Rab8a	Ras-related protein Rab-8A	-0.07475	0.949507	0.768023	0.170599	21.2792	21.0816	21.1035	21.1618	21.0537	21.0995	21.1258	21.0481	4	4	14	14	14	12	14	14	14	14
Q8VCJ6	Mrgprf	Mas-related G-protein coupled receptor member F	0.0394	1.02769	0.767442	0.170828	20.0519	20.0806	20.0069	20.0699	20.0947	20.037	20.1272	20.108	4	4	9	9	7	9	9	8	8	9
P49070	Camlg	Calcium signal-modulating cyclophilin ligand	0.104325	1.07499	0.766875	0.171051	15.9587	15.8278	15.8076	15.7852	16.1109	15.9051	15.8701	15.9105	4	4	12	9	9	9	10	10	9	9
P46467	Vps4b	Vacuolar protein sorting-associated protein 4B	-0.13515	0.910575	0.765921	0.171427	17.2535	17.3038	17.3456	17.5756	17.3262	17.1537	17.3158	17.1422	4	4	18	16	19	15	15	15	16	16
Q6P9Z1	Smarcd3	SWI/SNF-related matrix-associated actin-dependent regulator of chromatin subfamily D member 3	-0.194	0.874179	0.765505	0.171591	16.7342	16.3187	16.2492	16.4208	16.0834	16.3087	16.3716	16.1832	4	4	9	9	11	10	11	8	11	7
Q8VDU5	Snrk	SNF-related serine/threonine-protein kinase	0.11295	1.08144	0.765474	0.171603	16.5777	16.501	16.3099	16.436	16.6274	16.6472	16.5564	16.4454	4	4	17	16	16	19	19	17	18	16
Q8BHS6	Armcx3	Armadillo repeat-containing X-linked protein 3	-0.135825	0.910149	0.765103	0.17175	16.5762	16.3562	16.7069	16.397	16.3093	16.4605	16.3472	16.376	4	4	13	13	11	13	13	12	9	11
F6W8I0	Yjefn3	YjeF N-terminal domain-containing protein 3	-1.67106	0.314023	0.764939	0.171815	16.5068	15.2182	17.6117	15.3198	14.192	NaN	12.9908	16.2964	4	3	1	1	1	1	2	NaN	1	1
Q8BH10	Orai2	Protein orai-2	-0.286775	0.819732	0.763931	0.172214	15.4015	15.1461	15.6045	15.9472	15.0806	15.3352	15.1426	15.3938	4	4	2	2	1	1	2	2	2	2
O70439	Stx7	Syntaxin-7	-0.054875	0.962678	0.763883	0.172233	18.615	18.6795	18.5973	18.6562	18.5433	18.5342	18.6658	18.5852	4	4	10	10	10	10	10	10	10	10
Q91VU0	Fam3c	Protein FAM3C	-1.24793	0.421053	0.763738	0.172291	15.4845	17.796	15.097	16.4547	14.9511	13.653	16.278	14.9584	4	4	2	2	3	3	5	3	2	2
Q7TNL5	Ppp2r5d	Serine/threonine-protein phosphatase 2A 56 kDa regulatory subunit	0.053725	1.03794	0.763402	0.172424	18.6775	18.6962	18.5737	18.6278	18.688	18.7453	18.7122	18.6446	4	4	22	25	24	25	26	24	22	25
Q9WTU3	Scn8a	Sodium channel protein type 8 subunit alpha	0.0743	1.05285	0.763162	0.17252	16.419	16.3653	16.3916	16.518	16.5153	16.4706	16.4214	16.5838	4	4	9	8	11	11	9	12	11	9
Q9CQF6	Aasdhppt	L-aminoadipate-semialdehyde dehydrogenase-phosphopantetheinyl transferase	0.143475	1.10456	0.763049	0.172564	13.8896	13.8729	13.9679	13.7643	13.8926	13.9562	14.2608	13.959	4	4	2	3	3	3	3	3	2	3
Q69ZQ2	Isy1	Pre-mRNA-splicing factor ISY1 homolog	0.33665	1.26282	0.762853	0.172642	13.1658	13.0605	13.0658	13.9235	13.6257	13.4689	13.7631	13.7045	4	4	1	1	1	2	2	2	1	1
A0A286YCV9	Kif13b	Kinesin family member 13B	0.062625	1.04436	0.762417	0.172816	16.9385	16.8488	16.8327	16.7679	16.9188	16.942	16.9264	16.8512	4	4	12	12	12	13	13	12	11	11
Q9WTS5	Tenm2	Teneurin-2	-1.38991	0.381589	0.761929	0.17301	16.8367	16.2908	15.7459	NaN	13.9232	13.4589	16.0987	16.1241	3	4	4	2	3	NaN	3	4	2	2
Q8BTZ7	Gmppb	Mannose-1-phosphate guanyltransferase beta	0.191025	1.14157	0.761819	0.173054	17.7526	17.4599	17.2823	17.6892	17.6496	17.8096	17.867	17.6219	4	4	17	16	17	17	15	17	15	17
Q80X73	Pelo	Protein pelota homolog	0.08155	1.05815	0.761277	0.17327	15.7716	15.6696	15.6981	15.8187	15.7461	15.7846	15.9332	15.8203	4	4	9	9	9	10	10	10	10	9
Q99N91	Mrpl34	39S ribosomal protein L34, mitochondrial	1.8588	3.62706	0.76116	0.173316	18.0023	13.6648	17.8347	13.9123	17.8607	17.4584	17.4668	18.0634	4	4	2	1	2	1	2	2	2	2
Q8CIV2	Tmem259	Membralin	0.578275	1.49306	0.760679	0.173508	14.5837	13.1357	14.3425	14.3938	14.4047	15.0224	14.9727	14.369	4	4	2	1	2	2	2	1	1	2
Q9CR39	Wdr45b	WD repeat domain phosphoinositide-interacting protein 3	0.09355	1.06699	0.76055	0.17356	14.9332	15.0496	14.9432	15.0623	15.0284	15.0457	15.2402	15.0482	4	4	5	7	7	9	6	6	6	5
Q9WUR9	Ak4	Adenylate kinase 4, mitochondrial	-0.059125	0.959846	0.760506	0.173578	20.2399	20.3232	20.2492	20.2038	20.1265	20.2103	20.2647	20.1781	4	4	14	17	17	17	16	15	16	16
Q8BKY8	Mterf2	Transcription termination factor 2, mitochondrial	-0.186975	0.878446	0.7604	0.17362	14.7541	14.6173	14.7218	14.7807	14.4114	14.8289	14.5879	14.2978	4	4	9	11	9	9	6	9	6	7
Q99KR3	Lactb2	Endoribonuclease LACTB2	0.21915	1.16405	0.760332	0.173647	16.6928	16.6522	16.8348	16.6835	16.7041	16.7858	16.9322	17.3178	4	4	12	12	13	12	12	13	11	12
Q8VCQ3	Nrbf2	Nuclear receptor-binding factor 2	0.1376	1.10007	0.760143	0.173723	14.2261	14.016	14.0454	14.3327	14.4361	14.2443	14.2447	14.2455	4	4	2	2	2	2	2	2	2	2
P17047	Lamp2	Lysosome-associated membrane glycoprotein 2	-0.125125	0.916925	0.759945	0.173802	16.6547	16.9376	16.9376	16.8108	16.6432	16.8442	16.6812	16.6716	4	4	6	7	7	7	6	7	5	5
Q8C145	Slc39a6	Zinc transporter ZIP6	0.10045	1.07211	0.759265	0.174074	15.3391	15.3876	15.2691	15.344	15.3552	15.5881	15.4745	15.3238	4	4	4	4	4	4	4	2	3	3
Q9QYH6	Maged1	Melanoma-associated antigen D1	0.183775	1.13585	0.758863	0.174236	13.5666	13.804	13.9553	13.5444	14.0668	13.8768	13.9203	13.7415	4	4	5	5	3	7	4	5	5	6
Q923Z3	Mto1	Protein MTO1 homolog, mitochondrial	-0.235175	0.849582	0.758639	0.174326	14.9601	15.0169	14.8494	14.8061	14.5838	14.8864	14.919	14.3026	4	4	5	3	3	4	3	5	2	3
Q9D1B9	Mrpl28	39S ribosomal protein L28, mitochondrial	0.079075	1.05634	0.758561	0.174357	15.3552	15.4302	15.3788	15.284	15.3847	15.5638	15.4001	15.4159	4	4	6	7	7	4	7	5	6	7
P46460	Nsf	Vesicle-fusing ATPase	0.0743	1.05285	0.75812	0.174534	22.7446	22.7409	22.6482	22.6932	22.6599	22.8189	22.8555	22.7898	4	4	71	74	74	75	76	74	75	72
Q8R3P6	Ints14	Integrator complex subunit 14	-0.316625	0.802946	0.756908	0.175022	13.4307	13.4521	14.0357	14.1341	13.3602	13.3101	13.4188	13.697	4	4	2	2	1	3	2	2	2	2
A0A0N4SVA0;Q9JHR9	Gm44596;Nrip2	Predicted gene 44596 (Fragment);Nuclear receptor-interacting protein 2	0.18385	1.13591	0.756081	0.175355	15.4763	15.3258	15.4837	15.1666	15.4652	15.65	15.7448	15.3278	4	4	7	7	9	7	9	8	8	8
Q8VHC3	Selenom	Selenoprotein M	-0.051275	0.965083	0.755941	0.175412	18.8744	18.8481	18.8758	18.783	18.8364	18.8394	18.7482	18.7522	4	4	9	10	10	10	10	10	8	10
B2RXC2	Itpkb	Kinase	0.06915	1.0491	0.755604	0.175548	18.2555	18.2418	18.1721	18.347	18.3118	18.2904	18.2878	18.403	4	4	15	12	13	13	15	15	11	15
Q7TT45	Rragd	Ras-related GTP-binding protein D	-0.0909	0.938937	0.755523	0.175581	17.2033	17.4029	17.1393	17.3024	17.1737	17.1599	17.1445	17.2062	4	4	10	11	10	10	9	8	7	9
A6H5Z3	Exoc6b	Exocyst complex component 6B	-0.06385	0.956708	0.755247	0.175692	16.5811	16.4828	16.5469	16.4354	16.4899	16.4907	16.3852	16.425	4	4	25	24	27	24	27	25	23	25
Q8K4I3	Arhgef6	Rho guanine nucleotide exchange factor 6	0.088125	1.06299	0.754626	0.175944	18.3683	18.1737	18.3525	18.411	18.4085	18.4316	18.3528	18.4651	4	4	9	5	5	6	6	6	5	6
Q9CQ80	Vps25	Vacuolar protein-sorting-associated protein 25	0.062725	1.04444	0.752844	0.176667	16.7679	16.8037	16.779	16.8964	16.8379	16.8687	16.9575	16.8338	4	4	12	11	11	12	11	11	13	13
Q99J95	Cdk9	Cyclin-dependent kinase 9	0.089275	1.06384	0.752569	0.176779	15.8608	15.8759	15.8103	16.0256	15.9826	15.9698	15.9025	16.0748	4	4	8	8	7	8	8	8	8	9
Q9DCH4	Eif3f	Eukaryotic translation initiation factor 3 subunit F	-0.05115	0.965167	0.752493	0.17681	18.0599	18.1196	18.0071	17.9894	17.985	18.0374	17.9608	17.9882	4	4	15	15	15	15	15	15	15	15
P70207	Plxna2	Plexin-A2	2.12053	4.34852	0.752428	0.176837	12.5011	12.1429	16.3132	12.6222	16.4061	16.4296	12.575	16.6508	4	4	4	4	5	6	7	7	5	6
Q6P5B0	Rrp12	RRP12-like protein	0.7076	1.63309	0.752043	0.176993	NaN	11.7731	11.8844	13.0553	12.7157	12.519	12.8985	13.6476	3	4	NaN	2	1	3	4	2	1	1
P60202	Plp1	Myelin proteolipid protein	0.29665	1.22829	0.751296	0.177298	24.3677	25.0033	24.2806	24.9681	25.0024	24.8799	24.9295	24.9945	4	4	11	11	10	11	10	10	10	11
P62748	Hpcal1	Hippocalcin-like protein 1	-0.102475	0.931434	0.750855	0.177478	20.8811	20.9181	20.8985	20.9817	20.7995	20.8388	20.6616	20.9696	4	4	8	10	8	9	9	9	8	8
Q9WUA3	Pfkp	ATP-dependent 6-phosphofructokinase, platelet type	-0.0414	0.971712	0.750385	0.17767	21.6544	21.6628	21.6386	21.6054	21.5784	21.5897	21.6683	21.5592	4	4	53	52	52	52	54	51	51	53
Q8C4Q6	Aida	Axin interactor, dorsalization-associated protein	-0.1013	0.932193	0.750344	0.177687	15.7482	15.9395	15.7867	15.6919	15.5815	15.7107	15.696	15.7729	4	4	6	4	4	5	6	5	3	4
P13864	Dnmt1	DNA (cytosine-5)-methyltransferase 1	0.152975	1.11186	0.750015	0.177822	15.1319	15.2204	15.2966	15.5387	15.4456	15.369	15.3954	15.5895	4	4	17	19	19	23	21	16	17	22
Q8C436	Vcpkmt	Protein-lysine methyltransferase METTL21D	0.2726	1.20798	0.74975	0.17793	14.1991	14.3244	13.9348	13.9417	14.4514	14.0244	14.2762	14.7384	4	4	3	3	2	2	3	2	2	2
Q9Z0J4	Nos1	Nitric oxide synthase, brain	0.15845	1.11609	0.749673	0.177962	18.1808	18.3526	18.2852	18.4278	18.24	18.609	18.4154	18.6158	4	4	72	69	74	74	77	74	74	75
P40237	Cd82	CD82 antigen	-0.1815	0.881786	0.749568	0.178005	17.7625	17.9527	17.8827	17.5183	17.535	17.7617	17.6579	17.4356	4	4	6	7	7	7	7	6	6	6
Q9JM14	Nt5c	5'(3')-deoxyribonucleotidase, cytosolic type	0.0878	1.06275	0.749106	0.178194	18.9281	18.7446	18.9161	18.8958	18.9406	18.9592	19.0613	18.8747	4	4	14	12	11	13	13	13	12	13
Q8K2D3	Edc3	Enhancer of mRNA-decapping protein 3	0.096675	1.06931	0.748402	0.178484	15.0255	15.1891	15.2027	15.3066	15.258	15.3491	15.2741	15.2294	4	4	13	12	11	11	13	10	11	8
P53810	Pitpna	Phosphatidylinositol transfer protein alpha isoform	-0.073775	0.950149	0.747632	0.1788	20.8417	20.9438	20.8983	20.9039	20.7404	20.8217	20.9443	20.7862	4	4	21	24	23	23	22	23	24	22
Q8BWT1	Acaa2	3-ketoacyl-CoA thiolase, mitochondrial	-0.072375	0.951071	0.747166	0.178992	19.3268	19.284	19.2194	19.4061	19.2483	19.2753	19.2658	19.1574	4	4	28	29	28	29	29	28	29	28
Q99MD9	Nasp	Nuclear autoantigenic sperm protein	-0.06875	0.953464	0.746712	0.179179	16.6679	16.6822	16.5397	16.5121	16.5375	16.4993	16.5316	16.5585	4	4	12	12	12	12	12	10	10	10
Q9DB43	Zfpl1	Zinc finger protein-like 1	0.089325	1.06387	0.746412	0.179303	14.5567	14.3563	14.4082	14.4702	14.6434	14.4522	14.5123	14.5408	4	4	6	6	6	4	6	6	6	6
Q8CC27	Cacnb2	Voltage-dependent L-type calcium channel subunit beta-2	0.0695	1.04935	0.746086	0.179438	13.3791	13.586	13.54	13.5091	13.5915	13.5489	13.592	13.5598	4	4	2	2	2	2	2	2	2	1
Q8BH24	Tm9sf4	Transmembrane 9 superfamily member 4	-0.109325	0.927022	0.745972	0.179485	17.1593	17.179	17.0002	16.9528	16.9445	17.0819	16.9606	16.867	4	4	10	9	10	10	9	10	9	10
O35737	Hnrnph1	Heterogeneous nuclear ribonucleoprotein H	0.061925	1.04386	0.745014	0.179881	20.6691	20.6379	20.747	20.6871	20.8091	20.7549	20.6518	20.773	4	4	22	23	23	23	22	22	23	22
Q8C854	Myef2	Myelin expression factor 2	0.171625	1.12633	0.744876	0.179939	18.5139	18.3311	18.3618	18.7134	18.7509	18.5755	18.4888	18.7915	4	4	27	28	27	27	28	27	28	30
Q3UL36	Arglu1	Arginine and glutamate-rich protein 1	0.0762	1.05424	0.744739	0.179995	17.1085	16.9212	17.0697	16.9519	17.1284	17.1071	17.0268	17.0938	4	4	7	5	5	5	4	6	5	4
Q8C031	Lrrc4c	Leucine-rich repeat-containing protein 4C	-0.807325	0.57144	0.744454	0.180113	12.638	13.4587	13.4263	12.5091	NaN	13.0828	11.3282	12.1911	4	3	2	3	1	1	NaN	2	1	2
O35598	Adam10	Disintegrin and metalloproteinase domain-containing protein 10	-0.0804	0.945795	0.744054	0.180279	17.2378	17.0908	17.1441	17.1215	17.1379	16.9465	17.0756	17.1126	4	4	14	13	14	14	14	13	13	14
P63002	Tle5	TLE family member 5	0.178875	1.132	0.743891	0.180347	14.9137	14.881	15.0316	15.3357	15.2622	15.1653	15.0955	15.3545	4	4	4	3	3	5	3	4	5	4
Q9CRC0	Vkorc1	Vitamin K epoxide reductase complex subunit 1	-0.1084	0.927616	0.743593	0.180471	17.063	17.0396	17.1652	16.9581	17.069	17.021	16.8305	16.8718	4	4	1	1	1	1	1	1	1	1
Q69ZK0	Prex1	Phosphatidylinositol 3,4,5-trisphosphate-dependent Rac exchanger 1 protein	0.054725	1.03866	0.743574	0.180479	18.0157	18.142	18.036	18.1532	18.1241	18.1571	18.1448	18.1398	4	4	79	77	77	78	77	80	81	75
Q60759	Gcdh	Glutaryl-CoA dehydrogenase, mitochondrial	-0.097175	0.934862	0.74327	0.180605	17.607	17.54	17.5455	17.6038	17.3032	17.5909	17.4911	17.5224	4	4	15	12	12	16	14	13	14	14
O08759	Ube3a	Ubiquitin-protein ligase E3A	-0.046025	0.968601	0.743172	0.180646	17.1876	17.1837	17.1806	17.0814	17.0951	17.1452	17.1333	17.0756	4	4	38	40	39	37	40	37	32	37
Q80X90	Flnb	Filamin-B	-0.23155	0.851719	0.742719	0.180834	17.568	17.7997	17.4312	17.113	17.331	17.111	17.3308	17.2129	4	4	48	42	45	39	44	37	39	42
Q8CFQ3	Aqr	RNA helicase aquarius	0.111775	1.08056	0.742073	0.181104	16.3939	16.4048	16.5309	16.5855	16.5275	16.5014	16.5794	16.7539	4	4	11	9	7	12	13	10	8	12
Q62465	Vat1	Synaptic vesicle membrane protein VAT-1 homolog	-0.178325	0.883728	0.742003	0.181133	19.1029	18.6603	18.6315	18.7735	18.6053	18.5124	18.5968	18.7404	4	4	22	22	23	23	22	22	22	23
A2AJW4	Ppp1r3d	Protein phosphatase 1 regulatory subunit	-0.253175	0.839048	0.74144	0.181368	14.6263	14.0262	14.1007	13.9737	13.9774	14.014	14.0134	13.7094	4	4	1	2	2	2	3	2	2	3
P51432	Plcb3	1-phosphatidylinositol 4,5-bisphosphate phosphodiesterase beta-3	-0.081125	0.94532	0.741346	0.181407	18.2744	18.3278	18.1988	18.3016	18.2227	18.1302	18.1134	18.3118	4	4	38	40	37	37	40	39	38	40
Q60739	Bag1	BAG family molecular chaperone regulator 1	-0.132025	0.91255	0.741271	0.181438	14.7454	14.7553	15.055	14.8991	14.8388	14.6712	14.785	14.6317	4	4	7	8	5	6	6	8	5	7
Q8R0A7	Kiaa0513	Uncharacterized protein KIAA0513	0.09385	1.06721	0.741121	0.181501	18.7685	18.8188	18.8239	18.8482	18.8117	19.0448	18.9735	18.8048	4	4	27	26	28	26	29	28	30	29
Q8R081	Hnrnpl	Heterogeneous nuclear ribonucleoprotein L	0.107675	1.07749	0.740981	0.18156	18.0515	17.8839	17.9127	18.066	18.1823	18.0536	17.9487	18.1602	4	4	27	28	25	26	26	27	27	26
Q924D1	Cyp2j9	Cytochrome P450 CYP2J9	0.278175	1.21266	0.740355	0.181821	17.2753	17.1249	16.8801	17.4783	17.3393	17.1779	17.7965	17.5576	4	4	14	16	17	14	15	16	13	17
E9PZJ8	Ascc3	Activating signal cointegrator 1 complex subunit 3	-0.275875	0.825949	0.739784	0.18206	18.1963	17.7133	18.2863	17.5403	17.6495	17.6661	17.6118	17.7053	4	4	2	4	2	3	5	3	5	3
Q9QZ08	Nagk	N-acetyl-D-glucosamine kinase	-0.029475	0.979777	0.739726	0.182085	16.8254	16.8508	16.8042	16.7842	16.7522	16.8161	16.7948	16.7836	4	4	15	14	14	12	13	14	13	14
P59759	Mrtfb	Myocardin-related transcription factor B	-0.066725	0.954803	0.739527	0.182168	17.6606	17.5231	17.5093	17.5712	17.4279	17.4813	17.5408	17.5473	4	4	6	3	5	7	6	5	5	7
Q9R1Q9	Atp6ap1	V-type proton ATPase subunit S1	-0.096525	0.935283	0.739197	0.182307	17.9623	17.9687	17.8355	17.9581	17.879	17.7859	17.7092	17.9644	4	4	13	13	13	13	13	13	12	12
Q91YD3	Dcp1a	mRNA-decapping enzyme 1A	0.195625	1.14522	0.739149	0.182327	13.1367	12.9235	13.1878	13.1845	13.1376	13.2222	13.6397	13.2155	4	4	3	2	3	4	5	3	2	3
Q9CR61	Ndufb7	NADH dehydrogenase [ubiquinone] 1 beta subcomplex subunit 7	-0.0534	0.963663	0.738674	0.182526	19.3339	19.2288	19.3498	19.3751	19.2936	19.2506	19.2938	19.236	4	4	13	12	12	13	13	12	12	13
Q71B07	Dpy19l3	Probable C-mannosyltransferase DPY19L3	0.3567	1.28049	0.738652	0.182536	13.9377	13.8307	14.2933	14.3456	14.1675	14.4198	14.214	15.0328	4	4	3	1	2	3	2	2	2	3
P97313	Prkdc	DNA-dependent protein kinase catalytic subunit	1.7867	3.45025	0.737777	0.182904	14.8468	17.3665	13.4671	14.0159	16.9434	17.7568	17.8059	14.337	4	4	2	2	1	2	3	2	2	2
Q91ZN5	Slc35b2	Adenosine 3'-phospho 5'-phosphosulfate transporter 1	0.3436	1.26892	0.737459	0.183038	14.0895	13.5172	13.3009	13.3957	13.5051	14.0224	13.9765	14.1737	4	4	1	2	2	2	2	1	1	1
Q8JZV9	Bdh2	3-hydroxybutyrate dehydrogenase type 2	0.30325	1.23392	0.737346	0.183086	13.99	14.2684	14.3037	14.289	14.1332	14.863	14.8105	14.2574	4	4	3	3	3	2	2	2	3	3
Q9QXJ4	Arl10	ADP-ribosylation factor-like protein 10	0.72585	1.65387	0.736954	0.183251	14.4242	13.3947	14.103	13.7259	14.4508	14.5525	15.8021	13.7458	4	4	1	2	1	1	1	1	3	2
Q8C8R3	Ank2	Ankyrin-2	-0.0536	0.963529	0.736462	0.183459	20.2294	20.2967	20.3514	20.2876	20.2247	20.219	20.1954	20.3116	4	4	170	176	173	174	173	173	172	173
Q80TQ2	Cyld	Ubiquitin carboxyl-terminal hydrolase CYLD	0.15425	1.11284	0.736172	0.183581	14.7651	14.6218	14.6371	15.0128	14.7775	14.9193	14.9529	15.0041	4	4	14	12	16	18	18	14	18	16
Q3SXD3	Hddc2	HD domain-containing protein 2	0.36505	1.28793	0.735938	0.18368	14.7882	14.523	15.4006	14.925	15.0938	15.2847	15.7169	15.0016	4	4	5	4	5	5	6	5	3	5
Q8BR86	Kirrel3	Kin of IRRE-like protein 3	0.5674	1.48185	0.735601	0.183822	13.5868	14.377	15.2168	14.916	15.008	15.2803	14.7829	15.295	4	4	2	2	3	3	3	3	3	3
Q6EDY6	Carmil1	F-actin-uncapping protein LRRC16A	0.24205	1.18267	0.733697	0.18463	17.7395	17.8829	18.2259	17.8914	18.4854	18.0753	17.9022	18.245	4	4	25	25	26	26	27	26	27	22
P56480	Atp5f1b	ATP synthase subunit beta, mitochondrial	0.052725	1.03722	0.733224	0.184832	24.3221	24.2771	24.2085	24.2767	24.3099	24.338	24.3865	24.2609	4	4	34	34	33	34	34	34	34	33
Q9CRD4	Dbndd2	Dysbindin domain-containing protein 2	0.082575	1.05891	0.732495	0.185142	17.9496	17.7776	17.7772	17.8141	17.8926	17.9975	17.8218	17.9369	4	4	1	1	1	1	1	1	1	1
P63321	Rala	Ras-related protein Ral-A	0.124425	1.09007	0.732493	0.185143	18.1813	18.174	18.1657	18.3654	18.4814	18.1598	18.3933	18.3496	4	4	12	12	13	13	13	13	13	13
Q9R0P4	Smap	Small acidic protein	-0.0967	0.93517	0.731669	0.185494	18.1468	17.9261	17.9926	18.0223	18.0539	17.8851	17.9162	17.8458	4	4	6	6	6	6	6	6	6	6
Q60575	Kif1b	Kinesin-like protein KIF1B	-0.098425	0.934052	0.731448	0.185589	14.0097	13.9456	14.1337	14.0117	14.0107	13.7746	13.9829	13.9388	4	4	13	11	11	14	9	9	11	9
Q8BGT1	Flrt3	Leucine-rich repeat transmembrane protein FLRT3	-0.9708	0.510223	0.731321	0.185643	14.0182	16.6542	15.672	16.234	14.8215	14.485	13.9901	15.3986	4	4	1	2	3	5	1	1	1	1
Q9ET80	Jph1	Junctophilin-1	0.186075	1.13766	0.730488	0.186	13.9955	13.4552	13.5066	13.6148	13.8911	13.8371	13.771	13.8172	4	4	1	1	1	1	1	1	1	1
Q01705	Notch1	Neurogenic locus notch homolog protein 1	0.23105	1.17369	0.73045	0.186016	12.8019	12.45	12.6981	12.2642	12.8371	NaN	12.6755	12.8412	4	3	1	1	1	1	1	NaN	1	1
Q8BWM0	Ptges2	Prostaglandin E synthase 2	-0.0527	0.96413	0.73034	0.186063	17.0392	16.9402	16.8908	16.9743	16.8706	16.8927	16.9255	16.9449	4	4	17	18	17	15	16	18	16	16
P32067	Ssb	Lupus La protein homolog	0.103525	1.0744	0.730118	0.186158	18.546	18.5449	18.5212	18.8023	18.7334	18.6816	18.6658	18.7477	4	4	25	28	25	29	28	29	28	28
Q9CQV7	Dnajc19	Mitochondrial import inner membrane translocase subunit TIM14	0.224575	1.16843	0.729806	0.186292	16.8132	16.6918	16.8629	16.4022	16.7703	16.7015	17.0266	17.17	4	4	7	9	10	10	9	9	7	7
Q99LC5	Etfa	Electron transfer flavoprotein subunit alpha, mitochondrial	-0.089325	0.939962	0.729569	0.186394	20.2932	20.161	20.2229	20.4029	20.1076	20.2446	20.2104	20.1601	4	4	22	21	21	22	21	21	21	22
Q9JMG3	Tmub1	Transmembrane and ubiquitin-like domain-containing protein 1	0.174325	1.12844	0.7295	0.186423	16.702	16.7882	16.2896	16.6429	16.7549	16.8172	16.8687	16.6792	4	4	4	4	4	4	4	4	4	4
Q6A068	Cdc5l	Cell division cycle 5-like protein	-0.109175	0.927118	0.729237	0.186536	16.2501	16.4616	16.2514	16.3886	16.2767	16.203	16.0992	16.3361	4	4	21	22	20	21	24	20	20	20
Q8VCC8	Rapgef3	Rap guanine nucleotide exchange factor 3	-1.87805	0.272051	0.729172	0.186564	16.5279	13.6102	13.4239	18.5858	13.1164	14.196	13.6951	13.6281	4	4	2	2	2	4	2	1	1	2
P50608	Fmod	Fibromodulin	-0.25465	0.83819	0.729018	0.18663	14.4558	14.7474	14.7615	14.1427	14.3942	14.4199	14.0354	14.2393	4	4	2	2	2	3	2	3	3	3
Q8VEJ9	Vps4a	Vacuolar protein sorting-associated protein 4A	0.1167	1.08425	0.728772	0.186736	16.4186	16.1479	16.2317	16.4631	16.4791	16.4311	16.3717	16.4462	4	4	16	14	15	15	15	15	15	16
Q8VD63	Tspyl4	Testis-specific Y-encoded-like protein 4	-0.1024	0.931482	0.728243	0.186964	15.7857	15.846	15.6671	15.6166	15.7315	15.5291	15.5851	15.6601	4	4	12	11	10	9	11	9	7	9
Q8QZT1	Acat1	Acetyl-CoA acetyltransferase, mitochondrial	-0.070475	0.952324	0.726901	0.187542	21.6398	21.7353	21.5367	21.601	21.5099	21.5556	21.6194	21.546	4	4	27	28	26	27	27	28	26	27
Q8VDZ4	Zdhhc5	Palmitoyltransferase ZDHHC5	-0.0567	0.961461	0.726855	0.187562	16.4107	16.2554	16.3921	16.3475	16.2708	16.2686	16.3361	16.3034	4	4	14	13	14	14	15	15	13	14
Q9R1V4	Adam11	Disintegrin and metalloproteinase domain-containing protein 11	0.148075	1.10809	0.726318	0.187794	16.6806	16.6533	16.6673	16.888	16.6973	16.9869	17.0347	16.7626	4	4	22	22	21	20	24	20	22	20
Q9WUM5	Suclg1	Succinate--CoA ligase [ADP/GDP-forming] subunit alpha, mitochondrial	-0.051125	0.965183	0.726297	0.187803	21.9024	21.865	21.8722	21.8275	21.887	21.8433	21.7835	21.7488	4	4	14	15	15	15	15	14	15	16
Q8R516	Mib2	E3 ubiquitin-protein ligase MIB2	0.313125	1.2424	0.72616	0.187863	13.4884	13.2987	12.6168	12.9462	13.5638	13.488	13.3765	13.1743	4	4	3	3	3	1	3	3	4	2
Q9DB73	Cyb5r1	NADH-cytochrome b5 reductase 1	-0.142775	0.905775	0.726086	0.187894	17.8932	17.9526	17.8432	17.6753	17.92	17.6053	17.6016	17.6663	4	4	16	16	16	16	17	16	16	16
Q91X96	Rabif	Guanine nucleotide exchange factor MSS4	0.075825	1.05396	0.725773	0.18803	17.5549	17.5706	17.4845	17.6195	17.537	17.586	17.7139	17.6959	4	4	6	6	6	6	6	6	6	6
O55126	Nipsnap2	Protein NipSnap homolog 2	-0.097725	0.934505	0.725556	0.188124	20.8303	20.8922	20.7059	20.9905	20.7324	20.7615	20.7016	20.8325	4	4	21	20	20	21	21	20	21	21
Q9R008	Mvk	Mevalonate kinase	0.173075	1.12746	0.725553	0.188125	15.042	15.1917	14.9124	15.3134	15.2219	15.2333	15.1798	15.5168	4	4	10	7	9	7	8	9	9	10
Q01730	Rsu1	Ras suppressor protein 1	0.238625	1.17987	0.725428	0.188179	18.4254	18.3664	17.7756	18.4289	18.4207	18.534	18.528	18.4681	4	4	11	12	13	12	12	13	13	12
P35123	Usp4	Ubiquitin carboxyl-terminal hydrolase 4	0.05165	1.03645	0.725109	0.188318	17.0765	17.107	17.177	17.0409	17.1586	17.1443	17.1995	17.1056	4	4	30	29	31	32	31	31	30	30
A2AI08	Tprn	Taperin	-0.863	0.549808	0.72403	0.188786	16.2325	15.0416	15.4385	14.5099	14.525	15.0626	15.0533	13.1296	4	4	1	2	2	2	2	2	1	3
Q8BK75	Elp6	Elongator complex protein 6	-0.15715	0.896795	0.72357	0.188986	14.9007	14.6172	14.6318	14.4108	14.3881	14.5166	14.4825	14.5447	4	4	3	6	6	6	5	6	5	5
Q9EPL2	Clstn1	Calsyntenin-1	0.0933	1.06681	0.723385	0.189067	17.5278	17.4295	17.3825	17.4984	17.3944	17.6027	17.5835	17.6308	4	4	20	22	21	22	21	24	20	18
Q8R2K1	Fuom	Fucose mutarotase	-0.21085	0.864028	0.723379	0.189069	18.1181	18.1409	18.1131	17.6775	17.7905	18.0108	17.8242	17.5807	4	4	6	5	5	4	5	6	4	6
Q8BZW2	Sowahb	Ankyrin repeat domain-containing protein SOWAHB	-0.351475	0.783782	0.723225	0.189136	13.4698	13.5709	13.5062	14.4259	13.2028	13.4829	13.4563	13.4249	4	4	4	2	1	3	2	3	2	2
Q3UHD6	Snx27	Sorting nexin-27	0.0717	1.05095	0.723091	0.189195	18.6355	18.7024	18.7515	18.6834	18.8769	18.7488	18.7607	18.6732	4	4	26	27	27	26	31	29	25	26
Q9Z101	Pard6a	Partitioning defective 6 homolog alpha	0.159125	1.11661	0.722879	0.189287	18.5916	18.7123	18.4642	18.8174	18.8525	18.6423	18.9926	18.7346	4	4	5	6	4	5	5	5	4	5
P24270	Cat	Catalase	0.111775	1.08056	0.72206	0.189644	18.2695	18.2459	18.3147	18.2397	18.2722	18.322	18.5971	18.3256	4	4	28	30	29	30	30	28	29	29
Q9QYA2	Tomm40	Mitochondrial import receptor subunit TOM40 homolog	-0.08485	0.942883	0.721788	0.189763	18.1238	18.1021	18.1511	18.3418	18.0974	18.1364	18.0898	18.0558	4	4	14	15	15	15	15	13	14	15
Q0V8T9	Cntnap5a	Contactin-associated protein like 5-1	3.3901	10.4839	0.721312	0.189971	14.9903	15.5635	14.9319	21.4818	21.2084	21.2947	22.7504	15.2744	4	4	2	4	3	5	4	3	1	3
Q68FF6	Git1	ARF GTPase-activating protein GIT1	0.05055	1.03566	0.720058	0.190521	18.2308	18.2478	18.2648	18.3182	18.2958	18.3509	18.2451	18.372	4	4	37	42	39	39	42	37	39	41
Q8C025	Chpt1	Cholinephosphotransferase 1	-0.07865	0.946943	0.719909	0.190586	16.9034	17.0445	16.9563	16.8534	16.918	16.8142	16.9209	16.7899	4	4	3	3	3	3	3	3	3	3
O35295	Purb	Transcriptional activator protein Pur-beta	0.06025	1.04265	0.719825	0.190623	19.8023	19.8335	19.7733	19.9395	19.9181	19.9184	19.8412	19.9119	4	4	14	17	15	15	15	16	17	15
Q9ES46	Parvb	Beta-parvin	0.214275	1.16012	0.719191	0.190901	14.5187	14.4281	14.3433	14.0826	14.4575	14.3614	14.8719	14.539	4	4	5	5	5	5	5	5	7	5
Q91VC3	Eif4a3	Eukaryotic initiation factor 4A-III	0.0884	1.06319	0.719177	0.190907	19.6284	19.5581	19.6447	19.6965	19.8631	19.6494	19.7362	19.6326	4	4	25	24	24	25	23	22	22	25
Q9JLQ0	Cd2ap	CD2-associated protein	-0.303875	0.810074	0.719085	0.190948	14.1228	13.7515	13.6786	13.5399	13.6713	13.8143	13.2814	13.1103	4	4	6	4	7	5	5	7	8	6
Q64345	Ifit3	Interferon-induced protein with tetratricopeptide repeats 3	0.139975	1.10189	0.719013	0.19098	14.7889	14.9722	14.977	15.0904	14.8907	15.2133	15.1158	15.1686	4	4	5	7	8	8	7	8	8	8
P46737	Brcc3	Lys-63-specific deubiquitinase BRCC36	0.106975	1.07697	0.718692	0.191121	16.9197	16.7162	17.0008	16.8737	17.0223	16.9822	17.0623	16.8715	4	4	13	13	13	12	12	13	12	12
P22723	Gabrg2	Gamma-aminobutyric acid receptor subunit gamma-2	0.125925	1.09121	0.718421	0.19124	18.17	18.209	18.1487	18.3199	18.1606	18.5112	18.4062	18.2733	4	4	11	12	12	12	13	12	13	12
P97315	Csrp1	Cysteine and glycine-rich protein 1	0.0595	1.0421	0.718079	0.191391	21.0645	21.0095	20.9545	20.9628	21.1059	20.9647	21.0812	21.0775	4	4	13	13	13	13	13	13	13	13
Q8K2Q9	Shtn1	Shootin-1	-0.1064	0.928903	0.718036	0.19141	14.4087	14.3173	14.3694	14.3365	14.393	14.0792	14.2051	14.329	4	4	2	2	2	2	2	1	2	3
Q14CH0	Fam171b	Protein FAM171B	0.153875	1.11255	0.717682	0.191566	14.6401	14.9816	14.883	14.9078	15.0985	15.119	14.7961	15.0144	4	4	8	9	10	7	10	11	9	9
G3X9N3	Pnmal2	MCG16539	0.209175	1.15603	0.717333	0.19172	14.6693	14.5597	14.2326	14.8629	14.8676	14.8864	14.6628	14.7444	4	4	8	9	10	15	13	14	13	13
Q920A7	Afg3l1	AFG3-like protein 1	-0.265275	0.83204	0.717134	0.191808	14.4095	14.014	13.8974	13.5774	13.7556	13.5501	13.7326	13.7989	4	4	2	2	1	4	3	3	2	2
Q9CPV9	P2ry12	P2Y purinoceptor 12	-0.127075	0.915686	0.716454	0.192108	14.5281	14.6815	14.6557	14.897	14.451	14.5963	14.6389	14.5678	4	4	3	3	4	3	3	3	4	3
G5E8K5	Ank3	Ankyrin-3	0.361575	1.28483	0.716403	0.192131	19.0994	18.3997	19.4257	19.264	19.5735	19.5801	19.2678	19.2137	4	4	71	66	74	73	70	65	66	69
Q811D0	Dlg1	Disks large homolog 1	-0.0963	0.935429	0.716159	0.192239	18.718	18.7409	18.9624	18.7835	18.6575	18.7852	18.6361	18.7408	4	4	46	46	48	46	47	46	46	47
Q3V0K9	Pls1	Plastin-1	-0.109975	0.926604	0.71574	0.192425	16.3226	16.3469	16.349	16.5344	16.1747	16.3591	16.3918	16.1874	4	4	18	19	17	18	20	19	17	19
Q5EBJ4	Ermn	Ermin	-0.103675	0.930659	0.71564	0.192469	18.3344	18.267	18.2672	18.0935	18.1573	18.0764	18.2644	18.0493	4	4	17	17	17	16	18	17	15	17
Q9CQ65	Mtap	S-methyl-5'-thioadenosine phosphorylase	-0.068125	0.953877	0.715612	0.192481	16.9168	17.0156	17.0035	16.8996	16.8997	16.9265	16.949	16.7878	4	4	13	11	13	12	12	13	12	14
Q8R238	Sdsl	Serine dehydratase-like	0.106025	1.07626	0.714977	0.192763	14.1915	13.9383	14.1175	13.943	14.2497	14.1529	14.0914	14.1204	4	4	7	6	4	5	5	5	6	5
P98084	Apba2	Amyloid-beta A4 precursor protein-binding family A member 2	0.081275	1.05795	0.714706	0.192883	15.8915	15.7492	15.8691	15.7991	15.8577	16.0362	15.9036	15.8365	4	4	8	10	9	11	10	11	9	11
Q91W82	Ube2e2	Ubiquitin-conjugating enzyme E2 E2	0.077975	1.05554	0.714046	0.193176	17.6661	17.491	17.7068	17.6321	17.717	17.6808	17.7638	17.6463	4	4	6	5	5	4	5	6	3	4
P28798	Grn	Progranulin	-0.11785	0.92156	0.713958	0.193216	14.6549	14.9119	14.8514	14.9042	14.6546	14.5934	14.823	14.78	4	4	4	6	3	4	4	4	6	3
Q8CIB5	Fermt2	Fermitin family homolog 2	-0.063825	0.956724	0.712863	0.193703	17.6409	17.6144	17.5034	17.5623	17.4419	17.5857	17.4927	17.5454	4	4	27	23	26	26	27	24	24	26
P43274	Hist1h1e	Histone H1.4	0.312625	1.24197	0.712855	0.193707	19.4792	19.4259	18.7463	19.4907	19.846	19.7185	19.3306	19.4975	4	4	4	4	4	4	4	4	4	4
Q8VE62	Paip1	Polyadenylate-binding protein-interacting protein 1	-0.184875	0.879725	0.712412	0.193905	17.376	17.2534	17.4112	17.0895	16.9798	17.3397	16.8804	17.1907	4	4	14	14	14	14	15	15	14	15
Q9EP53	Tsc1	Hamartin	0.096625	1.06927	0.712262	0.193972	15.3129	15.5505	15.406	15.3435	15.5271	15.5203	15.3847	15.5673	4	4	19	16	19	20	20	20	17	20
Q6ZWN5	Rps9	40S ribosomal protein S9	0.07395	1.05259	0.711766	0.194193	19.9759	20.0121	19.9323	20.1231	20.0876	20.1684	20.0423	20.0409	4	4	18	17	18	18	18	16	17	18
Q9D773	Mrpl2	39S ribosomal protein L2, mitochondrial	0.109975	1.07921	0.711554	0.194288	14.6832	14.6448	14.5735	14.7987	14.7143	14.8809	14.8884	14.6565	4	4	7	9	9	7	8	7	7	7
Q8CIP4	Mark4	MAP/microtubule affinity-regulating kinase 4	0.146525	1.1069	0.711224	0.194436	14.1124	14.303	14.0604	14.0507	14.1185	14.2374	14.5052	14.2515	4	4	7	7	7	5	5	6	5	5
Q8K2L8	Trappc12	Trafficking protein particle complex subunit 12	0.041525	1.0292	0.711147	0.19447	16.2037	16.2477	16.2314	16.2493	16.2405	16.2442	16.3526	16.2609	4	4	24	26	24	25	25	23	23	22
A0A140LIW3	Frmpd3	FERM and PDZ domain-containing 3	0.12075	1.0873	0.711004	0.194534	17.0565	17.1878	17.2466	17.1604	17.1154	17.3119	17.4636	17.2434	4	4	3	2	3	3	3	3	3	3
Q62421	Sh3gl3	Endophilin-A3	1.545	2.91804	0.710711	0.194666	11.8687	13.7603	13.4945	13.0978	13.5351	13.532	17.5099	13.8243	4	4	3	3	4	1	3	4	3	2
Q80SY6	Adal	Adenosine deaminase-like protein	0.086025	1.06144	0.709816	0.195067	14.9283	14.9223	14.8593	14.7957	14.8721	14.9713	15.0996	14.9067	4	4	5	4	4	5	6	4	5	5
Q6ZPR4	Kcnt1	Potassium channel subfamily T member 1	-0.088925	0.940223	0.708705	0.195567	15.7917	15.8697	15.7909	15.6318	15.5989	15.7703	15.673	15.6862	4	4	8	11	12	10	12	10	11	11
Q91ZU1	Asb6	Ankyrin repeat and SOCS box protein 6	-1.68277	0.311483	0.708247	0.195773	17.7763	15.9668	15.5942	16.1329	12.7584	12.9762	16.4522	16.5523	4	4	5	3	3	4	2	3	2	2
A8Y5H7	Sec14l1	SEC14-like protein 1	0.11105	1.08001	0.707363	0.196172	14.2928	14.3554	14.3871	14.4632	14.502	14.3361	14.4441	14.6605	4	4	6	8	10	10	10	10	8	8
Q9Z2Q6	2020-09-05	Septin-5	-0.18175	0.881633	0.707203	0.196244	17.9485	17.8419	17.783	17.9082	17.79	17.8547	17.3336	17.7763	4	4	5	6	5	6	5	5	5	5
P48455	Ppp3cc	Serine/threonine-protein phosphatase 2B catalytic subunit gamma isoform	-0.474625	0.719654	0.706969	0.19635	14.623	14.3568	14.3626	13.4593	13.5108	14.271	13.3335	13.7879	4	4	1	1	1	2	2	1	2	2
Q9Z2U1	Psma5	Proteasome subunit alpha type-5	0.047725	1.03363	0.70682	0.196417	19.251	19.2622	19.3048	19.1987	19.2526	19.2921	19.3699	19.293	4	4	13	12	14	11	13	12	12	11
P16283	Slc4a3	Anion exchange protein 3	-0.144425	0.90474	0.706365	0.196623	15.8918	15.8708	15.8959	15.9076	15.9465	15.8618	15.6787	15.5014	4	4	11	14	12	12	13	13	13	11
P61205	Arf3	ADP-ribosylation factor 3	-0.085775	0.942278	0.706289	0.196658	21.6208	21.8091	21.7229	21.6404	21.5073	21.6955	21.6503	21.597	4	4	13	15	15	14	19	14	15	14
Q91VT8	Smim14	Small integral membrane protein 14	0.631533	1.54921	0.706228	0.196685	12.3913	NaN	11.2203	11.4619	11.7291	12.5468	12.8991	12.1158	3	4	2	NaN	1	1	1	2	1	1
Q61189	Clns1a	Methylosome subunit pICln	-0.0716	0.951582	0.705178	0.197162	16.5258	16.6209	16.4608	16.4675	16.4186	16.4099	16.5449	16.4152	4	4	5	4	4	4	4	4	4	4
Q9JKC8	Ap3m1	AP-3 complex subunit mu-1	-0.088225	0.940679	0.704893	0.197291	18.0331	18.1652	18.0978	18.0457	17.8769	17.9576	18.126	18.0284	4	4	18	15	16	17	17	15	18	19
Q99MB7	Rnf141	RING finger protein 141	0.10745	1.07732	0.704817	0.197325	15.0919	15.2671	15.2433	15.2151	15.1356	15.4165	15.3079	15.3872	4	4	6	4	6	6	4	6	6	6
Q8CFU0	Tmem198b	Transmembrane protein 198b	0.161275	1.11827	0.704117	0.197644	14.345	14.081	14.2496	14.0067	14.3725	14.3652	14.4842	14.1055	4	4	2	2	2	2	2	2	2	2
O35245	Pkd2	Polycystin-2	0.40075	1.32019	0.70367	0.197847	14.4158	13.8123	13.8329	14.3855	14.8788	14.6507	13.8702	14.6498	4	4	1	2	2	1	1	1	2	1
O70405	Ulk1	Serine/threonine-protein kinase ULK1	-0.16355	0.892825	0.703364	0.197987	19.3692	19.3012	19.2131	18.9436	18.9886	19.1621	18.8897	19.1325	4	4	8	6	6	7	10	6	4	7
Q9Z2X1	Hnrnpf	Heterogeneous nuclear ribonucleoprotein F	0.1165	1.0841	0.703325	0.198005	18.0948	17.872	17.9567	18.1175	18.1545	18.0675	18.0153	18.2697	4	4	14	14	14	14	14	14	14	15
O55237	Cd70	CD70 antigen	0.573575	1.48821	0.702871	0.198212	13.1842	14.2348	14.3582	13.1118	14.1411	14.6793	14.6061	13.7568	4	4	1	2	2	1	2	2	3	2
Q9JHU2	Palmd	Palmdelphin	-0.25245	0.83947	0.702747	0.198268	17.0718	17.6845	17.1156	16.9015	16.9402	16.9809	17.0109	16.8316	4	4	4	2	3	3	3	3	3	3
Q99J47	Dhrs7b	Dehydrogenase/reductase SDR family member 7B	-0.0382	0.973869	0.702673	0.198302	17.4754	17.4517	17.4087	17.3587	17.3964	17.3853	17.368	17.392	4	4	12	14	14	13	14	14	13	14
Q99JI4	Psmd6	26S proteasome non-ATPase regulatory subunit 6	-0.0439	0.970029	0.702142	0.198545	17.4275	17.5402	17.4284	17.4218	17.429	17.402	17.3858	17.4255	4	4	29	30	31	29	31	32	29	31
Q91VA6	Poldip2	Polymerase delta-interacting protein 2	-0.05185	0.964698	0.701674	0.198759	16.9587	16.8242	16.8422	16.9417	16.8325	16.8671	16.8145	16.8453	4	4	15	15	15	13	17	14	15	16
Q8BMJ2	Lars	Leucine--tRNA ligase, cytoplasmic	-0.0767	0.948224	0.701589	0.198797	17.3953	17.4434	17.5077	17.5345	17.4439	17.2654	17.4316	17.4332	4	4	55	53	55	56	56	53	51	58
Q99020	Hnrnpab	Heterogeneous nuclear ribonucleoprotein A/B	-0.0394	0.97306	0.701208	0.198972	19.9339	19.8636	19.8811	19.8429	19.8918	19.844	19.8009	19.8272	4	4	10	11	11	11	11	10	9	11
Q6NXK8	Asic1	Acid-sensing ion channel 1	0.1566	1.11466	0.700758	0.199178	14.8966	14.7639	14.557	14.9492	14.8154	15.0899	15.0212	14.8666	4	4	8	8	8	5	8	9	5	9
P58058	Nadk	NAD kinase	0.506975	1.42107	0.700578	0.199261	12.5235	13.1449	12.9078	12.4871	12.5938	13.7007	NaN	13.5239	4	3	1	2	1	2	2	1	NaN	1
Q921C5	Bicd2	Protein bicaudal D homolog 2	0.225725	1.16936	0.700253	0.19941	13.7381	13.4231	13.76	13.7351	13.6221	13.7857	14.2555	13.8959	4	4	6	5	6	4	7	6	5	7
O89013	Leprot	Leptin receptor gene-related protein	0.4565	1.37221	0.700029	0.199513	11.9554	11.0872	11.732	11.5161	12.2795	12.2507	11.2596	12.3269	4	4	1	1	1	1	1	1	1	1
P09103	P4hb	Protein disulfide-isomerase	0.15185	1.11099	0.699505	0.199754	19.9625	19.9025	19.5383	19.621	19.9521	19.8697	19.8959	19.914	4	4	35	38	38	38	35	38	38	35
Q8BQP9	Rgs7bp	Regulator of G-protein signaling 7-binding protein	0.256925	1.19493	0.69942	0.199793	16.5861	16.6067	16.9401	16.6432	16.6505	17.3612	17.0278	16.7643	4	4	8	7	8	8	7	7	7	8
Q9CR59	Gadd45gip1	Growth arrest and DNA damage-inducible proteins-interacting protein 1	-0.314925	0.803893	0.699351	0.199824	15.1345	14.9149	15.4133	15.6391	14.8549	15.4035	14.7277	14.856	4	4	3	2	2	2	4	3	3	3
Q8BJ90	Znf771	Zinc finger protein 771	-0.430975	0.74176	0.699146	0.199919	13.54	12.8527	12.7601	12.2113	12.1608	12.3261	12.7474	12.4059	4	4	3	1	1	3	2	2	1	2
Q3UE31		Uncharacterized protein KIAA0930 homolog	-0.078275	0.94719	0.699139	0.199922	15.1667	15.1447	15.105	15.1548	14.9949	14.9686	15.2	15.0946	4	4	6	9	9	8	8	7	9	6
P28184	Mt3	Metallothionein-3	-0.43725	0.738541	0.699039	0.199968	19.6979	19.603	18.6199	19.5267	18.7777	19.4323	18.8263	18.6622	4	4	1	1	3	1	2	2	2	2
A2AWP8	Arhgef10l	Rho guanine nucleotide exchange factor 10-like protein	0.069325	1.04923	0.699032	0.199971	14.623	14.5199	14.6069	14.4949	14.5362	14.7031	14.6148	14.6679	4	4	14	11	13	9	12	10	8	10
P14069	S100a6	Protein S100-A6	0.22835	1.17149	0.698826	0.200066	18.4743	18.5049	17.8837	18.4422	18.3944	18.5639	18.6591	18.6011	4	4	2	2	3	3	2	2	2	2
O70252	Hmox2	Heme oxygenase 2	-0.071525	0.951632	0.698706	0.200122	17.9664	17.9375	17.9293	17.91	17.8269	17.9848	17.8883	17.7571	4	4	20	20	20	20	20	20	21	20
Q5F285	Tmem256	Transmembrane protein 256	-0.474275	0.719828	0.69847	0.20023	18.0085	16.9902	17.7384	16.6304	16.9666	17.0058	16.8361	16.6619	4	4	1	2	1	2	2	2	2	2
P42337	Pik3ca	Phosphatidylinositol 4,5-bisphosphate 3-kinase catalytic subunit alpha isoform	0.0938	1.06718	0.697992	0.200451	15.1075	15.0493	15.296	15.2309	15.1786	15.3034	15.25	15.3269	4	4	12	12	12	14	11	13	14	13
Q9DCZ4	Apoo	MICOS complex subunit Mic26	0.122625	1.08871	0.697893	0.200497	19.5594	19.4883	19.4672	19.694	19.5115	19.662	19.8449	19.681	4	4	9	9	8	10	9	9	8	10
Q6NXK7	Dpp10	Inactive dipeptidyl peptidase 10	-0.033925	0.976759	0.697768	0.200554	18.1099	18.054	18.0542	18.0708	18.0342	17.9923	18.088	18.0387	4	4	29	28	28	28	28	26	27	30
Q497V5	Srbd1	S1 RNA-binding domain-containing protein 1	0.88425	1.8458	0.697669	0.2006	15.5366	18.0451	17.0744	18.1949	17.9374	18.0802	18.1046	18.2658	4	4	2	1	2	1	1	1	1	1
Q9DBL9	Abhd5	1-acylglycerol-3-phosphate O-acyltransferase ABHD5	0.17115	1.12596	0.697455	0.200699	14.1303	14.4346	14.2598	14.3096	14.2822	14.3336	14.4691	14.734	4	4	4	4	4	4	4	4	4	4
Q9D2V5	Aar2	Protein AAR2 homolog	0.12085	1.08738	0.697153	0.200839	13.7846	13.6763	13.665	13.8727	13.975	13.9613	13.8671	13.6786	4	4	2	2	2	2	2	2	2	2
Q91VJ5	Pqbp1	Polyglutamine-binding protein 1	-0.038975	0.973346	0.69613	0.201312	17.2055	17.2914	17.2333	17.2035	17.1628	17.1665	17.2356	17.2129	4	4	5	4	4	6	6	5	5	5
O89017	Lgmn	Legumain	0.1883	1.13942	0.695988	0.201378	15.1894	15.5438	15.577	15.7078	15.5545	15.6166	15.8754	15.7247	4	4	6	5	5	5	6	5	6	5
O09117	Sypl1	Synaptophysin-like protein 1	-0.122275	0.918738	0.695426	0.201639	18.7922	18.8189	18.8793	19.153	18.8205	18.7827	18.8187	18.7324	4	4	2	2	2	2	2	2	2	2
Q8CJF7	Ahctf1	Protein ELYS	0.554775	1.46894	0.695398	0.201652	14.8181	15.0788	16.3228	15.8524	15.837	15.7586	16.5043	16.1913	4	4	1	2	1	1	1	1	1	1
A2AQ25	Skt	Sickle tail protein	0.239875	1.18089	0.694766	0.201946	13.4644	13.3429	13.0837	13.8523	13.7998	13.6409	13.5642	13.6979	4	4	11	9	5	10	12	10	11	11
Q923D2	Blvrb	Flavin reductase (NADPH)	0.216125	1.16161	0.694525	0.202057	18.1731	18.4302	18.3003	18.2275	18.2429	18.3228	18.867	18.5629	4	4	12	11	11	11	10	11	13	12
Q01279	Egfr	Epidermal growth factor receptor	-0.155075	0.898086	0.69445	0.202092	15.3764	15.22	15.4418	15.4897	15.1199	15.3093	15.0383	15.4401	4	4	17	15	20	15	18	14	18	15
Q8R3F9	Tut1	Speckle targeted PIP5K1A-regulated poly(A) polymerase	0.173375	1.12769	0.694361	0.202134	13.1273	13.3235	13.5207	13.6266	13.7132	13.5127	13.5733	13.4924	4	4	3	4	5	5	4	3	4	3
Q6NWV3	Ift122	Intraflagellar transport protein 122 homolog	1.20918	2.31205	0.693725	0.20243	13.2263	10.0254	13.0741	13.2246	12.7025	13.8023	14.0745	13.8078	4	4	5	1	3	4	4	2	1	4
Q8K1B8	Fermt3	Fermitin family homolog 3	0.64065	1.55903	0.693632	0.202473	13.0344	12.7522	13.3264	12.9813	12.89	13.0182	14.7012	14.0475	4	4	4	4	4	5	3	3	8	6
Q9CQ19	Myl9	Myosin regulatory light polypeptide 9	0.440325	1.35691	0.693452	0.202558	14.617	14.0606	14.088	NaN	14.1223	15.1804	14.8067	14.6727	3	4	1	1	1	NaN	1	1	1	1
P56546	Ctbp2	C-terminal-binding protein 2	-0.097	0.934975	0.693388	0.202587	20.1924	20.1813	20.1696	20.2741	20.049	20.1843	19.9585	20.2376	4	4	21	21	21	22	22	20	20	22
Q7TQI3	Otub1	Ubiquitin thioesterase OTUB1	-0.04555	0.96892	0.693216	0.202668	20.4815	20.5011	20.5095	20.58	20.4633	20.4117	20.493	20.5219	4	4	19	19	19	19	18	19	20	19
Q8BGT8	Phyhipl	Phytanoyl-CoA hydroxylase-interacting protein-like	0.3532	1.27739	0.692733	0.202893	21.8127	21.3561	21.4278	21.4266	21.771	22.4709	21.3914	21.8027	4	4	23	24	24	24	23	24	24	24
Q61823	Pdcd4	Programmed cell death protein 4	0.176275	1.12996	0.692622	0.202945	14.0027	14.2008	13.9245	14.39	14.2427	14.4586	14.3614	14.1604	4	4	5	5	5	5	8	5	6	7
Q9QYK7	Rnf11	RING finger protein 11	0.07955	1.05669	0.692467	0.203017	15.584	15.3788	15.5426	15.409	15.5992	15.5006	15.5985	15.5343	4	4	4	4	4	4	4	4	4	4
Q8CIH9	Ppat	Amidophosphoribosyltransferase	0.041125	1.02892	0.692079	0.203199	15.6838	15.5574	15.618	15.6325	15.6741	15.6402	15.6941	15.6478	4	4	9	11	12	13	12	12	10	12
Q8K479	C1qtnf5	Complement C1q tumor necrosis factor-related protein 5	-0.281733	0.822602	0.691947	0.20326	12.7888	12.25	12.4106	NaN	11.94	12.5083	12.1547	12.2026	3	4	2	1	1	NaN	1	1	1	1
Q9CU65	Zmym2	Zinc finger MYM-type protein 2	0.418675	1.3367	0.691799	0.20333	12.7213	13.0997	12.6022	13.7101	13.6454	13.1973	13.1807	13.7846	4	4	5	1	4	7	5	4	2	5
Q6X6Z7	Tekt3	Tektin-3	-0.279925	0.823634	0.691585	0.20343	15.3422	15.0285	14.9906	15.0217	14.7361	15.3343	14.6613	14.5316	4	4	1	1	1	1	1	1	1	1
Q8BY89	Slc44a2	Choline transporter-like protein 2	-0.0929	0.937636	0.691182	0.203619	17.3297	17.5302	17.5229	17.6021	17.3572	17.4238	17.4762	17.3561	4	4	8	8	9	9	11	9	9	9
O54940	Bnip2	BCL2/adenovirus E1B 19 kDa protein-interacting protein 2	-0.131125	0.913119	0.691136	0.20364	16.9068	17.2154	17.061	17.2315	16.945	16.9302	16.8913	17.1237	4	4	1	1	1	1	1	1	1	1
Q8K2P6	Rfesd	Rieske domain-containing protein	-0.187475	0.878141	0.69072	0.203836	14.5343	14.1637	13.9406	14.3562	14.0739	13.9679	14.0947	14.1084	4	4	1	1	1	1	1	1	1	1
Q8BGT7	Smndc1	Survival of motor neuron-related-splicing factor 30	-0.185275	0.879481	0.69059	0.203897	14.8897	14.562	14.4842	14.514	14.6714	14.4108	14.3885	14.2381	4	4	2	2	4	3	4	3	3	3
Q9QYB5	Add3	Gamma-adducin	0.0347	1.02434	0.690399	0.203986	19.2857	19.3189	19.2287	19.2952	19.3112	19.2815	19.3199	19.3547	4	4	40	40	42	40	41	42	41	43
O35607	Bmpr2	Bone morphogenetic protein receptor type-2	-0.29895	0.812844	0.689968	0.204189	14.6815	15.4398	14.7722	14.5427	14.756	14.5109	14.5038	14.4697	4	4	9	6	7	6	6	7	6	6
P62880	Gnb2	Guanine nucleotide-binding protein G(I)/G(S)/G(T) subunit beta-2	0.1143	1.08245	0.689892	0.204224	20.8234	20.6644	20.9602	20.6267	20.8738	20.8584	20.8483	20.9514	4	4	13	13	14	13	14	13	14	13
P56375	Acyp2	Acylphosphatase-2	0.075375	1.05363	0.688378	0.204938	19.0875	19.0444	18.9772	19.02	19.1206	19.035	19.2378	19.0372	4	4	7	7	7	7	7	7	7	7
A6H611	Mipep	Mitochondrial intermediate peptidase	-0.05565	0.962161	0.688205	0.20502	15.3629	15.4388	15.3829	15.5235	15.368	15.3725	15.3346	15.4104	4	4	13	10	12	9	11	14	10	14
M0QWE2	Gm27021	Predicted gene, 27021	-0.3651	0.776415	0.687789	0.205216	16.1848	16.0462	16.0223	16.0146	16.0285	15.1283	15.4334	16.2173	4	4	1	1	1	1	1	1	1	1
Q8VCN5	Cth	Cystathionine gamma-lyase	-0.1461	0.90369	0.687756	0.205231	15.0705	15.0216	14.7696	14.7164	14.8357	14.6135	14.7198	14.8247	4	4	3	5	3	4	4	4	2	6
O88696	Clpp	ATP-dependent Clp protease proteolytic subunit, mitochondrial	0.092725	1.06638	0.687712	0.205252	17.8392	17.7267	17.7758	17.9719	17.9337	17.9286	18.003	17.8192	4	4	10	11	11	11	11	12	11	10
Q8R1T1	Chmp7	Charged multivesicular body protein 7	-0.101975	0.931757	0.687259	0.205467	16.4205	16.5365	16.4375	16.3563	16.271	16.3185	16.5134	16.24	4	4	13	11	13	12	11	12	14	12
Q01815	Cacna1c	Voltage-dependent L-type calcium channel subunit alpha-1C	-0.2607	0.834683	0.686163	0.205986	15.3138	15.5476	15.4844	15.492	14.6904	15.4727	15.2322	15.3997	4	4	8	9	7	9	8	8	8	8
Q60954	Meis1	Homeobox protein Meis1	-0.1588	0.89577	0.685574	0.206265	12.6174	12.3981	12.5002	12.6019	12.5598	12.249	12.1541	12.5195	4	4	4	4	4	4	4	5	3	4
Q60738	Slc30a1	Zinc transporter 1	-0.08375	0.943602	0.685438	0.20633	16.0086	16.217	16.1684	15.9884	16.0518	15.9774	16.0135	16.0047	4	4	8	12	11	11	7	10	9	9
P42925	Pxmp2	Peroxisomal membrane protein 2	-0.31685	0.802821	0.684319	0.206862	14.871	15.5779	14.966	14.9881	14.9736	15.0974	14.6541	14.4105	4	4	3	2	3	2	3	2	3	3
Q1HFZ0	Nsun2	tRNA (cytosine(34)-C(5))-methyltransferase	-0.03685	0.974781	0.684205	0.206917	16.03	16.0155	15.9985	16.0782	15.9512	15.973	16.0392	16.0114	4	4	19	18	17	17	22	18	20	19
Q91XE8	Tmem205	Transmembrane protein 205	-0.15805	0.896236	0.68352	0.207243	15.9377	16.1313	16.3564	15.9459	15.9119	15.7962	15.9971	16.0339	4	4	2	1	2	2	2	2	2	2
Q9CPU4	Mgst3	Microsomal glutathione S-transferase 3	-0.09205	0.938189	0.683131	0.207429	18.2546	18.162	18.1106	18.2949	18.2239	18.1098	17.9835	18.1367	4	4	7	7	7	7	7	7	7	7
Q9CZ28	Snf8	Vacuolar-sorting protein SNF8	0.062	1.04391	0.682466	0.207747	15.8485	15.7654	15.8925	15.9589	15.9338	15.9736	15.8997	15.9062	4	4	6	6	7	6	7	7	7	5
A2ASZ8	Slc25a25	Calcium-binding mitochondrial carrier protein SCaMC-2	-0.1045	0.930127	0.681948	0.207995	18.4883	18.3388	18.3339	18.249	18.1682	18.343	18.342	18.1388	4	4	24	24	23	24	23	24	23	23
Q8BM39	Prpf18	Pre-mRNA-splicing factor 18	-0.229625	0.852857	0.681911	0.208013	14.0957	13.9856	13.7053	14.183	13.6085	13.5252	13.8333	14.0841	4	4	3	3	3	3	3	3	3	3
Q80X71	Tmem106b	Transmembrane protein 106B	0.488175	1.40267	0.681811	0.20806	14.3842	14.3142	15.5177	15.4874	15.2611	15.5772	15.2444	15.5735	4	4	6	5	7	7	5	6	6	6
Q04735	Cdk16	Cyclin-dependent kinase 16	0.09265	1.06633	0.681697	0.208115	17.5226	17.5971	17.5525	17.6944	17.6087	17.6056	17.8359	17.687	4	4	19	17	17	20	18	18	16	19
O08738	Casp6	Caspase-6	-0.545392	0.685205	0.681476	0.208221	11.7772	11.9995	12.8827	12.5547	11.2414	NaN	12.18	11.853	4	3	2	3	1	2	1	NaN	1	2
Q9JHU4	Dync1h1	Cytoplasmic dynein 1 heavy chain 1	-0.08725	0.941315	0.681437	0.208239	20.7172	20.7986	20.6576	20.6087	20.5125	20.7086	20.5484	20.6636	4	4	331	338	331	331	335	330	337	334
Q80UG1	Fads6	Fatty acid desaturase 6	-0.10855	0.92752	0.681382	0.208266	15.9824	15.9977	15.9894	16.1174	15.9598	16.0118	15.7057	15.9754	4	4	3	4	3	4	3	3	4	5
P70211	Dcc	Netrin receptor DCC	-0.483	0.715488	0.681212	0.208347	17.3268	17.876	17.7671	18.0783	16.4622	17.1736	17.702	17.7784	4	4	1	1	1	1	3	1	2	1
Q3THJ3	Eif1ad	Probable RNA-binding protein EIF1AD	-1.04477	0.48472	0.681212	0.208347	15.108	15.0572	13.7727	13.0852	13.8309	13.5861	NaN	12.216	4	3	2	2	1	2	1	1	NaN	1
Q8K3C3	Lzic	Protein LZIC	-0.0864	0.94187	0.681192	0.208357	17.3626	17.3442	17.248	17.1982	17.2165	17.307	17.2062	17.0777	4	4	12	11	13	13	11	11	10	10
Q9CR67	Tmem33	Transmembrane protein 33	-0.10215	0.931644	0.680605	0.208639	18.8206	18.7903	18.7737	18.6966	18.7388	18.8144	18.6089	18.5105	4	4	9	9	9	9	9	9	10	9
Q6ZPJ0	Tex2	Testis-expressed protein 2	-0.162225	0.893646	0.680372	0.208751	14.2419	14.1441	14.3409	14.076	14.1775	13.7441	14.0927	14.1397	4	4	10	12	11	10	11	11	9	8
E9PVA8	Gcn1	eIF-2-alpha kinase activator GCN1	0.034775	1.0244	0.68016	0.208853	16.9591	16.8718	16.9293	16.8642	16.9238	16.9257	16.9579	16.9561	4	4	95	93	105	97	97	90	93	93
P97379	G3bp2	Ras GTPase-activating protein-binding protein 2	0.0569	1.04023	0.679685	0.209081	17.9869	18.0612	18.0622	18.1517	18.0928	18.0811	18.1367	18.179	4	4	18	18	21	20	23	21	20	20
Q60771	Cldn11	Claudin-11	-0.097125	0.934894	0.679164	0.209332	17.1565	17.3122	17.2738	17.2657	17.2813	17.0309	17.0747	17.2328	4	4	5	6	5	4	4	6	5	4
Q3TC46	Patl1	Protein PAT1 homolog 1	3.8792	14.7148	0.679084	0.209371	13.7198	13.7677	13.7698	21.6353	21.5419	21.4826	21.5759	13.809	4	4	3	3	3	4	5	3	4	3
P59913	Pcmtd1	Protein-L-isoaspartate O-methyltransferase domain-containing protein 1	0.398675	1.3183	0.678947	0.209437	15.2984	16.4451	16.3906	16.4465	16.5802	16.5865	16.5268	16.4818	4	4	4	6	7	6	6	6	8	7
P45952	Acadm	Medium-chain specific acyl-CoA dehydrogenase, mitochondrial	-0.054575	0.962878	0.678844	0.209486	18.7267	18.6979	18.6574	18.6926	18.6404	18.7375	18.6116	18.5668	4	4	22	21	22	22	23	22	22	22
Q9JHI2	Adat1	tRNA-specific adenosine deaminase 1	-0.31885	0.801709	0.677993	0.209897	23.6626	23.6932	23.5819	24.0507	23.4192	23.6689	22.8627	23.7622	4	4	1	1	1	1	1	1	2	1
P97819	Pla2g6	85/88 kDa calcium-independent phospholipase A2	0.0948	1.06792	0.677797	0.209992	14.2805	14.402	14.3902	14.1917	14.3613	14.5317	14.3227	14.4279	4	4	6	3	4	6	5	7	3	6
Q9JI75	Nqo2	Ribosyldihydronicotinamide dehydrogenase [quinone]	-0.052325	0.964381	0.677779	0.210001	17.6317	17.6855	17.6138	17.6828	17.5778	17.5339	17.6887	17.6041	4	4	14	16	16	16	15	17	16	15
Q3UZV7		UPF0577 protein KIAA1324-like homolog	-0.183175	0.880763	0.677528	0.210122	14.9902	14.7827	14.9303	14.8207	14.7337	14.3526	14.7871	14.9178	4	4	12	12	11	10	11	14	9	13
Q8R1R3	Stard7	StAR-related lipid transfer protein 7, mitochondrial	-0.37105	0.77322	0.677371	0.210198	14.4643	15.5631	15.0397	15.4917	14.624	14.7074	14.7617	14.9815	4	4	4	2	4	3	4	4	3	4
Q925N1	Sfxn4	Sideroflexin-4	0.201675	1.15003	0.677362	0.210202	13.6197	13.3777	13.425	13.5019	13.5927	13.9102	13.8835	13.3446	4	4	6	5	3	5	5	5	5	5
Q9JJD0	Thap11	THAP domain-containing protein 11	0.380975	1.30222	0.676862	0.210445	13.9989	13.9807	14.1564	14.9849	14.7074	14.5224	14.4079	15.0071	4	4	2	2	2	2	2	2	2	2
Q61220	Nell2	Protein kinase C-binding protein NELL2	-0.143625	0.905242	0.676235	0.210749	14.1833	14.1624	13.8976	14.1567	14.0582	13.7293	14.0447	13.9933	4	4	9	7	9	9	10	9	6	4
O54946	Dnajb6	DnaJ homolog subfamily B member 6	-0.193925	0.874224	0.675937	0.210893	15.9714	15.5379	15.6939	15.9865	15.4536	15.4833	15.6592	15.8179	4	4	7	5	6	8	7	7	6	8
Q921R8	Slc41a3	Solute carrier family 41 member 3	-0.095625	0.935867	0.675166	0.211268	16.1282	16.0525	15.9992	16.0011	15.991	15.9585	15.7796	16.0694	4	4	6	7	7	8	6	6	6	5
Q9WVG6	Carm1	Histone-arginine methyltransferase CARM1	0.1231	1.08907	0.675164	0.211269	15.2077	15.1721	15.4172	15.2385	15.2809	15.2468	15.5208	15.4794	4	4	11	11	11	9	10	9	10	10
Q99K10	Nlgn1	Neuroligin-1	-0.082475	0.944436	0.674516	0.211585	15.4489	15.6749	15.4432	15.4875	15.4038	15.4974	15.4152	15.4082	4	4	8	8	10	9	10	9	10	8
O88271	Cfdp1	Craniofacial development protein 1	-0.0791	0.946648	0.674053	0.21181	16.9482	16.9317	16.9072	16.7718	16.731	16.7582	16.9017	16.8516	4	4	7	7	7	7	7	7	7	7
Q91WE2	Fam192a	PSME3-interacting protein	-0.171925	0.887657	0.67398	0.211846	15.031	14.616	14.6558	14.7312	14.7463	14.5681	14.6574	14.3745	4	4	2	2	2	2	2	2	2	3
Q9CPS8		Small membrane A-kinase anchor protein	-0.295725	0.814663	0.673904	0.211883	14.4614	13.8861	14.4984	14.3023	13.6666	13.7733	14.2366	14.2888	4	4	2	3	2	2	3	3	2	2
A2AWA9	Rabgap1	Rab GTPase-activating protein 1	-0.043175	0.970517	0.673636	0.212014	17.142	17.1437	17.0751	17.1481	17.0318	17.1528	17.0866	17.065	4	4	35	35	33	34	36	37	34	36
Q8K2P7	Slc38a1	Sodium-coupled neutral amino acid transporter 1	-0.12205	0.918881	0.673501	0.21208	16.7187	16.7476	16.9322	16.6107	16.7023	16.7504	16.5315	16.5368	4	4	8	8	8	8	7	8	8	8
Q9CWR1	Wdr73	WD repeat-containing protein 73	0.549417	1.46349	0.672872	0.212387	9.51933	10.5903	10.3722	11.0381	10.7508	10.9953	11.0421	NaN	4	3	1	1	1	1	1	1	1	NaN
Q91VI7	Rnh1	Ribonuclease inhibitor	0.02065	1.01442	0.672486	0.212576	18.92	18.9307	18.9287	18.8938	18.9325	18.9744	18.9196	18.9293	4	4	27	28	29	30	28	28	29	27
Q8BYM5	Nlgn3	Neuroligin-3	0.0684	1.04855	0.672096	0.212767	18.0643	17.88	17.8809	17.9896	18.0475	18.0257	18.0498	17.9654	4	4	17	16	16	18	16	18	18	19
Q9D5V5	Cul5	Cullin-5	-0.0592	0.959796	0.671888	0.212869	17.9304	18.0823	18.0021	17.9048	17.9573	17.9299	17.8903	17.9053	4	4	49	42	49	45	47	46	42	43
Q9JL62	Gltp	Glycolipid transfer protein	0.10835	1.07799	0.670093	0.213751	20.0507	20.1745	20.0461	20.0291	20.1458	20.0587	20.3856	20.1437	4	4	13	15	15	13	14	14	14	14
Q8R4G6	Mgat5	Alpha-1,6-mannosylglycoprotein 6-beta-N-acetylglucosaminyltransferase A	0.144817	1.10559	0.669784	0.213902	13.2698	13.3171	13.0626	13.3587	13.3816	13.2693	13.5397	NaN	4	3	1	1	1	1	1	1	1	NaN
Q61625	Grid2	Glutamate receptor ionotropic, delta-2	0.398875	1.31848	0.669362	0.21411	18.5591	18.2889	18.2334	19.3199	19.1295	18.8459	18.6966	19.3248	4	4	44	41	42	50	49	48	46	51
Q99LD9	Eif2b2	Translation initiation factor eIF-2B subunit beta	-0.0884	0.940565	0.669322	0.21413	16.5297	16.5316	16.4558	16.5205	16.3455	16.5686	16.2995	16.4704	4	4	12	13	14	12	14	12	11	11
Q66JZ4	TCAIM	T-cell activation inhibitor, mitochondrial	0.245275	1.18532	0.669305	0.214139	13.853	13.2131	13.7112	13.3766	13.5017	13.8609	13.9443	13.8281	4	4	2	2	1	3	3	2	1	2
Q6PGE7	Slc6a7	Sodium-dependent proline transporter	1.96013	3.89096	0.669075	0.214252	19.4302	17.5936	18.709	13.1922	18.8165	19.7259	19.0931	19.13	4	4	3	3	4	2	5	5	5	3
Q9JIA1	Lgi1	Leucine-rich glioma-inactivated protein 1	-0.065125	0.955862	0.668704	0.214435	19.379	19.419	19.3679	19.3254	19.3336	19.185	19.384	19.3282	4	4	29	30	29	29	28	28	28	27
P97772	Grm1	Metabotropic glutamate receptor 1	0.1283	1.093	0.668593	0.21449	19.9146	19.8057	19.7633	20.0554	20.0825	19.9372	19.8732	20.1593	4	4	46	43	45	47	48	47	45	49
Q8BPN8	Dmxl2	DmX-like protein 2	0.059475	1.04209	0.667527	0.215017	19.4848	19.5532	19.4609	19.5028	19.4596	19.6162	19.6225	19.5413	4	4	146	151	151	151	151	147	150	149
Q9ES56	Trappc4	Trafficking protein particle complex subunit 4	0.0493	1.03476	0.667427	0.215067	17.7447	17.6917	17.7618	17.6962	17.7206	17.8341	17.8184	17.7185	4	4	11	12	13	15	12	12	14	12
Q811S7	Ubp1	Upstream-binding protein 1	0.19855	1.14754	0.667032	0.215262	15.4734	14.8608	15.2722	15.4031	15.4821	15.4978	15.3253	15.4985	4	4	4	2	3	5	3	3	3	4
Q8BLV3	Slc9a7	Sodium/hydrogen exchanger 7	0.06755	1.04794	0.667008	0.215274	16.3206	16.2187	16.2241	16.2199	16.2303	16.3995	16.3699	16.2538	4	4	9	9	7	7	7	8	6	10
Q6ZWV3	Rpl10	60S ribosomal protein L10	0.05815	1.04113	0.666773	0.215391	19.4995	19.6125	19.5699	19.673	19.614	19.7076	19.636	19.6299	4	4	14	14	14	14	15	14	14	15
Q9R1Z8	Sorbs3	Vinexin	-0.180625	0.882321	0.666164	0.215693	14.8082	14.7767	14.8083	14.9218	14.2879	14.7539	14.6781	14.8726	4	4	3	1	4	4	4	4	5	5
Q8C190	Vps9d1	VPS9 domain-containing protein 1	1.08409	2.12004	0.665994	0.215777	12.8458	14.105	13.8752	11.2819	13.9253	14.1394	NaN	14.2685	4	3	2	1	1	1	1	1	NaN	1
Q6P9N8	Trak2	Trafficking protein, kinesin-binding 2	0.419442	1.33741	0.665758	0.215894	13.5039	13.8114	14.1559	13.1661	13.8722	14.4566	13.9075	NaN	4	3	1	2	1	2	1	2	1	NaN
Q9CQ86	Mien1	Migration and invasion enhancer 1	0.1588	1.11636	0.665539	0.216004	17.5072	17.6725	17.6071	17.2293	17.558	17.7319	17.7977	17.5637	4	4	3	3	3	3	3	4	4	3
Q9D1E8	Agpat5	1-acyl-sn-glycerol-3-phosphate acyltransferase epsilon	-0.084775	0.942932	0.665437	0.216054	18.3236	18.1335	18.1921	18.3619	18.2272	18.1427	18.0983	18.2038	4	4	15	13	15	14	15	15	14	15
Q9QWY8	Asap1	Arf-GAP with SH3 domain, ANK repeat and PH domain-containing protein 1	0.088375	1.06317	0.665052	0.216246	17.3606	17.2881	17.2943	17.1499	17.2288	17.412	17.4344	17.3712	4	4	30	28	29	26	30	31	31	27
Q921F2	Tardbp	TAR DNA-binding protein 43	0.0634	1.04493	0.665034	0.216255	19.8003	19.61	19.7551	19.7778	19.7683	19.833	19.8205	19.775	4	4	14	16	16	17	16	17	17	15
P55821	Stmn2	Stathmin-2	0.05475	1.03868	0.664964	0.21629	19.1244	19.1193	19.1753	19.0364	19.122	19.1262	19.2354	19.1908	4	4	10	8	9	7	9	9	9	9
Q9CQD1	Rab5a	Ras-related protein Rab-5A	-0.05245	0.964297	0.664468	0.216537	21.1025	21.0809	21.1458	21.2386	21.0605	21.1313	21.0821	21.0841	4	4	14	14	14	13	14	14	14	14
Q8BU14	Sec62	Translocation protein SEC62	0.0386	1.02712	0.663718	0.216911	17.4984	17.4145	17.5263	17.4485	17.5373	17.4923	17.5263	17.4862	4	4	7	7	7	8	7	7	8	7
Q6ZWQ7	Spcs3	Signal peptidase complex subunit 3	0.095925	1.06875	0.663288	0.217126	14.8827	14.971	14.8084	14.9296	14.936	15.142	15.0327	14.8647	4	4	3	3	3	3	2	2	2	2
Q7TSY6	Celf4	CUGBP Elav-like family member 4	0.143525	1.1046	0.663228	0.217156	16.3211	16.3583	16.2873	16.6963	16.5761	16.5368	16.4578	16.6664	4	4	8	7	7	8	8	6	7	8
Q6A0A9	FAM120A	Constitutive coactivator of PPAR-gamma-like protein 1	0.06695	1.0475	0.66321	0.217165	16.6219	16.7782	16.6542	16.6661	16.7506	16.8324	16.6628	16.7424	4	4	35	36	34	35	33	34	29	34
Q8BTJ4	Enpp4	Bis(5'-adenosyl)-triphosphatase enpp4	-0.485475	0.714262	0.662728	0.217406	14.0484	15.1169	14.9321	15.0253	14.149	13.8634	15.0216	14.1468	4	4	3	4	4	4	3	3	4	3
P0DP60	Lynx1	Ly-6/neurotoxin-like protein 1	0.06215	1.04402	0.661278	0.218133	17.3321	17.3312	17.2397	17.3258	17.2559	17.4303	17.3808	17.4104	4	4	3	4	4	4	4	4	4	4
Q08460	Kcnma1	Calcium-activated potassium channel subunit alpha-1	-0.039125	0.973245	0.661176	0.218185	17.0147	17.018	16.9288	16.9324	16.896	16.9556	16.9547	16.9311	4	4	24	24	23	19	20	22	21	24
Q6NXL5	Acap3	ArfGAP with coiled-coil, ankyrin repeat and PH domains 3	0.262575	1.19962	0.660535	0.218507	13.7115	13.4216	13.1036	13.9763	13.904	13.8151	13.8108	13.7334	4	4	3	2	2	6	5	4	4	7
Q9CQY1	Atg12	Ubiquitin-like protein ATG12	-0.749983	0.59461	0.660486	0.218532	13.3073	14.1834	14.4897	13.6018	13.6226	13.6903	NaN	12.1238	4	3	2	1	1	2	1	1	NaN	1
P54071	Idh2	Isocitrate dehydrogenase [NADP], mitochondrial	-0.052	0.964598	0.659998	0.218777	19.5217	19.4415	19.4113	19.4655	19.4315	19.3421	19.3799	19.4785	4	4	27	26	27	26	27	27	26	26
Q61072	Adam9	Disintegrin and metalloproteinase domain-containing protein 9	0.091025	1.06513	0.659832	0.218861	15.4753	15.3308	15.3488	15.4481	15.6527	15.4794	15.4059	15.4291	4	4	7	7	7	8	6	7	8	6
Q9WU00	Nrf1	Nuclear respiratory factor 1	0.404025	1.32319	0.659428	0.219064	14.194	NaN	13.7315	14.8773	14.6804	14.5699	14.5962	14.84	3	4	3	NaN	1	2	2	2	1	3
Q8VI59	Pcnx3	Pecanex-like protein 3	-0.301125	0.811619	0.659088	0.219236	13.0972	12.5821	12.3606	12.5344	12.3159	12.1485	12.1255	12.7799	4	4	1	1	2	1	2	3	2	1
Q8C863	Itch	E3 ubiquitin-protein ligase Itchy	0.086075	1.06148	0.658856	0.219353	16.3885	16.2272	16.3785	16.3445	16.3217	16.54	16.468	16.3533	4	4	14	15	15	14	15	14	12	17
Q9CQ40	Mrpl49	39S ribosomal protein L49, mitochondrial	0.21465	1.16042	0.658729	0.219417	14.9541	15.495	15.5629	15.5442	15.4444	15.6895	15.685	15.5959	4	4	4	5	3	4	4	3	5	4
Q91YY4	Atpaf2	ATP synthase mitochondrial F1 complex assembly factor 2	-0.184925	0.879695	0.658475	0.219546	13.8638	13.633	13.8741	13.7741	13.7195	13.8735	13.4979	13.3144	4	4	8	6	5	5	6	7	5	5
Q6P4T0	Atg2a	Autophagy-related protein 2 homolog A	0.161975	1.11882	0.658307	0.219631	14.2635	13.9906	14.3707	14.2962	14.1587	14.3962	14.4615	14.5525	4	4	7	9	8	8	5	10	7	8
Q9CR20	Ier3ip1	Immediate early response 3-interacting protein 1	-0.332625	0.79409	0.657633	0.219972	17.1188	17.1203	16.856	16.1787	16.7448	16.3618	16.3074	16.5293	4	4	1	1	1	2	1	2	1	1
P50580	Pa2g4	Proliferation-associated protein 2G4	0.029175	1.02043	0.657169	0.220207	19.0147	18.9292	18.9614	19.0125	19.0053	19.0214	18.9989	19.0089	4	4	24	24	24	23	25	23	24	23
Q99NB1	Acss1	Acetyl-coenzyme A synthetase 2-like, mitochondrial	-0.063375	0.957023	0.657165	0.220209	17.3293	17.3415	17.3727	17.3319	17.2156	17.3438	17.3716	17.1909	4	4	27	26	26	27	26	25	26	25
Q9JKW0	Arl6ip1	ADP-ribosylation factor-like protein 6-interacting protein 1	0.056675	1.04007	0.656116	0.220742	18.3709	18.331	18.4404	18.4014	18.4252	18.3535	18.4841	18.5076	4	4	5	4	5	5	4	4	5	5
Q78J03	Msrb2	Methionine-R-sulfoxide reductase B2, mitochondrial	-0.118275	0.921289	0.655021	0.221299	16.7349	16.8066	16.8865	16.8101	16.6296	16.8921	16.733	16.5103	4	4	6	7	8	6	6	6	6	6
P51791	Clcn3	H(+)/Cl(-) exchange transporter 3	-0.074425	0.949721	0.654927	0.221347	16.747	16.8209	16.7647	16.8489	16.642	16.6771	16.7011	16.8636	4	4	12	9	8	10	9	8	7	10
P42227	Stat3	Signal transducer and activator of transcription 3	-0.128725	0.914639	0.654329	0.221652	15.1159	15.1419	15.0474	14.8009	15.0554	14.8685	14.8199	14.8474	4	4	20	20	20	20	20	21	21	21
Q8CFI7	Polr2b	DNA-directed RNA polymerase II subunit RPB2	-0.446725	0.733707	0.654057	0.221791	19.0359	18.9451	19.2031	17.9375	18.225	18.8047	18.0892	18.2158	4	4	27	28	28	28	27	27	24	30
P03903	Mtnd4l	NADH-ubiquinone oxidoreductase chain 4L	-0.800008	0.574346	0.653636	0.222006	15.2887	15.6622	16.2989	17.1389	14.6467	15.9528	NaN	15.292	4	3	1	1	1	1	1	1	NaN	1
Q9Z1M0	P2rx7	P2X purinoceptor 7	0.123525	1.08939	0.653358	0.222148	16.5619	16.363	16.248	16.3418	16.485	16.4422	16.6815	16.4001	4	4	7	10	9	9	9	10	10	8
Q9D0R2	Tars	Threonine--tRNA ligase, cytoplasmic	-0.052525	0.964247	0.653261	0.222197	18.3503	18.3367	18.3111	18.3179	18.277	18.2743	18.1854	18.3692	4	4	37	36	37	37	38	36	35	35
O88533	Ddc	Aromatic-L-amino-acid decarboxylase	-0.12365	0.917863	0.652288	0.222696	15.1233	15.115	14.8924	14.9292	15.0445	14.7314	14.9495	14.8399	4	4	8	9	10	8	7	7	6	7
Q99JY0	Hadhb	Trifunctional enzyme subunit beta, mitochondrial	-0.069925	0.952688	0.652259	0.222711	21.2304	21.1633	21.0354	21.1436	21.0989	21.0263	21.0168	21.151	4	4	33	32	33	34	31	33	35	33
Q7TNS5	B630019K06Rik	RIKEN cDNA B630019K06 gene	0.1476	1.10773	0.652113	0.222785	13.5391	13.4125	13.4445	13.4779	13.6131	13.7954	13.3219	13.734	4	4	3	2	2	2	4	4	3	4
Q9JLQ2	Git2	ARF GTPase-activating protein GIT2	0.09085	1.065	0.651983	0.222852	17.0919	16.9991	16.9795	17.2633	17.211	17.182	17.1728	17.1314	4	4	23	22	23	24	22	24	22	24
Q01147	Creb1	Cyclic AMP-responsive element-binding protein 1	-0.07005	0.952605	0.651983	0.222852	17.1929	17.0748	17.0853	17.0407	17.0676	16.9282	17.111	17.0067	4	4	4	4	4	4	3	3	4	4
Q8C7H1	Mmaa	Methylmalonic aciduria type A homolog, mitochondrial	-0.104025	0.930434	0.651618	0.22304	15.3701	15.4433	15.3087	15.3715	15.0865	15.3997	15.3643	15.227	4	4	9	11	10	10	10	11	10	9
Q9WUU9	Mcm3ap	Germinal-center associated nuclear protein	0.4378	1.35454	0.651232	0.223238	14.1089	14.486	14.7109	14.4125	14.0547	14.9378	14.9931	15.4839	4	4	2	2	1	1	2	2	1	1
P17809	Slc2a1	Solute carrier family 2, facilitated glucose transporter member 1	0.086425	1.06174	0.650769	0.223476	20.6094	20.5157	20.5591	20.6634	20.6671	20.5357	20.8049	20.6856	4	4	9	9	9	10	10	9	8	10
Q8BGF6	Elmod2	ELMO domain-containing protein 2	0.1264	1.09157	0.649898	0.223925	14.5574	14.5635	14.5664	14.7973	14.613	14.8684	14.877	14.6318	4	4	5	3	4	4	3	3	2	3
Q9JMD0	Znf207	BUB3-interacting and GLEBS motif-containing protein ZNF207	-0.07245	0.951022	0.649506	0.224127	17.2533	17.3394	17.3229	17.172	17.2065	17.2826	17.1006	17.2081	4	4	6	5	6	6	6	5	5	5
Q9D115	Znf706	Zinc finger protein 706	0.208325	1.15535	0.648326	0.224737	16.8015	16.8818	17.131	16.8354	16.9591	16.9415	17.0664	17.516	4	4	2	2	2	2	2	2	2	1
Q9CQH7	Btf3l4	Transcription factor BTF3 homolog 4	0.104925	1.07544	0.64816	0.224823	19.5435	19.7767	19.7295	19.6645	19.6624	19.7096	19.9155	19.8464	4	4	10	7	8	6	8	8	7	7
Q8K2V1	Ppp4r1	Serine/threonine-protein phosphatase 4 regulatory subunit 1	-0.6108	0.654833	0.64807	0.224869	13.6658	13.1463	13.2504	12.9751	13.1628	11.6797	NaN	13.1033	4	3	1	2	3	2	3	1	NaN	2
Q920P5	Ak5	Adenylate kinase isoenzyme 5	0.952525	1.93526	0.648043	0.224883	14.4352	14.4871	16.6041	14.566	16.4744	14.5857	16.5447	16.2977	4	4	3	5	3	8	9	8	9	7
P63040	Cplx1	Complexin-1	0.2816	1.21554	0.647723	0.225049	20.0475	19.8591	19.2582	19.7922	19.882	20.2142	20.2372	19.75	4	4	7	7	7	7	7	8	7	7
Q8R317	Ubqln1	Ubiquilin-1	-0.085975	0.942148	0.647453	0.225189	17.8201	17.8242	17.8032	17.7085	17.7092	17.7513	17.8096	17.542	4	4	16	15	15	15	15	14	15	15
Q9D883	U2af1	Splicing factor U2AF 35 kDa subunit	0.129425	1.09386	0.647401	0.225216	18.3436	18.2465	18.39	18.6368	18.4865	18.4924	18.4795	18.6762	4	4	9	8	9	8	9	9	8	9
Q6PIP5	Nudcd1	NudC domain-containing protein 1	0.10445	1.07508	0.646797	0.225529	15.931	15.7791	15.717	15.9172	15.9376	16.0369	15.7818	16.0058	4	4	15	12	15	13	14	13	14	10
Q566J8	Coq8b	Atypical kinase COQ8B, mitochondrial	0.241775	1.18245	0.646778	0.225539	13.9184	14.1524	14.0894	13.6159	14.5439	14.0549	14.2145	13.9299	4	4	5	6	7	5	6	8	4	4
Q80V42	Cpm	Carboxypeptidase M	0.94515	1.92539	0.646475	0.225696	14.2247	14.1634	14.2149	13.8404	14.0974	14.3743	14.6407	17.1116	4	4	5	6	7	6	8	5	6	7
P51569	Gla	Alpha-galactosidase A	-0.75635	0.591992	0.646159	0.225861	15.9324	13.7051	13.6446	13.7465	13.5804	13.5079	13.5349	13.38	4	4	3	4	3	2	4	3	5	4
P97789	Xrn1	5'-3' exoribonuclease 1	-0.764375	0.588708	0.64586	0.226016	15.1996	16.3078	15.865	14.2142	15.3085	13.862	15.0737	14.2849	4	4	12	10	9	12	11	10	11	10
Q99K51	Pls3	Plastin-3	-0.07765	0.9476	0.645692	0.226104	18.9769	18.8926	18.9192	18.8473	18.8249	18.8558	18.9452	18.6995	4	4	33	34	38	36	38	37	37	35
Q9DCD2	Xab2	Pre-mRNA-splicing factor SYF1	0.390108	1.31049	0.64556	0.226173	NaN	12.9405	12.4156	13.3873	13.2521	13.3254	12.9976	13.6432	3	4	NaN	2	3	6	5	5	5	5
Q62445	Sp4	Transcription factor Sp4	0.236875	1.17844	0.645481	0.226214	13.7902	13.4579	13.4839	13.469	14.165	13.4069	13.7341	13.8425	4	4	2	4	3	4	3	4	2	2
B2RR83	Ythdc2	3'-5' RNA helicase YTHDC2	-0.2644	0.832545	0.645273	0.226322	13.4577	13.8315	13.7372	13.9179	13.7923	13.671	13.0324	13.391	4	4	5	6	6	6	6	4	2	6
Q99M08		Uncharacterized protein C4orf3 homolog	0.398275	1.31793	0.64499	0.22647	15.9579	15.8747	15.9597	15.7405	15.8808	16.7256	16.8332	15.6863	4	4	2	2	2	2	2	1	1	2
Q9ET77	Jph3	Junctophilin-3	0.06065	1.04294	0.644833	0.226551	15.6869	15.7178	15.6624	15.8228	15.7448	15.7421	15.7837	15.8619	4	4	10	9	8	11	9	8	8	10
Q8BNW9	Kbtbd11	Kelch repeat and BTB domain-containing protein 11	-0.0289	0.980167	0.644775	0.226582	18.3128	18.2641	18.3654	18.3251	18.2805	18.2964	18.2782	18.2967	4	4	33	33	34	35	33	33	34	32
O35344	Kpna3	Importin subunit alpha-4	-0.055925	0.961977	0.644735	0.226603	18.1046	18.086	18.2322	18.1665	18.1557	18.0472	18.1062	18.0565	4	4	20	20	21	19	22	19	21	21
Q8VCL2	Sco2	Protein SCO2 homolog, mitochondrial	-0.524875	0.695019	0.643829	0.227076	16.5923	16.3495	16.5067	16.6532	16.4565	16.2744	16.4182	14.8531	4	4	4	5	4	5	6	4	5	5
Q9DC69	Ndufa9	NADH dehydrogenase [ubiquinone] 1 alpha subcomplex subunit 9, mitochondrial	-0.07225	0.951153	0.643108	0.227453	20.2171	20.2287	20.1906	20.2585	20.0286	20.2722	20.1887	20.1164	4	4	31	32	30	31	32	30	32	31
Q8R180	Ero1a	ERO1-like protein alpha	-0.088675	0.940386	0.642698	0.227668	16.0225	16.0221	15.7972	15.9468	15.9111	15.7516	15.848	15.9232	4	4	20	15	15	13	18	15	15	14
Q99LG4	Ttc5	Tetratricopeptide repeat protein 5	-0.086725	0.941658	0.642614	0.227712	14.6483	14.5423	14.65	14.7946	14.5998	14.5261	14.6671	14.4953	4	4	7	6	5	7	8	5	5	8
P56399	Usp5	Ubiquitin carboxyl-terminal hydrolase 5	0.030125	1.0211	0.64239	0.227829	19.9305	19.9033	19.9029	19.831	19.9238	19.9411	19.9133	19.91	4	4	55	56	57	56	61	55	59	57
Q8BGU5	Ccny	Cyclin-Y	-0.3691	0.774265	0.642387	0.227831	16.2617	16.4523	15.5928	15.9742	16.3028	15.4799	15.5513	15.4706	4	4	5	6	7	5	5	6	7	6
Q9QXS1	Plec	Plectin	-0.064275	0.956426	0.642354	0.227848	18.4803	18.4079	18.3219	18.3838	18.4275	18.3379	18.3102	18.2612	4	4	253	248	246	255	257	248	242	246
P33175	Kif5a	Kinesin heavy chain isoform 5A	-0.255225	0.837856	0.641872	0.228101	16.7473	16.4914	16.5292	16.2459	16.0959	16.5536	15.8724	16.471	4	4	19	18	22	18	22	20	21	19
Q6KAS7	Znf521	Zinc finger protein 521	1.2947	2.45326	0.641155	0.228478	13.5703	13.224	13.0776	14.3569	13.9342	13.6576	17.5972	14.2186	4	4	6	5	4	5	5	4	4	8
P51174	Acadl	Long-chain specific acyl-CoA dehydrogenase, mitochondrial	-0.0498	0.96607	0.641068	0.228524	20.3639	20.3998	20.2735	20.3165	20.2772	20.2404	20.3585	20.2784	4	4	25	23	23	23	24	23	22	22
P97390	Vps45	Vacuolar protein sorting-associated protein 45	0.044625	1.03142	0.641064	0.228526	17.7335	17.7036	17.6848	17.6274	17.8	17.735	17.7045	17.6883	4	4	27	26	27	28	27	29	25	28
Q63912	Omg	Oligodendrocyte-myelin glycoprotein	-0.08335	0.943863	0.640446	0.228851	18.8266	18.87	18.6949	18.6681	18.7144	18.575	18.6854	18.7514	4	4	7	8	7	7	8	7	8	7
Q8WUR0		Protein C19orf12 homolog	0.220325	1.165	0.640444	0.228852	16.5449	16.6399	16.6653	16.7269	16.7313	16.662	16.7225	17.3425	4	4	4	4	4	4	4	3	4	3
Q8BZ36	Rint1	RAD50-interacting protein 1	-0.5071	0.703635	0.640429	0.228861	17.418	17.3455	17.6788	16.3897	16.6409	17.3985	16.1929	16.5713	4	4	7	5	6	5	5	6	7	5
Q91YR1	Twf1	Twinfilin-1	-0.0805	0.94573	0.639509	0.229346	18.6958	18.8122	18.765	18.7477	18.7998	18.6844	18.6836	18.5309	4	4	18	20	20	21	21	21	23	20
Q8BPE4	Tmem177	Transmembrane protein 177	0.220675	1.16528	0.639434	0.229386	16.1859	15.6635	16.1451	15.6423	16.2497	16.0135	16.2599	15.9964	4	4	6	6	4	6	7	6	5	5
Q8CEI3	Ccdc28a	Coiled-coil domain-containing 28A	-0.696592	0.617028	0.63913	0.229546	13.544	13.9233	13.7251	12.5517	13.1504	13.1874	11.8805	NaN	4	3	2	2	2	1	2	2	1	NaN
Q9WUK6	Zbtb18	Zinc finger and BTB domain-containing protein 18	0.247125	1.18684	0.638881	0.229678	16.2153	16.1851	16.0972	16.7117	16.6768	16.4656	16.2495	16.8059	4	4	16	14	14	17	15	15	14	16
Q4VAE3	Tmem65	Transmembrane protein 65	-0.07955	0.946353	0.638821	0.22971	20.4574	20.4657	20.3776	20.3173	20.2666	20.4482	20.3513	20.2337	4	4	8	8	8	8	8	8	8	8
P15116	Cdh2	Cadherin-2	0.125625	1.09098	0.638207	0.230034	17.6173	17.5779	17.6282	17.8561	17.7847	17.9198	17.6037	17.8738	4	4	18	17	18	19	19	18	17	19
Q9D6Z1	Nop56	Nucleolar protein 56	-0.11155	0.925593	0.638053	0.230116	15.0271	15.0372	15.1321	14.9855	15.1324	14.9818	14.8201	14.8014	4	4	13	13	16	12	20	13	11	14
P07310	Ckm	Creatine kinase M-type	0.721475	1.64887	0.637639	0.230336	16.2208	18.0635	17.8631	16.9529	17.0255	18.4108	18.4381	18.1118	4	4	4	11	11	9	11	11	11	11
Q6ZWY3	Rps27l	40S ribosomal protein S27-like	0.038125	1.02678	0.637251	0.230541	19.0409	19.0548	18.9769	18.9778	19.0457	19.0018	19.0984	19.057	4	4	6	5	6	5	5	5	5	5
Q8K2C7	Os9	Protein OS-9	0.276725	1.21144	0.63716	0.23059	13.8219	14.5016	14.1891	14.5374	14.3856	14.7847	14.7124	14.2742	4	4	4	4	6	4	6	7	6	4
G3UY67;G3UYK7	Gm20537	Predicted gene 20537 (Fragment)	0.16535	1.12144	0.636937	0.230708	15.7995	15.5463	15.4972	15.6839	15.9889	15.8226	15.5052	15.8716	4	4	1	1	1	1	1	1	1	1
Q9D1N9	Mrpl21	39S ribosomal protein L21, mitochondrial	-0.128125	0.91502	0.636774	0.230795	16.0594	16.0499	15.99	15.9235	15.6211	15.9415	16.0465	15.9012	4	4	7	6	6	6	7	5	6	6
P60605	Ube2g2	Ubiquitin-conjugating enzyme E2 G2	-0.333725	0.793485	0.636723	0.230822	15.511	15.0925	15.0339	14.6495	14.9961	15.0347	14.2733	14.6479	4	4	3	3	4	1	1	2	2	3
Q4VBE8	Wdr18	WD repeat-containing protein 18	0.850375	1.80297	0.636673	0.230848	14.916	12.1508	14.354	14.6398	15.0499	14.6654	14.9617	14.7851	4	4	5	1	3	9	5	3	5	6
P63213	Gng2	Guanine nucleotide-binding protein G(I)/G(S)/G(O) subunit gamma-2	-0.812175	0.569523	0.636666	0.230852	16.8839	16.774	16.5601	15.9265	16.3473	16.4215	14.0252	16.1018	4	4	4	3	3	2	3	3	1	2
Q9DBZ5	Eif3k	Eukaryotic translation initiation factor 3 subunit K	-0.093	0.937571	0.636552	0.230913	17.1768	17.0666	17.1302	17.0805	16.98	17.199	17.0141	16.889	4	4	8	8	8	8	8	8	7	8
Q9QYF1	Rdh11	Retinol dehydrogenase 11	-0.057675	0.960811	0.636515	0.230933	17.4191	17.5013	17.4522	17.3457	17.4485	17.3122	17.3702	17.3567	4	4	10	14	13	12	14	14	13	13
Q8K268	Abcf3	ATP-binding cassette sub-family F member 3	0.307	1.23713	0.63561	0.231414	15.5375	14.9791	15.316	15.8645	15.977	15.6698	15.3742	15.9041	4	4	17	17	11	22	18	17	16	20
Q4LDD4	Arap1	Arf-GAP with Rho-GAP domain, ANK repeat and PH domain-containing protein 1	0.09195	1.06581	0.635488	0.231479	16.8406	17.0291	17.0483	17.017	17.0487	17.1735	16.9491	17.1315	4	4	21	19	21	20	20	20	21	23
Q61335	Bcap31	B-cell receptor-associated protein 31	-0.09725	0.934813	0.635428	0.231511	18.7148	18.7383	18.6863	18.5833	18.6806	18.6284	18.6317	18.393	4	4	11	12	12	12	13	11	13	11
Q9CPU0	Glo1	Lactoylglutathione lyase	0.17785	1.1312	0.635325	0.231566	20.6566	20.603	20.5374	20.9159	20.9534	20.5706	21.0578	20.8425	4	4	16	15	15	14	16	15	15	16
Q8BGW1	Fto	Alpha-ketoglutarate-dependent dioxygenase FTO	0.073075	1.05196	0.63529	0.231585	17.3632	17.334	17.2638	17.1926	17.278	17.463	17.3271	17.3778	4	4	21	20	20	22	18	22	21	21
P80315	Cct4	T-complex protein 1 subunit delta	0.0741	1.0527	0.635046	0.231715	20.955	21.0105	20.9383	21.0396	20.9557	21.0399	21.198	21.0462	4	4	39	38	38	38	39	38	39	38
B2RPU2	Plekhd1	Pleckstrin homology domain-containing family D member 1	0.15	1.10957	0.634922	0.231781	17.5152	17.812	18.0084	17.6711	17.8721	17.8515	17.8577	18.0254	4	4	21	18	17	21	20	18	20	19
P68404	Prkcb	Protein kinase C beta type	-0.043025	0.970618	0.634665	0.231918	20.0556	20.0528	20.041	20.0199	19.9912	20.0129	19.9207	20.0724	4	4	44	49	51	48	49	47	48	49
Q3TDQ1	Stt3b	Dolichyl-diphosphooligosaccharide--protein glycosyltransferase subunit STT3B	-0.123425	0.918006	0.63428	0.232124	16.6151	16.8457	16.8431	16.9923	16.7377	16.8257	16.6034	16.6357	4	4	15	13	16	17	16	15	15	17
Q8K0D5	Gfm1	Elongation factor G, mitochondrial	0.038525	1.02706	0.632697	0.232972	17.5693	17.4747	17.5511	17.5789	17.5604	17.571	17.6322	17.5645	4	4	27	29	27	27	29	28	26	25
Q8BHN7		Uncharacterized protein C12orf29 homolog	-0.240675	0.846349	0.632608	0.233019	14.1199	13.6225	13.8325	14.3234	13.8012	13.9044	13.4627	13.7673	4	4	3	4	3	3	4	4	4	4
Q91VZ6	Smap1	Stromal membrane-associated protein 1	0.109575	1.07891	0.632424	0.233118	16.5759	16.5075	16.6939	16.5699	16.5347	16.7031	16.887	16.6607	4	4	8	8	8	8	9	8	9	8
Q8K3K8	Optn	Optineurin	-0.240975	0.846173	0.632255	0.233209	15.1668	15.729	15.3022	14.8803	15.147	14.9418	15.0012	15.0244	4	4	4	3	4	6	5	4	3	6
Q9EPC1	Parva	Alpha-parvin	0.058025	1.04104	0.632138	0.233272	16.176	16.3143	16.3708	16.3406	16.3505	16.3823	16.351	16.35	4	4	9	9	9	9	10	10	9	7
Q8K4Q7	Cerk	Ceramide kinase	-0.190225	0.876469	0.632058	0.233315	17.3006	17.068	17.255	17.497	17.1553	17.2473	16.7546	17.2025	4	4	8	9	10	8	10	9	9	9
Q9D958	Spcs1	Signal peptidase complex subunit 1	0.0568	1.04016	0.631561	0.233582	17.1986	17.2082	17.267	17.2691	17.3696	17.332	17.1921	17.2764	4	4	2	2	2	2	2	2	2	2
Q8C8N2	Scai	Protein SCAI	-0.122675	0.918483	0.631554	0.233585	17.7371	17.7366	17.7154	17.7767	17.3474	17.7524	17.6896	17.6857	4	4	24	24	26	25	25	24	24	26
Q9JLI8	Sart3	Squamous cell carcinoma antigen recognized by T-cells 3	-0.1542	0.898631	0.631468	0.233632	18.9756	18.5778	18.9225	19.0262	18.8187	18.8074	18.5775	18.6817	4	4	41	41	42	43	42	44	41	45
A0A0A6YY83	Pcdh7	Protocadherin 7	-0.117325	0.921895	0.631236	0.233757	13.8553	13.6637	13.8761	13.8566	13.7506	13.7166	13.8278	13.4874	4	4	8	6	5	8	6	5	4	6
P22892	Ap1g1	AP-1 complex subunit gamma-1	-0.08265	0.944321	0.630831	0.233975	18.5826	18.78	18.5664	18.5951	18.458	18.6381	18.5314	18.566	4	4	36	36	35	38	35	37	37	35
Q9DCJ9	Npl	N-acetylneuraminate lyase	0.0715	1.05081	0.629947	0.234451	15.7965	15.6987	15.8009	15.7235	15.702	15.8831	15.9157	15.8048	4	4	11	11	11	10	11	10	10	11
Q8BSZ2	Ap3s2	AP-3 complex subunit sigma-2	0.066175	1.04694	0.629802	0.23453	17.2383	17.4113	17.3342	17.2191	17.316	17.4167	17.3438	17.3911	4	4	8	8	7	7	7	7	7	7
Q924M7	Mpi	Mannose-6-phosphate isomerase	-0.1205	0.919869	0.629085	0.234917	17.3092	17.3882	17.3028	17.0421	17.0648	17.23	17.2275	17.038	4	4	19	20	19	20	21	19	20	20
Q9CXJ4	Abcb8	ATP-binding cassette sub-family B member 8, mitochondrial	0.07845	1.05588	0.628872	0.235033	16.5255	16.6231	16.4446	16.4403	16.4738	16.6049	16.6706	16.598	4	4	21	19	20	20	19	18	18	18
Q8K394	Plcl2	Inactive phospholipase C-like protein 2	-0.243075	0.844942	0.628632	0.235162	20.5388	20.3709	20.4356	20.2928	19.6432	20.4018	20.3562	20.2646	4	4	41	39	37	36	40	38	31	38
Q9CXZ1	Ndufs4	NADH dehydrogenase [ubiquinone] iron-sulfur protein 4, mitochondrial	-0.07045	0.952341	0.628537	0.235214	21.1524	21.2672	21.0545	21.2387	21.0459	21.0969	21.1374	21.1508	4	4	11	12	11	12	11	12	12	11
P04247	Mb	Myoglobin	0.8298	1.77744	0.627997	0.235506	13.1567	14.8949	13.436	13.9364	13.4566	14.3049	15.6511	15.3306	4	4	2	8	6	7	6	7	7	7
Q9WUB3	Pygm	Glycogen phosphorylase, muscle form	-0.07355	0.950297	0.627918	0.23555	20.3502	20.4366	20.3861	20.2703	20.1901	20.3371	20.3803	20.2415	4	4	51	52	53	53	51	53	55	53
Q9Z1S5	2020-09-03	Neuronal-specific septin-3	-0.03715	0.974578	0.627474	0.235791	20.4312	20.3878	20.3747	20.4438	20.3327	20.4365	20.3495	20.3702	4	4	25	28	27	30	27	29	28	26
Q9Z1F9	Uba2	SUMO-activating enzyme subunit 2	-0.064675	0.956161	0.626517	0.236311	18.792	18.7163	18.894	18.7429	18.7463	18.7185	18.6411	18.7806	4	4	35	33	34	36	36	35	35	34
P84104	Srsf3	Serine/arginine-rich splicing factor 3	0.111575	1.08041	0.62559	0.236815	19.6679	19.6947	19.6273	19.9279	19.8505	19.758	19.7729	19.9827	4	4	7	7	7	7	8	7	7	8
Q8CGA4	Mturn	Maturin	0.210125	1.15679	0.625566	0.236828	14.217	14.5329	14.4031	13.8002	14.4518	14.4461	14.4323	14.4635	4	4	2	2	2	3	3	2	2	3
Q3TIR3	Ric8a	Synembryn-A	-0.05645	0.961627	0.625368	0.236936	16.1481	16.2342	16.1907	16.0511	16.0759	16.0759	16.0956	16.1509	4	4	20	17	18	19	20	20	19	22
Q91V09	Wdr13	WD repeat-containing protein 13	0.0392	1.02754	0.625085	0.237091	17.6552	17.6576	17.641	17.7171	17.7587	17.6465	17.6899	17.7326	4	4	22	22	22	23	24	22	23	24
P70404	Idh3g	Isocitrate dehydrogenase [NAD] subunit gamma 1, mitochondrial	-0.041875	0.971392	0.624744	0.237277	21.9047	21.8318	21.8247	21.8973	21.7566	21.8355	21.8707	21.8282	4	4	17	17	17	17	17	17	17	17
Q6P9R2	Oxsr1	Serine/threonine-protein kinase OSR1	-0.082075	0.944698	0.624569	0.237373	18.3963	18.3978	18.395	18.1919	18.2646	18.3589	18.2437	18.1855	4	4	23	21	22	21	21	22	22	19
Q9JLC8	Sacs	Sacsin	0.078425	1.05586	0.624409	0.237461	16.025	16.0418	15.993	15.8425	16.0036	16.1606	16.0616	15.9902	4	4	67	79	78	74	70	75	74	66
Q8VBW6	Nae1	NEDD8-activating enzyme E1 regulatory subunit	-0.068775	0.953447	0.624343	0.237496	19.1651	19.0364	19.0238	18.9164	18.981	18.9702	18.9305	18.9849	4	4	28	28	27	29	27	27	28	28
P50172	Hsd11b1	Corticosteroid 11-beta-dehydrogenase isozyme 1	-0.146575	0.903393	0.62432	0.237509	17.834	18.171	17.9578	18.1436	17.8293	17.7038	17.9097	18.0773	4	4	12	13	13	13	12	13	13	12
Q9JJ43	Rbfox1	RNA binding protein fox-1 homolog 1	0.46455	1.37989	0.6243	0.23752	14.8656	14.5663	15.6503	15.1007	14.967	15.6911	16.1816	15.2014	4	4	2	2	3	2	2	3	3	2
Q9D6H2	Hspb11	Intraflagellar transport protein 25 homolog	0.553975	1.46813	0.624165	0.237594	14.7819	13.5921	14.8259	13.6546	14.8434	14.8991	NaN	14.5603	4	3	2	1	2	1	1	2	NaN	1
Q3TH73	Ttyh2	Protein tweety homolog 2	0.065125	1.04618	0.624011	0.237678	16.1911	16.331	16.1544	16.1787	16.2191	16.3602	16.2774	16.259	4	4	7	6	6	7	7	7	7	7
Q05AA6	Drp2	Dystrophin-related protein 2	0.233425	1.17562	0.623677	0.237861	13.7132	13.7211	13.3872	14.1285	14.0663	14.1289	13.7065	13.982	4	4	2	1	3	2	1	4	2	3
Q9EQN3	Tsc22d4	TSC22 domain family protein 4	0.060375	1.04274	0.623631	0.237886	15.872	16.0384	15.9168	15.8849	15.9841	16.0321	16.0209	15.9165	4	4	3	5	4	3	5	3	4	5
P31725	S100a9	Protein S100-A9	0.568292	1.48277	0.62299	0.238237	13.7043	13.9529	13.8512	14.1287	13.5329	NaN	14.7153	15.1845	4	3	1	2	2	1	1	NaN	2	2
Q9WVS7	Map2k5	Dual specificity mitogen-activated protein kinase kinase 5	0.268325	1.20441	0.622483	0.238516	13.8209	13.3052	13.1669	13.3857	13.697	14.0445	13.3164	13.6941	4	4	4	2	1	4	4	3	1	2
Q6PDN3	Mylk	Myosin light chain kinase, smooth muscle	0.07565	1.05384	0.622359	0.238584	18.1754	18.0093	18.0315	18.2156	18.1112	18.2057	18.1823	18.2352	4	4	14	13	15	9	11	12	8	10
P51175	Ppox	Protoporphyrinogen oxidase	-0.058825	0.960046	0.621373	0.239126	15.9909	16.0918	15.9477	16.026	15.9234	15.8801	15.9889	16.0287	4	4	16	13	13	15	14	15	13	14
E9Q3C1	C2cd2	C2 domain-containing protein 2	-0.2041	0.86808	0.620681	0.239508	18.1788	17.662	17.8371	17.5654	17.6775	17.4492	17.7936	17.5066	4	4	2	3	3	3	3	3	2	3
Q9CTY5	Micu3	Calcium uptake protein 3, mitochondrial	-0.090225	0.939376	0.620343	0.239694	16.8827	16.8898	16.9265	17.0685	16.8408	16.8749	16.7148	16.9761	4	4	20	19	20	22	20	20	19	20
Q9JIX0	Eny2	Transcription and mRNA export factor ENY2	0.174925	1.12891	0.620292	0.239722	15.7406	15.7018	15.7122	16.1255	16.1244	15.9015	16.1562	15.7977	4	4	4	4	4	4	4	3	3	4
P04919	Slc4a1	Band 3 anion transport protein	0.46915	1.38429	0.62003	0.239867	17.2877	17.9571	17.5059	17.4264	17.4028	17.5046	18.7183	18.428	4	4	5	5	5	5	5	5	5	5
Q9CQA1	Trappc5	Trafficking protein particle complex subunit 5	0.276275	1.21106	0.619712	0.240043	17.8241	17.8413	17.9542	18.5656	18.3663	17.9748	18.4804	18.4688	4	4	7	8	7	7	7	8	8	7
O88456	Capns1	Calpain small subunit 1	-0.053775	0.963412	0.619045	0.240411	19.2482	19.3191	19.2518	19.2395	19.2216	19.139	19.3095	19.1734	4	4	16	17	18	16	19	17	16	18
Q62167	Ddx3x	ATP-dependent RNA helicase DDX3X	0.06035	1.04272	0.618866	0.24051	18.4946	18.5729	18.4508	18.5767	18.6689	18.6087	18.5122	18.5466	4	4	38	35	38	36	37	36	36	37
O35445	Rnf5	E3 ubiquitin-protein ligase RNF5	0.236675	1.17827	0.61823	0.240863	13.7549	13.6435	14.3258	13.5367	13.9591	14.1687	14.0014	14.0784	4	4	2	2	1	1	1	1	1	1
Q9CW79	Golga1	Golgin subfamily A member 1	0.2311	1.17373	0.618139	0.240914	13.779	13.858	13.8661	14.3805	14.1381	13.9456	14.4827	14.2416	4	4	8	6	9	9	10	8	6	10
Q6DID3	Scaf8	Protein SCAF8	0.060275	1.04266	0.617678	0.241169	16.4865	16.5631	16.5058	16.5196	16.4777	16.6885	16.5623	16.5876	4	4	10	10	10	9	11	11	10	10
E9PV26	Prr36	Proline-rich 36	0.13465	1.09783	0.617381	0.241335	15.116	15.1018	15.1344	15.0913	15.154	15.1733	15.103	15.5518	4	4	8	8	8	8	9	8	8	8
Q91ZJ5	Ugp2	UTP--glucose-1-phosphate uridylyltransferase	-0.0881	0.940761	0.617284	0.241388	19.7776	19.8617	19.7359	19.8327	19.6843	19.81	19.8097	19.5515	4	4	30	33	31	29	33	33	31	33
Q9D1R9	Rpl34	60S ribosomal protein L34	0.066925	1.04748	0.617114	0.241483	19.1624	19.1637	19.0956	19.3253	19.2156	19.2896	19.2396	19.2699	4	4	7	7	7	7	8	7	8	7
Q3TMP8	Tmem38a	Trimeric intracellular cation channel type A	-0.081825	0.944862	0.616975	0.24156	15.241	15.395	15.2498	15.207	15.2607	15.2844	15.1013	15.1191	4	4	6	6	5	5	5	6	4	4
B1AS29	Grik3	Glutamate receptor ionotropic, kainate 3	0.254475	1.1929	0.616859	0.241624	14.6185	14.5067	14.6926	14.4724	14.4635	15.1279	15.1785	14.5382	4	4	5	5	4	6	8	6	8	7
Q8VD33	Sgtb	Small glutamine-rich tetratricopeptide repeat-containing protein beta	0.1416	1.10313	0.616674	0.241728	17.4665	17.4595	17.4369	17.336	17.584	17.6869	17.7288	17.2656	4	4	8	9	9	8	9	9	8	9
Q9D0T2	Dusp12	Dual specificity protein phosphatase 12	0.437175	1.35395	0.616656	0.241737	13.5034	12.3682	13.2389	12.4383	12.8877	13.7576	13.3863	13.2659	4	4	3	2	1	2	2	2	3	1
Q69ZU6	Thsd7a	Thrombospondin type-1 domain-containing protein 7A	-0.09075	0.939034	0.616408	0.241876	16.6281	16.5228	16.5522	16.3454	16.5266	16.3952	16.4017	16.362	4	4	22	24	24	23	24	23	24	22
Q62092	Nsg1	Neuronal vesicle trafficking-associated protein 1	0.15785	1.11562	0.616024	0.242089	16.3166	15.8478	16.1646	16.352	16.3086	16.256	16.3055	16.4423	4	4	4	4	4	4	4	4	4	5
Q9CR70	Lage3	EKC/KEOPS complex subunit Lage3	0.0445	1.03133	0.615924	0.242145	15.8113	15.8672	15.8181	15.8166	15.7847	15.8735	15.9322	15.9008	4	4	3	3	4	4	4	3	3	3
P70333	Hnrnph2	Heterogeneous nuclear ribonucleoprotein H2	0.07885	1.05618	0.615848	0.242187	17.2137	17.3047	17.1023	17.3373	17.3625	17.2925	17.245	17.3734	4	4	9	7	8	9	10	10	10	10
P84309	Adcy5	Adenylate cyclase type 5	0.105075	1.07555	0.615392	0.242442	15.1734	15.2927	15.2401	15.0679	15.1959	15.3733	15.4432	15.182	4	4	12	7	7	8	8	12	11	8
P17742	Ppia	Peptidyl-prolyl cis-trans isomerase A	0.05305	1.03746	0.615247	0.242523	24.3055	24.2035	24.2372	24.3027	24.2528	24.2875	24.4038	24.317	4	4	15	15	16	15	15	16	15	16
Q9CQE3	Mrps17	28S ribosomal protein S17, mitochondrial	0.060075	1.04252	0.615217	0.24254	15.6464	15.5922	15.6384	15.5522	15.6141	15.7541	15.7181	15.5832	4	4	5	5	5	5	5	5	5	5
Q9D2R0	Aacs	Acetoacetyl-CoA synthetase	0.08015	1.05713	0.614829	0.242757	17.0078	16.944	17.0619	16.9417	16.9079	17.1503	17.1202	17.0976	4	4	13	13	13	13	12	14	12	14
Q01853	Vcp	Transitional endoplasmic reticulum ATPase	-0.035075	0.975981	0.61465	0.242856	21.5961	21.5957	21.5775	21.5873	21.4843	21.5606	21.6145	21.5569	4	4	77	77	80	76	79	79	78	80
P58871	Tnks1bp1	182 kDa tankyrase-1-binding protein	-0.0416	0.971577	0.613825	0.243319	16.5799	16.5326	16.5381	16.5772	16.5449	16.5844	16.4629	16.4692	4	4	45	41	42	41	47	46	43	41
P97333	Nrp1	Neuropilin-1	0.46865	1.38381	0.613472	0.243516	12.7807	12.9705	12.4429	12.1301	12.6974	13.9529	12.5865	12.962	4	4	2	2	3	3	2	1	2	2
Q9D0J8	Ptms	Parathymosin	0.079625	1.05674	0.613455	0.243526	21.341	21.191	21.4003	21.3618	21.4183	21.291	21.4145	21.4888	4	4	5	5	5	5	5	5	5	5
Q6PGN3	Dclk2	Serine/threonine-protein kinase DCLK2	0.052175	1.03683	0.613391	0.243561	17.7643	17.7601	17.7387	17.6832	17.6956	17.8149	17.8656	17.7789	4	4	30	23	25	26	25	22	24	27
Q8BMZ5	Tsen34	tRNA-splicing endonuclease subunit Sen34	0.203025	1.15111	0.613082	0.243735	14.7794	14.5357	14.731	15.0774	15.1846	14.8182	14.7699	15.1629	4	4	3	4	4	4	5	4	4	5
Q78WH7	Camk2n2	Calcium/calmodulin-dependent protein kinase II inhibitor 2	0.135025	1.09811	0.612825	0.243879	14.1997	14.1092	13.8631	14.06	14.1072	14.337	14.3064	14.0215	4	4	1	1	1	2	1	1	1	1
Q04207	Rela	Transcription factor p65	0.261	1.19831	0.612674	0.243964	14.908	14.8623	14.7503	15.0712	14.7807	15.1887	15.6738	14.9926	4	4	3	3	3	3	3	2	1	2
Q60875	Arhgef2	Rho guanine nucleotide exchange factor 2	-0.183025	0.880854	0.612393	0.244122	14.9178	15.1362	15.071	15.3512	14.9704	15.2178	14.8602	14.6957	4	4	22	21	20	22	20	19	19	21
O70551	Srpk1	SRSF protein kinase 1	0.362275	1.28545	0.611411	0.244675	12.5973	11.5235	12.3498	12.581	12.2861	12.8253	12.7815	12.6078	4	4	4	2	3	4	4	5	4	4
Q99M87	Dnaja3	DnaJ homolog subfamily A member 3, mitochondrial	-0.10405	0.930417	0.611179	0.244805	17.4822	17.3323	17.5053	17.2531	17.284	17.4284	17.2767	17.1676	4	4	19	19	18	18	16	18	16	18
Q9JM13	Rabgef1	Rab5 GDP/GTP exchange factor	0.097725	1.07008	0.611173	0.244809	15.9861	16.1849	16.2471	15.9337	16.1846	16.192	16.185	16.1811	4	4	12	13	13	12	12	13	11	13
O70622	Rtn2	Reticulon-2	1.8959	3.72154	0.611098	0.244851	12.854	13.0531	17.0232	12.8394	16.8574	16.6238	17.1712	12.7009	4	4	2	2	2	1	2	3	2	1
P58742	Aaas	Aladin	-0.144625	0.904614	0.611035	0.244887	16.584	16.6256	16.4898	16.8152	16.2732	16.6786	16.4129	16.5714	4	4	11	10	10	10	10	11	9	10
P48543	Kcnj9	G protein-activated inward rectifier potassium channel 3	-0.487625	0.713198	0.610944	0.244938	15.6834	14.0793	14.2057	14.3527	14.0217	14.1617	13.9384	14.2488	4	4	3	2	2	2	2	2	2	2
Q8BJ64	Chdh	Choline dehydrogenase, mitochondrial	0.3827	1.30378	0.610679	0.245087	13.3768	13.7955	14.5874	14.5297	14.4407	14.5478	14.3379	14.4938	4	4	2	1	2	2	3	2	2	2
Q3UHK1	Slc2a13	Proton myo-inositol cotransporter	-0.076225	0.948536	0.610456	0.245213	16.0119	16.0345	15.9215	15.8585	15.7913	15.9821	15.917	15.8311	4	4	10	9	10	7	12	12	10	8
Q9D1G5	Lrrc57	Leucine-rich repeat-containing protein 57	-0.046625	0.968199	0.60971	0.245635	17.0663	17.0649	16.9821	16.9527	16.998	16.9569	16.9143	17.0103	4	4	11	11	11	13	12	12	8	10
Q71M36	Cspg5	Chondroitin sulfate proteoglycan 5	0.036675	1.02575	0.609693	0.245644	17.1125	17.0391	17.1103	17.0671	17.1106	17.1132	17.0723	17.1796	4	4	9	11	10	9	11	10	11	11
Q99P47	Cntnap4	Contactin-associated protein-like 4	-0.075375	0.949095	0.609627	0.245682	16.6	16.3333	16.4886	16.5071	16.3519	16.4423	16.4138	16.4195	4	4	28	23	26	24	23	20	15	20
Q7TPM6	Fsd1	Fibronectin type III and SPRY domain-containing protein 1	0.1863	1.13784	0.609478	0.245766	17.3607	17.3267	17.2328	17.1816	17.3257	17.2344	17.4255	17.8614	4	4	24	22	23	24	24	23	23	22
Q8BIQ5	Cstf2	Cleavage stimulation factor subunit 2	0.092125	1.06594	0.609413	0.245803	17.637	17.5621	17.4387	17.3956	17.5006	17.7139	17.6223	17.5651	4	4	15	12	14	12	15	14	14	14
G5E8C2	Kbtbd7	Kelch repeat and BTB (POZ) domain-containing 7	2.074	4.21052	0.609368	0.245828	10.1327	NaN	14.5922	14.2861	14.3354	16.059	NaN	14.8386	3	3	1	NaN	3	3	3	1	NaN	2
P57746	Atp6v1d	V-type proton ATPase subunit D	-0.051475	0.964949	0.609337	0.245846	20.2679	20.3663	20.2675	20.3425	20.2464	20.2853	20.3258	20.1808	4	4	18	18	17	18	18	18	19	18
Q8K296	Mtmr3	Myotubularin-related protein 3	0.198925	1.14784	0.609318	0.245857	13.6717	13.7205	13.3349	14.0058	13.7436	13.8002	13.9216	14.0632	4	4	8	5	7	7	6	5	5	7
B1AZP2	Dlgap4	Disks large-associated protein 4	0.096075	1.06886	0.608786	0.246158	16.0169	15.904	15.7804	15.8796	16.017	15.9258	15.8827	16.1397	4	4	12	12	11	13	16	14	11	15
Q9DBS5	Klc4	Kinesin light chain 4	-0.04425	0.969794	0.608741	0.246184	18.4707	18.4239	18.4611	18.3481	18.3771	18.4176	18.4056	18.3265	4	4	19	18	18	20	20	18	16	20
Q9CQ79	Txndc9	Thioredoxin domain-containing protein 9	-0.10565	0.929386	0.60867	0.246224	16.7411	16.8691	16.7417	16.5829	16.5729	16.7338	16.7133	16.4922	4	4	7	8	8	8	8	8	7	8
Q8K2J7	Rell1	RELT-like protein 1	0.61855	1.53533	0.608508	0.246316	12.0354	13.8321	13.772	13.9194	14.4815	13.9788	13.8228	13.75	4	4	1	3	4	4	2	3	4	3
Q8C5W3	Tbcel	Tubulin-specific chaperone cofactor E-like protein	0.146925	1.10721	0.608209	0.246485	17.0562	17.0155	16.6167	17.1011	17.1347	17.1388	17.0667	17.037	4	4	14	14	13	14	14	14	12	14
Q91WA3	Hdac11	Histone deacetylase 11	0.0591	1.04182	0.608053	0.246574	16.2552	16.4233	16.2564	16.3384	16.4124	16.4077	16.3758	16.3138	4	4	12	14	12	12	16	15	12	16
Q8BXC6	Commd2	COMM domain-containing protein 2	0.0867	1.06194	0.60792	0.246649	16.4513	16.5284	16.5552	16.7447	16.6053	16.6576	16.6354	16.7281	4	4	6	4	6	6	7	7	8	8
A2AFR3	Frmpd4	FERM and PDZ domain-containing protein 4	0.290967	1.22346	0.607886	0.246668	12.6344	12.0873	NaN	12.6521	13.0073	12.3863	12.7236	12.8784	3	4	1	1	NaN	1	1	2	1	1
Q9D8L5	Ccdc91	Coiled-coil domain-containing protein 91	-0.186375	0.878811	0.607378	0.246957	15.0355	14.7998	15.1342	14.7825	15.0803	14.7344	14.5445	14.6473	4	4	6	5	4	6	6	5	6	5
Q64337	Sqstm1	Sequestosome-1	-0.045575	0.968904	0.607269	0.24702	16.8998	16.7504	16.8485	16.8459	16.7441	16.7889	16.8242	16.8051	4	4	12	14	13	11	13	12	11	13
Q99KR8	Fuca2	Plasma alpha-L-fucosidase	-0.32425	0.798713	0.607043	0.247148	20.1321	20.1841	20.2046	NaN	20.0433	19.2254	20.0259	20.1028	3	4	1	1	1	NaN	1	2	1	1
Q8CD19	Lancl3	LanC-like protein 3	0.050375	1.03553	0.607041	0.247149	16.7643	16.6832	16.7	16.6167	16.7372	16.8128	16.6999	16.7158	4	4	7	8	7	8	7	8	9	7
O35074	Ptgis	Prostacyclin synthase	1.17217	2.25351	0.606934	0.24721	13.2346	13.0891	12.3797	11.7615	13.1999	16.3143	12.9598	12.6796	4	4	4	2	2	1	2	1	1	2
Q6ZWY8	Tmsb10	Thymosin beta-10	-0.191025	0.875983	0.606902	0.247228	18.3328	18.4019	18.6174	18.9259	18.2403	18.3679	18.346	18.5597	4	4	3	3	3	2	3	3	3	3
Q9CRC9	Gnpda2	Glucosamine-6-phosphate isomerase 2	-0.046025	0.968601	0.6069	0.247229	17.2253	17.2455	17.2162	17.1169	17.111	17.2015	17.181	17.1263	4	4	14	14	13	14	14	14	14	14
Q8VCA8	Scrn2	Secernin-2	-0.13745	0.909125	0.606361	0.247536	18.987	19.0189	18.9915	18.8266	18.7974	19.0641	18.5852	18.8275	4	4	15	12	13	11	14	14	11	14
Q9CQ45	Nenf	Neudesin	0.05555	1.03926	0.606154	0.247654	16.4782	16.4574	16.3679	16.5191	16.556	16.465	16.4562	16.5676	4	4	5	5	5	5	5	5	5	5
Q80U57	Rims3	Regulating synaptic membrane exocytosis protein 3	0.054075	1.03819	0.605391	0.24809	16.9108	16.8142	16.8692	16.9076	16.8279	16.9767	16.9826	16.9309	4	4	13	13	13	12	13	13	13	14
A2AIV2	Virma	Protein virilizer homolog	-0.9156	0.530123	0.605378	0.248097	NaN	12.6679	12.7453	14.6639	12.1678	12.3746	12.7879	NaN	3	3	NaN	1	1	2	1	2	2	NaN
Q6PGH0	Ubtd2	Ubiquitin domain-containing protein 2	0.06945	1.04932	0.605312	0.248135	16.4302	16.2931	16.4363	16.514	16.4519	16.449	16.5726	16.4779	4	4	7	8	7	7	8	7	7	7
Q9CZJ0	Mpped2	Metallophosphoesterase MPPED2	0.420825	1.33869	0.605295	0.248144	13.7827	14.7065	14.8951	14.7753	14.8658	15.1221	15.417	14.438	4	4	1	2	2	2	2	1	1	2
O35345	Kpna6	Importin subunit alpha-7	0.050325	1.0355	0.604756	0.248453	17.9435	17.848	17.8691	17.9456	17.8881	18.0172	17.9875	17.9147	4	4	19	19	19	18	19	20	19	20
P97351	Rps3a	40S ribosomal protein S3a	0.0583	1.04124	0.604167	0.24879	19.5511	19.6246	19.5829	19.6526	19.6629	19.7726	19.6126	19.5963	4	4	22	20	21	21	21	21	21	21
Q9Z2B2	Slc25a14	Brain mitochondrial carrier protein 1	0.1887	1.13974	0.603669	0.249075	12.4539	12.7576	12.7314	12.7871	12.5179	12.9079	13.1157	12.9433	4	4	4	4	4	4	4	4	2	3
Q8BWQ6	Vps35l	VPS35 endosomal protein sorting factor-like	0.046975	1.0331	0.603422	0.249217	16.282	16.3147	16.3181	16.1755	16.316	16.3642	16.3045	16.2935	4	4	23	23	24	25	28	23	24	24
Q9D9U9	Cfap45	Ccdc19 protein	0.100425	1.07209	0.603161	0.249367	15.4742	15.3672	15.5134	15.4383	15.349	15.5357	15.6461	15.664	4	4	1	1	1	1	1	1	1	1
Q60864	Stip1	Stress-induced-phosphoprotein 1	-0.07835	0.94714	0.603007	0.249455	20.4642	20.4812	20.3999	20.2863	20.423	20.2482	20.3805	20.2665	4	4	52	55	53	53	55	54	54	52
P54099	Polg	DNA polymerase subunit gamma-1	1.9063	3.74847	0.60286	0.24954	16.6936	11.7085	16.5949	NaN	17.5105	16.5161	15.9096	17.685	3	4	2	1	1	NaN	1	1	1	1
Q9Z2S7	Tsc22d3	TSC22 domain family protein 3	0.092175	1.06598	0.602639	0.249667	17.5002	17.54	17.6455	17.5052	17.543	17.6232	17.8251	17.5683	4	4	1	1	1	1	1	1	1	1
P07934	Phkg1	Phosphorylase b kinase gamma catalytic chain, skeletal muscle/heart isoform	0.079975	1.057	0.602317	0.249852	16.2711	16.3164	16.3977	16.4313	16.5492	16.4158	16.4659	16.3055	4	4	9	7	7	8	8	7	6	7
Q9CT10	Ranbp3	Ran-binding protein 3	-0.0395	0.972992	0.602308	0.249858	17.3962	17.3236	17.2883	17.3233	17.2691	17.3222	17.2467	17.3354	4	4	16	16	16	17	17	18	16	17
P13634	Ca1	Carbonic anhydrase 1	0.4954	1.40971	0.601584	0.250274	17.9819	18.3379	18.0615	18.0896	17.8943	18.0163	19.3397	19.2022	4	4	5	5	5	5	5	5	5	5
Q8C0E2	Vps26b	Vacuolar protein sorting-associated protein 26B	-0.043075	0.970584	0.601486	0.250331	19.5176	19.4976	19.3796	19.4942	19.4406	19.3919	19.4503	19.4339	4	4	22	25	22	23	23	24	23	23
Q8BYL4	Yars2	Tyrosine--tRNA ligase, mitochondrial	0.080075	1.05707	0.601331	0.25042	17.6992	17.5934	17.6221	17.6444	17.7909	17.7188	17.8153	17.5544	4	4	16	16	17	17	17	16	16	17
Q8BND3	Wdr35	WD repeat-containing protein 35	0.48385	1.39847	0.601039	0.250589	12.2769	12.2069	12.3609	12.9697	12.6373	12.1396	13.6296	13.3433	4	4	3	1	3	2	2	1	3	1
Q9WTX6	Cul1	Cullin-1	0.060875	1.0431	0.60091	0.250663	17.774	17.8468	17.7996	17.7231	17.8262	17.8738	17.9393	17.7477	4	4	44	40	45	44	42	44	40	45
Q3UMB9	Washc4	WASH complex subunit 4	-0.1087	0.927423	0.600846	0.2507	16.3776	16.3515	16.2632	16.359	16.1742	16.4364	16.0472	16.2587	4	4	28	29	28	32	29	32	28	31
B2RRE7	Otud4	OTU domain-containing protein 4	0.413875	1.33226	0.600111	0.251125	14.1543	13.0336	14.1858	14.3673	14.5433	14.3798	14.4605	14.0129	4	4	5	2	3	3	2	3	2	3
Q91W92	Cdc42ep1	Cdc42 effector protein 1	0.041575	1.02924	0.599875	0.251261	17.9311	17.9933	17.9243	17.9551	18.0563	18.0155	17.9209	17.9774	4	4	13	14	14	14	13	13	14	14
Q8BQ89	Lix1l	LIX1-like protein	0.2744	1.20949	0.599849	0.251276	13.0134	13.531	13.4192	13.9598	14.032	13.6291	13.6441	13.7158	4	4	1	1	1	1	1	1	1	1
P34914	Ephx2	Bifunctional epoxide hydrolase 2	-0.23075	0.852192	0.599698	0.251363	17.4104	17.273	17.2954	16.8132	17.188	17.0922	16.6152	16.9736	4	4	25	23	25	23	25	23	23	23
Q8BVU5	Nudt9	ADP-ribose pyrophosphatase, mitochondrial	0.05305	1.03746	0.599312	0.251587	16.8803	16.9431	17.0342	16.964	17.0495	16.9284	17.0226	17.0333	4	4	9	9	10	11	9	9	9	9
A2ASS6	Ttn	Titin	0.12265	1.08873	0.599286	0.251602	21.4497	21.167	21.2649	21.0564	21.3608	21.2197	21.4442	21.4039	4	4	5	4	7	6	7	4	5	5
P47746	Cnr1	Cannabinoid receptor 1	0.0906	1.06481	0.59918	0.251664	17.1768	17.2234	17.1833	17.0903	17.1083	17.4191	17.2958	17.213	4	4	8	8	8	8	8	8	8	8
Q3URQ0	Tex10	Testis-expressed protein 10	0.4205	1.33839	0.599151	0.25168	11.8365	12.1697	11.9489	12.9466	12.4949	13.0894	12.1086	12.8908	4	4	2	2	2	5	2	2	1	2
Q8K2K6	Agfg1	Arf-GAP domain and FG repeat-containing protein 1	-0.042075	0.971257	0.599129	0.251693	17.9848	17.9445	17.9586	17.8725	17.9536	17.8428	17.9062	17.8895	4	4	11	11	10	10	10	11	10	10
Q3U1V6	Uevld	Ubiquitin-conjugating enzyme E2 variant 3	0.038775	1.02724	0.598451	0.252086	14.4504	14.4012	14.4495	14.3758	14.4203	14.5281	14.4536	14.43	4	4	6	5	5	5	4	4	5	6
Q9CZX0	Elp3	Elongator complex protein 3	0.103975	1.07473	0.597918	0.252396	16.7623	16.9021	16.7415	16.5541	16.8153	16.8033	16.7929	16.9644	4	4	16	18	16	17	16	15	17	19
Q3TC72	Fahd2	Fumarylacetoacetate hydrolase domain-containing protein 2A	-0.0707	0.952176	0.597826	0.252449	19.2031	19.2658	19.1903	19.2888	19.0751	19.2185	19.2827	19.0889	4	4	15	15	15	15	15	14	15	15
Q9D024	Ccdc47	Coiled-coil domain-containing protein 47	-0.046875	0.968031	0.597743	0.252497	16.7741	16.7174	16.7735	16.6614	16.7297	16.6125	16.7071	16.6896	4	4	16	16	15	17	15	19	16	16
P62874	Gnb1	Guanine nucleotide-binding protein G(I)/G(S)/G(T) subunit beta-1	0.064875	1.04599	0.597686	0.252531	23.2902	23.25	23.3161	23.4401	23.3984	23.3817	23.313	23.4628	4	4	20	19	19	19	20	19	20	19
A0A0A6YVU8;Q9JKV1	Gm9774;Adrm1	MCG119397;Proteasomal ubiquitin receptor ADRM1	0.047875	1.03374	0.597518	0.252628	18.254	18.2241	18.1125	18.2588	18.2269	18.3027	18.2452	18.2661	4	4	12	10	11	11	11	11	10	12
Q76KF0	Sema6d	Semaphorin-6D	0.6953	1.61922	0.597356	0.252722	14.226	15.54	15.6036	13.3781	15.217	15.3845	15.6761	15.2513	4	4	4	2	3	2	4	2	4	2
Q811P8	Arhgap32	Rho GTPase-activating protein 32	-0.366875	0.77546	0.596828	0.25303	16.8674	18.006	16.7782	16.9445	16.7099	16.7936	16.7409	16.8842	4	4	25	25	26	32	31	24	26	29
Q80UP5	Ankrd13a	Ankyrin repeat domain-containing protein 13A	0.072875	1.05181	0.596752	0.253075	15.356	15.4058	15.31	15.4911	15.4403	15.5093	15.5498	15.355	4	4	9	8	7	7	9	9	10	10
P58269	Dpf3	Zinc finger protein DPF3	-0.0662	0.955151	0.596171	0.253413	15.8328	15.9912	15.8284	15.9641	15.7791	15.8467	15.9185	15.8074	4	4	6	5	6	6	6	4	6	3
Q9CQA5	Med4	Mediator of RNA polymerase II transcription subunit 4	0.262075	1.1992	0.595956	0.253539	13.4688	13.35	12.7627	12.8219	13.3074	13.6346	13.1386	13.3711	4	4	2	1	1	2	1	2	2	2
P02802	Mt1	Metallothionein-1	-0.1647	0.892114	0.595539	0.253782	19.751	19.7779	19.768	19.2584	19.5052	19.489	19.5175	19.3848	4	4	2	2	2	2	2	2	2	2
Q3ULJ0	Gpd1l	Glycerol-3-phosphate dehydrogenase 1-like protein	0.084125	1.06004	0.595374	0.253878	21.1587	21.0532	21.1837	21.3337	21.2618	21.175	21.3244	21.3046	4	4	25	25	23	25	24	25	24	24
P70670	Naca	Nascent polypeptide-associated complex subunit alpha, muscle-specific form	0.56375	1.47811	0.595285	0.253931	17.7259	17.4448	17.4813	17.7253	19.4606	17.5175	17.809	17.8452	4	4	7	6	6	6	6	6	6	6
O08911	Mapk12	Mitogen-activated protein kinase 12	0.65675	1.57653	0.594546	0.254363	14.3196	14.9699	13.4316	13.8171	15.3896	NaN	14.9206	14.0637	4	3	2	1	2	2	4	NaN	1	2
Q9DBR0	Akap8	A-kinase anchor protein 8	0.0985	1.07066	0.594466	0.25441	14.5639	14.3274	14.4186	14.6203	14.6546	14.5705	14.4719	14.6272	4	4	7	6	4	7	9	6	7	8
O09005	Degs1	Sphingolipid delta(4)-desaturase DES1	0.094675	1.06782	0.594455	0.254416	15.6534	15.6754	15.7808	15.9314	15.7574	15.9161	15.9255	15.8207	4	4	3	3	3	3	3	3	3	3
Q8VE19	Mios	GATOR complex protein MIOS	0.075925	1.05404	0.594447	0.254421	14.7201	14.6059	14.5125	14.7252	14.6372	14.699	14.7886	14.7426	4	4	19	12	16	16	19	15	17	11
Q99PL6	Ubxn6	UBX domain-containing protein 6	-0.07315	0.95056	0.594237	0.254544	18.7591	18.883	18.7242	18.7495	18.5811	18.731	18.8016	18.7095	4	4	26	28	27	26	26	26	26	26
Q62288	Spock1	Testican-1	0.1126	1.08117	0.594106	0.254621	15.4543	15.2226	15.0415	15.1394	15.3304	15.3254	15.2891	15.3633	4	4	9	9	9	9	6	9	9	9
Q921C1	Gjc3	Gap junction gamma-3 protein	0.106825	1.07686	0.593863	0.254763	16.3444	16.368	16.344	16.6355	16.5538	16.3929	16.5796	16.5929	4	4	8	9	9	9	8	9	8	8
Q99MS8	Tpgs1	Tubulin polyglutamylase complex subunit 1	0.33755	1.26361	0.59375	0.25483	13.1767	13.375	13.4788	13.6197	13.1922	13.756	14.41	13.6422	4	4	5	5	5	6	5	3	2	6
P36552	Cpox	Oxygen-dependent coproporphyrinogen-III oxidase, mitochondrial	0.068825	1.04886	0.593083	0.255222	16.4172	16.389	16.3685	16.4867	16.5076	16.3431	16.56	16.526	4	4	12	13	16	14	15	11	13	15
Q9CR89	Ergic2	Endoplasmic reticulum-Golgi intermediate compartment protein 2	-0.238175	0.847817	0.592928	0.255313	14.0428	14.6054	14.2501	14.6233	13.9934	14.3201	14.3882	13.8672	4	4	2	1	2	1	2	2	2	2
Q3U276	Sdhaf1	Succinate dehydrogenase assembly factor 1, mitochondrial	-0.07565	0.948914	0.592384	0.255632	15.3361	15.2284	15.3238	15.2354	15.1988	15.3186	15.239	15.0647	4	4	1	1	1	1	1	1	1	1
Q8BX17	Gemin5	Gem-associated protein 5	-0.948125	0.518306	0.592347	0.255654	16.5785	13.5855	13.5539	13.5517	13.3781	13.3873	13.4421	13.2696	4	4	11	12	11	6	13	10	8	8
Q9Z0P5	Twf2	Twinfilin-2	0.0527	1.0372	0.591745	0.256009	18.1325	18.143	18.0861	18.1727	18.2203	18.0885	18.2657	18.1706	4	4	23	22	21	23	21	22	22	21
Q6P9S0	Mtss2	Protein MTSS 2	0.04985	1.03516	0.591731	0.256017	18.686	18.7061	18.6717	18.7232	18.674	18.8318	18.7892	18.6914	4	4	25	24	26	27	26	27	28	27
Q9JJI6	Pigo	GPI ethanolamine phosphate transferase 3	-0.295742	0.814653	0.591603	0.256093	12.8324	12.1896	12.8325	12.9382	NaN	12.4816	12.1455	12.5802	4	3	1	1	1	1	NaN	1	1	1
Q9CWD3	Nudt17	Nucleoside diphosphate-linked moiety X motif 17	-1.69544	0.30876	0.591533	0.256134	12.3763	16.0491	11.6319	15.6014	12.3156	NaN	12.2154	12.1267	4	3	2	3	1	3	2	NaN	2	1
Q80ZM5	H1fx	H1 histone family, member X	0.08095	1.05771	0.591051	0.256418	16.8926	16.893	16.8639	17.0206	16.9782	17.0952	16.854	17.0665	4	4	8	7	8	7	9	8	7	7
Q6PDJ6	Fbxo42	F-box only protein 42	-0.42085	0.746984	0.590958	0.256473	13.6882	13.6527	13.904	13.8823	13.8954	13.3501	12.4365	13.7618	4	4	3	4	3	2	5	4	3	5
Q7SIG6	Asap2	Arf-GAP with SH3 domain, ANK repeat and PH domain-containing protein 2	0.0393	1.02762	0.590868	0.256526	16.5634	16.4957	16.602	16.5136	16.5239	16.5995	16.6121	16.5964	4	4	33	32	34	32	32	35	34	31
Q8VHW4	Cacng5	Voltage-dependent calcium channel gamma-5 subunit	0.06095	1.04315	0.590592	0.256689	17.4418	17.4554	17.6236	17.4866	17.5943	17.6115	17.5006	17.5448	4	4	4	4	5	5	5	4	5	5
P97783	Mllt11	Protein AF1q	0.1467	1.10703	0.590591	0.25669	15.5103	15.5258	15.7308	15.6338	15.6493	15.9091	15.9321	15.497	4	4	1	1	1	1	1	1	1	1
O70579	Slc25a17	Peroxisomal membrane protein PMP34	-0.481775	0.716096	0.589908	0.257094	14.1436	14.8221	14.7158	14.8622	14.261	14.6144	13.1434	14.5978	4	4	2	2	2	2	3	2	1	2
Q02105	C1qc	Complement C1q subcomponent subunit C	-0.1659	0.891372	0.589355	0.257422	15.6596	15.7788	15.965	15.6082	15.8082	15.3352	15.4954	15.7092	4	4	4	4	4	4	4	4	4	4
P59470	Polr3b	DNA-directed RNA polymerase III subunit RPC2	0.246775	1.18655	0.588774	0.257766	19.6866	19.5609	19.5621	19.7157	20.1615	19.5106	20.2583	19.582	4	4	4	3	3	3	2	4	2	4
P00848	Mtatp6	ATP synthase subunit a	-0.630075	0.646143	0.588577	0.257883	15.807	15.0671	16.8785	14.712	14.6622	15.0052	14.8656	15.4113	4	4	2	2	2	2	2	2	1	2
Q3UJ81	Cnep1r1	Nuclear envelope phosphatase-regulatory subunit 1	-0.49215	0.710965	0.588296	0.25805	12.8056	12.7233	13.3297	14.0659	12.7347	13.307	12.7998	12.1144	4	4	1	1	2	2	1	2	1	1
Q80YV4	Pank4	Pantothenate kinase 4	0.0636	1.04507	0.588185	0.258116	16.7361	16.8464	16.887	16.8719	16.8111	16.8985	16.9956	16.8906	4	4	27	27	29	28	29	32	28	30
Q9JIF0	Prmt1	Protein arginine N-methyltransferase 1	-0.06845	0.953662	0.587963	0.258248	17.8309	17.8341	17.91	17.864	17.7277	17.9303	17.6997	17.8075	4	4	19	20	21	20	21	21	20	19
Q8C1E7	Tmem120a	Transmembrane protein 120A	-0.314325	0.804227	0.587788	0.258352	15.306	15.579	15.5782	16.4029	15.2921	15.3902	15.641	15.2855	4	4	1	1	1	1	1	1	1	1
O55242	Sigmar1	Sigma non-opioid intracellular receptor 1	0.29555	1.22735	0.587683	0.258415	14.5457	15.0225	14.7956	15.0178	14.7702	15.0132	15.7375	15.0429	4	4	4	4	4	3	4	4	3	3
Q9Z2D1	Mtmr2	Myotubularin-related protein 2	-0.067775	0.954108	0.587656	0.258431	16.9052	16.9434	16.8115	16.8739	16.7054	16.8301	16.7964	16.931	4	4	22	22	21	22	21	23	19	21
Q8VIJ6	Sfpq	Splicing factor, proline- and glutamine-rich	-0.039175	0.973211	0.587222	0.258689	21.0382	21.0747	20.9927	21.0141	20.9342	21.0007	20.9708	21.0573	4	4	39	39	39	39	39	40	38	39
Q8BL66	Eea1	Early endosome antigen 1	-0.06285	0.957371	0.587055	0.258788	17.6829	17.8258	17.652	17.6149	17.571	17.6605	17.6436	17.6491	4	4	69	69	68	68	73	67	67	64
Q8BKH7	Mapkap1	Target of rapamycin complex 2 subunit MAPKAP1	0.423375	1.34106	0.586812	0.258933	14.9234	16.3608	16.2229	16.2346	16.3428	16.3553	16.3141	16.423	4	4	3	3	4	4	5	4	4	4
Q8BXK9	Clic5	Chloride intracellular channel protein 5	0.0823	1.0587	0.586752	0.258969	18.2437	18.4361	18.4538	18.4283	18.4006	18.3979	18.5746	18.518	4	4	3	6	6	6	5	4	3	5
Q9CZ00	Dbndd1	Dysbindin domain-containing protein 1	0.5219	1.43584	0.586721	0.258987	14.7534	16.3487	16.4501	16.4244	16.3337	16.557	16.5821	16.5914	4	4	2	3	3	3	3	3	3	3
P42867	Dpagt1	UDP-N-acetylglucosamine--dolichyl-phosphate N-acetylglucosaminephosphotransferase	-0.3227	0.799572	0.586658	0.259025	14.7577	13.9546	13.6925	13.773	13.835	13.8799	13.4989	13.6732	4	4	2	1	1	1	1	1	1	1
Q9CR98	Fam136a	Protein FAM136A	-0.08985	0.93962	0.58661	0.259054	18.2567	18.3855	18.1442	18.0732	18.1121	18.1705	18.1516	18.066	4	4	9	9	9	9	9	9	9	9
Q68FH0	Pkp4	Plakophilin-4	0.15695	1.11493	0.586553	0.259088	18.031	17.8696	17.9547	18.3681	18.3113	18.246	18.0291	18.2648	4	4	30	25	32	36	36	37	28	32
Q8VBX6	Mpdz	Multiple PDZ domain protein	-0.07475	0.949507	0.586489	0.259126	16.6279	16.5418	16.5696	16.6302	16.4111	16.5929	16.4335	16.633	4	4	17	19	17	22	17	16	19	19
O35682	Myadm	Myeloid-associated differentiation marker	0.2311	1.17373	0.58621	0.259293	17.1981	17.0503	16.3592	16.929	17.1622	17.1541	17.0422	17.1025	4	4	5	6	4	6	4	6	5	5
Q8CDJ3	Atg14	Beclin 1-associated autophagy-related key regulator	0.136725	1.09941	0.585903	0.259476	12.6101	12.4933	12.4374	12.6709	12.6139	12.599	12.5694	12.9763	4	4	2	2	2	2	2	2	2	1
Q91WG2	Rabep2	Rab GTPase-binding effector protein 2	-0.06645	0.954985	0.585711	0.259591	15.226	15.1498	15.2358	15.1891	15.0543	15.2307	15.2078	15.0421	4	4	5	7	8	6	6	6	6	6
Q8R344	Ccdc12	Coiled-coil domain-containing protein 12	-0.6961	0.617239	0.585521	0.259704	17.4741	16.1403	16.2062	16.1643	14.8149	15.3999	16.0534	16.9323	4	4	4	4	4	4	3	3	4	5
Q9D7S7	Rpl22l1	60S ribosomal protein L22-like 1	0.24065	1.18152	0.585179	0.259909	15.7719	15.0689	15.5	15.7494	15.8856	15.6715	15.5184	15.9773	4	4	2	3	3	3	2	3	3	2
Q63ZW7	Patj	InaD-like protein	0.083425	1.05953	0.585077	0.25997	17.4128	17.3409	17.2798	17.5494	17.3917	17.5008	17.4711	17.553	4	4	20	18	19	18	20	20	20	20
Q9Z0F8	Adam17	Disintegrin and metalloproteinase domain-containing protein 17	0.497875	1.41213	0.584589	0.260262	13.2245	12.4543	13.1497	13.7819	14.0381	12.7927	13.744	14.0271	4	4	2	1	1	4	4	3	3	2
Q3UGC7	Eif3j1	Eukaryotic translation initiation factor 3 subunit J-A	-0.065025	0.955929	0.584525	0.260301	18.1641	18.2322	18.1788	17.9947	18.0575	18.0847	18.1017	18.0658	4	4	14	13	13	14	13	14	13	14
P63024	Vamp3	Vesicle-associated membrane protein 3	0.180375	1.13318	0.58306	0.26118	19.1036	19.1664	19.1956	19.4093	19.1366	19.7037	19.5166	19.2395	4	4	6	8	8	8	7	9	8	8
Q91V76		Ester hydrolase C11orf54 homolog	0.103325	1.07425	0.582662	0.261419	16.939	16.871	17.2315	16.9235	17.1104	17.0659	17.0641	17.1379	4	4	16	17	17	14	17	14	13	16
Q8BHC1	Rab39b	Ras-related protein Rab-39B	0.098	1.07029	0.582512	0.26151	17.035	16.9394	17.0213	17.1999	17.0442	17.1929	17.2871	17.0634	4	4	13	12	10	11	12	11	11	11
P16301	Lcat	Phosphatidylcholine-sterol acyltransferase	0.374	1.29594	0.582185	0.261707	13.791	13.7074	12.9762	13.6495	14.0191	13.2642	14.4039	13.9329	4	4	1	1	2	2	2	1	2	2
Q64343	Abcg1	ATP-binding cassette sub-family G member 1	0.08825	1.06308	0.582068	0.261777	15.7134	15.9213	15.8415	15.952	15.8869	15.9201	15.8887	16.0855	4	4	5	7	6	8	8	6	6	7
Q8JZS0	Lin7a	Protein lin-7 homolog A	-0.0891	0.940109	0.581555	0.262087	20.2207	20.1624	20.1405	20.0996	20.241	19.9649	19.9557	20.1052	4	4	10	10	10	10	10	10	9	10
Q99P72	Rtn4	Reticulon-4	-0.109475	0.926925	0.581452	0.262149	20.9994	21.092	20.8726	20.7365	20.8593	20.8847	20.8271	20.6915	4	4	45	47	45	48	47	46	47	46
O09126	Sema4d	Semaphorin-4D	-0.07835	0.94714	0.581205	0.262298	16.5484	16.4278	16.586	16.3996	16.4699	16.2824	16.429	16.4671	4	4	11	12	14	12	12	12	13	13
Q9QXA1	Cyhr1	Cysteine and histidine-rich protein 1	0.648725	1.56778	0.581039	0.262398	13.6543	15.4098	13.7116	15.4451	15.3429	14.8219	15.5008	15.1501	4	4	3	3	2	4	4	3	3	3
P23780	Glb1	Beta-galactosidase	-0.0925	0.937896	0.580909	0.262477	16.5349	16.5353	16.5706	16.3376	16.3735	16.4522	16.5136	16.2691	4	4	12	14	12	10	14	14	12	11
Q8BSI6	R3hcc1	R3H and coiled-coil domain-containing protein 1	0.294292	1.22628	0.580665	0.262624	14.2622	13.4849	NaN	13.8393	14.2858	14.3673	13.8377	14.1349	3	4	4	1	NaN	1	2	2	1	2
Q9JJR8	Tmem9b	Transmembrane protein 9B	-0.075075	0.949293	0.580467	0.262744	15.7649	15.7555	15.9135	15.8249	15.6749	15.8707	15.7558	15.6571	4	4	6	6	7	6	7	7	6	5
Q8R332	Nup58	Nucleoporin p58/p45	-0.159675	0.895227	0.580409	0.262779	15.807	15.9703	15.6241	15.6726	15.4405	15.5931	15.4976	15.9041	4	4	3	2	3	3	3	4	3	4
P60060	Sec61g	Protein transport protein Sec61 subunit gamma	-0.1031	0.93103	0.580408	0.26278	16.9107	16.8995	16.9525	16.6963	16.6561	16.9365	16.7313	16.7227	4	4	2	2	2	2	2	2	2	2
O08914	Faah	Fatty-acid amide hydrolase 1	0.194775	1.14455	0.580356	0.262811	17.0146	17.0559	16.9104	17.2939	17.063	17.2849	17.0678	17.6382	4	4	16	17	18	17	18	17	16	18
P60003	Elof1	Transcription elongation factor 1 homolog	0.063075	1.04469	0.580094	0.26297	15.6351	15.6092	15.678	15.7836	15.8276	15.7085	15.6708	15.7513	4	4	1	1	1	1	1	1	1	1
Q9CZ52	Antxr1	Anthrax toxin receptor 1	0.121575	1.08792	0.579094	0.263576	14.0025	13.8759	13.9373	13.7902	13.9108	14.2814	13.9821	13.9179	4	4	3	3	4	4	3	2	3	3
Q8VBT0	Tmx1	Thioredoxin-related transmembrane protein 1	-0.105975	0.929177	0.578934	0.263673	17.9308	18.068	17.9488	17.7039	17.8716	17.7994	17.6964	17.8602	4	4	6	7	7	7	6	7	7	6
Q99MR1	Gigyf1	GRB10-interacting GYF protein 1	0.1252	1.09066	0.578832	0.263735	14.1925	14.114	14.1511	14.4946	14.416	14.4008	14.2071	14.4291	4	4	7	5	7	6	7	6	4	6
P15532	Nme1	Nucleoside diphosphate kinase A	-0.088075	0.940777	0.578315	0.264049	19.8388	19.7841	19.8641	19.9064	19.9323	19.6074	19.7375	19.7639	4	4	3	4	3	4	3	4	4	3
Q64518	Atp2a3	Sarcoplasmic/endoplasmic reticulum calcium ATPase 3	-0.04595	0.968652	0.578098	0.264181	21.0736	21.122	21.1732	21.0424	21.0859	21.0273	21.0063	21.1079	4	4	50	50	54	52	50	52	50	52
Q99MR3	Slc12a9	Solute carrier family 12 member 9	-0.0792	0.946582	0.577807	0.264358	16.1154	16.2908	16.3052	16.2841	16.1472	16.0665	16.1749	16.2901	4	4	11	11	10	12	10	8	11	9
Q8BGR9	Ublcp1	Ubiquitin-like domain-containing CTD phosphatase 1	-0.203475	0.868456	0.577477	0.264559	17.5556	17.7696	17.7282	17.9825	17.1534	17.7582	17.5743	17.7361	4	4	10	11	11	11	10	11	11	11
Q9JJ00	Plscr1	Phospholipid scramblase 1	-0.364892	0.776527	0.577269	0.264686	16.179	16.1695	NaN	16.1785	16.2782	16.1712	15.5245	15.2692	3	4	1	1	NaN	1	1	1	1	1
P61222	Abce1	ATP-binding cassette sub-family E member 1	0.095325	1.06831	0.577225	0.264713	17.1628	17.366	17.4632	17.3132	17.5112	17.4888	17.3397	17.3468	4	4	28	28	28	26	26	28	25	27
Q9R0Q9	Mpdu1	Mannose-P-dolichol utilization defect 1 protein	-0.0529	0.963997	0.577136	0.264767	17.8339	17.7549	17.7354	17.778	17.7492	17.7756	17.6119	17.7539	4	4	5	5	5	5	5	4	5	5
Q91VD9	Ndufs1	NADH-ubiquinone oxidoreductase 75 kDa subunit, mitochondrial	-0.05395	0.963295	0.577134	0.264769	21.9164	21.849	21.7552	21.8979	21.7271	21.8269	21.8358	21.8129	4	4	56	54	52	56	57	56	56	54
[truncated: 4,754 more rows]

## Sheet: B - Cerebellum data P21
Supplementary Table 01: SEZ6L KO vs. SEZ6L WT P21
Analysis of protein abundance changes between SEZ6L KO and SEZ6L WT cerebella based on LFQ values. For details, see method section of the manuscript.
NaN (Not a Number): Not detected and quantified (a minimum of 3 valid quantification values per group were required for statistical testing)
							log2 transformed label free quantification intensities																Identified Peptides
							SEZ6L WT							SEZ6L KO									SEZ6L WT							SEZ6L KO
Protein IDs	Gene names	Protein names	log2 difference (SEZ6L KO vs. SEZ6L WT)	Fold change (SEZ6L KO vs. SEZ6L WT)	neg. log10 p-value (SEZ6L KO vs. SEZ6L WT)	p-value (SEZ6L KO vs. SEZ6L WT)	log2 LFQ WT_213	log2 LFQ WT_214	log2 LFQ WT_220	log2 LFQ WT_303	log2 LFQ WT_313	log2 LFQ WT_400	log2 LFQ WT_408	log2 LFQ KO_216	log2 LFQ KO_219	log2 LFQ KO_301	log2 LFQ KO_302	log2 LFQ KO_407	log2 LFQ KO_410	log2 LFQ KO_411	#of quantifications in WT	#of quantifications in KO	Unique peptides TP_WT_213	Unique peptides TP_WT_214	Unique peptides TP_WT_220	Unique peptides TP_WT_303	Unique peptides TP_WT_313	Unique peptides TP_WT_400	Unique peptides TP_WT_408	Unique peptides TP_KO_216	Unique peptides TP_KO_219	Unique peptides TP_KO_301	Unique peptides TP_KO_302	Unique peptides TP_KO_407	Unique peptides TP_KO_410	Unique peptides TP_KO_411
Q8JZM7	Cdc73	Parafibromin	-0.656437	0.634443	3.8031	0.000157362	22.6794	22.7278	22.8519	22.7951	22.956	23.0055	NaN	22.1966	22.0171	22.3612	22.3878	21.7735	22.3409	NaN	6	6	4	4	3	5	2	3	1	2	4	4	3	3	3	1
Q9Z0P4	Palm	Paralemmin-1	0.698009	1.62226	3.36094	0.000435575	26.6527	26.4761	26.3938	26.5258	26.6736	26.6037	25.707	27.3002	26.8545	27.0525	27.199	27.0874	27.008	27.4172	7	7	12	10	12	12	10	9	4	11	14	15	14	12	12	8
Q8BH04;Q9Z2V4	Pck2	Phosphoenolpyruvate carboxykinase [GTP], mitochondrial	-0.508706	0.702853	3.25648	0.000554045	25.5242	25.7155	26.0813	25.6142	25.7783	25.6935	26.0454	25.1595	25.4026	25.4001	25.0483	25.5728	25.2565	25.0517	7	7	15	14	16	18	8	14	8	14	17	17	12	15	14	10
Q91VC7	Ppp1r14a	Protein phosphatase 1 regulatory subunit 14A	-1.44678	0.36684	3.18806	0.000648546	23.7199	NaN	24.192	23.9952	NaN	23.525	NaN	NaN	21.9322	22.7096	NaN	22.5536	22.4496	NaN	4	4	2	0	2	1	0	1	0	1	2	3	1	2	2	1
D3YZI9	Pgbd5		-1.20628	0.433384	3.02733	0.000939056	23.944	23.9649	23.658	23.4682	NaN	23.7626	NaN	NaN	21.9254	22.606	NaN	22.9497	22.7319	NaN	5	4	4	3	4	3	1	3	1	1	4	4	1	3	4	0
Q9JLV6	Pnkp	Bifunctional polynucleotide phosphatase/kinase;Polynucleotide 3-phosphatase;Polynucleotide 5-hydroxyl-kinase	-0.636129	0.643437	2.93177	0.00117016	23.5333	23.4487	23.9439	23.6253	24.1881	23.6879	NaN	NaN	23.2597	23.0946	23.0586	22.9114	23.1842	NaN	6	5	5	6	6	3	5	4	2	3	5	4	6	4	6	5
Q6PGH0	Ubtd2	Ubiquitin domain-containing protein 2	0.656497	1.57625	2.78298	0.00164825	22.4378	22.6281	NaN	22.2521	NaN	22.4305	NaN	23.2451	23.2369	22.8486	NaN	NaN	23.0438	NaN	4	4	3	2	1	4	0	2	0	3	2	3	2	2	3	1
Q9ERK4	Cse1l	Exportin-2	-0.272219	0.828045	2.67748	0.00210171	27.8412	27.9329	27.7893	28.1152	28.1625	28.0075	27.9068	27.8256	27.4738	27.6487	27.8129	27.6393	27.7668	27.6827	7	7	31	29	26	28	21	24	15	28	33	33	25	34	33	25
Q91VM9	Ppa2	Inorganic pyrophosphatase 2, mitochondrial	0.263929	1.20074	2.66676	0.00215422	26.5055	26.6565	26.7494	26.5737	26.882	26.6321	26.4427	26.8833	26.9085	26.7866	26.9984	26.9125	26.7617	27.0385	7	7	16	12	15	10	11	14	7	8	15	14	10	15	15	12
P35278	Rab5c	Ras-related protein Rab-5C	-0.393666	0.761193	2.65916	0.00219203	27.1957	27.172	27.4226	27.2028	27.5138	27.294	NaN	27.0435	26.8452	27.1162	26.9206	26.6898	27.1245	26.6056	6	7	6	6	6	8	6	7	3	7	7	8	6	6	7	6
Q8BJ03	Cox15	Cytochrome c oxidase assembly protein COX15 homolog	-0.736952	0.600006	2.605	0.00248315	22.9366	NaN	22.7307	22.7592	23.081	22.4672	NaN	NaN	21.8773	22.1524	NaN	21.8373	22.365	NaN	5	4	2	1	2	1	2	1	0	1	2	2	2	2	2	1
Q69ZW3	Ehbp1	EH domain-binding protein 1	-0.697374	0.616694	2.5956	0.00253744	23.2561	23.6296	22.8569	23.2831	22.5256	23.5939	22.9745	22.6447	22.3374	22.4394	22.6848	22.7228	22.4822	21.9268	7	7	5	5	6	4	2	5	2	2	8	8	2	7	7	4
Q921T2	Tor1aip1	Torsin-1A-interacting protein 1	-0.834808	0.560658	2.51993	0.00302037	23.1199	22.8762	NaN	23.0719	NaN	23.3192	NaN	NaN	21.8877	22.3342	NaN	22.221	22.605	NaN	4	4	5	4	1	4	3	4	1	1	6	5	2	6	4	2
Q8K2H2	Otud6b	OTU domain-containing protein 6B	-0.419993	0.747428	2.51097	0.00308354	NaN	23.8262	23.8351	23.8065	23.5907	23.7743	NaN	23.2644	23.2532	23.5221	NaN	NaN	NaN	NaN	5	3	3	4	4	4	3	3	1	3	5	4	1	3	2	2
Q6P9S0	Mtss1l	MTSS1-like protein	-0.363863	0.777081	2.50124	0.00315317	25.5392	25.6772	25.2832	25.4796	25.7211	25.7577	25.5572	25.3875	25.2788	25.1292	24.8223	25.1536	25.4357	25.2611	7	7	14	6	11	9	9	5	5	8	11	10	8	9	13	8
P70188	Kifap3	Kinesin-associated protein 3	-0.769804	0.586497	2.46694	0.00341236	24.2935	24.014	24.8025	24.7049	24.5575	24.1922	NaN	23.36	24.0067	24.1162	23.0451	23.8574	23.9307	23.2874	6	7	9	6	7	7	3	6	1	5	6	8	5	7	6	4
Q6PEE2	Ctif	CBP80/20-dependent translation initiation factor	-0.469885	0.722022	2.44583	0.00358223	21.5671	NaN	21.9059	21.7895	NaN	21.6433	NaN	NaN	21.2518	21.2494	NaN	21.0966	21.4284	NaN	4	4	3	1	3	2	1	2	0	1	2	3	1	3	2	1
Q8R0F8	Fahd1	Acylpyruvase FAHD1, mitochondrial	-0.526273	0.694346	2.20739	0.00620303	25.8209	25.9338	26.0397	25.85	26.7695	26.0024	26.6326	25.5641	25.6658	25.6916	25.8226	25.673	25.6587	25.2893	7	7	5	5	5	5	6	5	4	5	5	5	5	7	5	5
Q6DFW4	Nop58	Nucleolar protein 58	-0.392164	0.761986	2.20671	0.00621289	25.1535	24.9048	25.0035	25.0838	24.9912	25.1488	24.7214	24.5123	24.5627	25.0547	24.4826	24.713	24.7624	24.174	7	7	9	6	9	7	7	8	5	7	8	7	7	8	8	9
Q8BPQ7	Sgsm1	Small G protein signaling modulator 1	-0.83455	0.560758	2.20214	0.00627865	24.1601	NaN	24.909	24.6438	NaN	24.7748	NaN	NaN	NaN	23.5434	24.0553	23.9226	23.6281	NaN	4	4	5	3	4	6	0	6	1	2	2	3	3	4	5	1
O08638	Myh11	Myosin-11	0.216573	1.16197	2.186	0.0065167	24.6912	24.5773	NaN	24.4864	NaN	24.6163	NaN	24.7005	24.8435	24.7731	NaN	24.9266	24.8033	NaN	4	5	3	3	1	3	0	3	0	3	3	2	2	3	3	2
Q8CI03	Flywch1	FLYWCH-type zinc finger-containing protein 1	-0.312685	0.805142	2.17494	0.00668428	23.4966	23.6035	NaN	NaN	NaN	23.8153	NaN	23.4126	23.4448	23.2585	23.3538	23.2191	23.2659	NaN	3	6	4	3	3	1	4	4	2	5	4	5	3	4	3	2
Q91Z38	Ttc1	Tetratricopeptide repeat protein 1	-0.706913	0.612629	2.16601	0.00682316	24.4264	24.5593	24.1981	NaN	24.4261	24.1092	NaN	23.7086	23.4065	24.3756	23.346	23.838	23.7651	23.0185	5	7	4	2	4	2	2	3	1	3	3	4	4	3	4	3
Q3UYC0;Q8BU27;Q149T7	Ppm1h	Protein phosphatase 1H	0.443756	1.36014	2.15874	0.00693851	27.0489	26.9978	26.8157	26.866	27.3527	26.9645	26.3849	27.4715	27.4821	27.2231	27.4761	27.0862	27.1412	27.6566	7	7	21	20	20	16	15	17	6	21	22	21	17	22	22	18
Q8BMK4	Ckap4	Cytoskeleton-associated protein 4	-0.324204	0.798739	2.1566	0.00697274	27.5313	27.7347	27.5713	27.7069	28.0328	27.7447	28.155	27.3621	27.3529	27.5054	27.3967	27.7123	27.5023	27.3755	7	7	18	16	17	18	16	17	5	16	21	22	16	20	20	18
Q9R1R2	Trim3	Tripartite motif-containing protein 3	-0.244181	0.844295	2.13522	0.00732443	27.7322	27.9276	27.6925	27.7713	27.7139	27.8932	27.879	27.4406	27.5581	27.8849	27.5163	27.6666	27.4929	27.3409	7	7	31	25	26	26	21	23	16	25	27	29	25	29	31	27
P22907	Hmbs	Porphobilinogen deaminase	-0.637754	0.642713	2.13509	0.00732667	22.6256	22.5479	23.0219	22.6017	22.1454	22.3007	NaN	NaN	21.6201	21.8455	NaN	21.9819	22.1635	NaN	6	4	2	2	2	2	1	1	1	1	2	2	0	2	2	0
Q9DCJ9	Npl	N-acetylneuraminate lyase	-0.518956	0.697877	2.12148	0.00756009	23.2839	23.4439	23.7909	23.4105	23.8813	23.4791	NaN	23.207	22.754	23.1898	NaN	NaN	22.9665	NaN	6	4	4	3	4	3	2	4	1	3	3	3	1	1	4	2
Q78IK4	Apool	MICOS complex subunit Mic27	-0.433653	0.740385	2.12018	0.00758228	25.6795	25.519	25.4167	25.3328	25.5623	25.6171	26.1142	24.911	25.6163	25.1804	24.9569	25.4023	25.069	25.07	7	7	8	8	8	9	6	9	4	8	8	9	8	7	9	6
Q50H33	Kctd8	BTB/POZ domain-containing protein KCTD8	0.360891	1.28422	2.11855	0.00761122	24.3303	24.683	24.2753	24.1681	NaN	24.4831	24.1469	24.6599	24.4626	25.0999	24.6379	24.7394	24.6393	24.7218	6	7	8	7	6	8	2	8	5	6	9	6	5	7	8	6
P70362	Ufd1l	Ubiquitin fusion degradation protein 1 homolog	-0.50767	0.703357	2.08679	0.00818875	23.849	24.4738	24.2014	NaN	24.3916	24.7109	24.7647	24.0714	24.0267	23.4621	24.1245	23.8529	23.9268	23.7718	6	7	4	2	3	3	3	3	3	4	4	5	5	4	4	5
Q8BVG4	Dpp9	Dipeptidyl peptidase 9	-0.752999	0.593369	2.07588	0.00839685	23.1666	22.7292	23.3864	23.4749	22.219	22.9661	NaN	21.8676	21.6416	22.596	22.512	22.5748	22.418	22.0516	6	7	5	4	3	4	4	4	0	3	3	5	3	4	4	2
Q9EPU4	Cpsf1	Cleavage and polyadenylation specificity factor subunit 1	-0.293457	0.815944	2.06999	0.00851188	23.9032	24.3608	24.3238	24.2715	24.3567	24.1915	24.2295	23.9855	24.044	23.8015	23.9167	23.6457	23.9404	24.249	7	7	7	7	5	7	4	10	3	6	8	8	5	7	4	3
P62956	Cacng7	Voltage-dependent calcium channel gamma-7 subunit	-0.566093	0.675443	2.06619	0.00858628	24.4283	NaN	23.9061	24.1972	NaN	24.3044	NaN	NaN	NaN	23.5984	NaN	23.6174	23.7128	NaN	4	3	4	1	5	3	3	4	1	2	5	5	3	5	4	1
P63276	Rps17	40S ribosomal protein S17	-0.278039	0.824711	2.06172	0.00867509	27.4625	27.4184	27.8434	27.3242	27.6694	27.6613	27.7225	27.379	27.4737	27.3887	27.3116	27.3269	27.2485	27.0272	7	7	7	4	7	4	4	4	4	5	6	8	5	6	7	6
Q6PD26	Pigs	GPI transamidase component PIG-S	-0.623944	0.648894	2.05546	0.00880151	24.5427	24.4971	24.9184	24.638	25.4811	24.72	25.437	23.8552	24.334	24.4055	24.3045	24.6277	24.5672	23.7726	7	7	8	7	8	9	7	6	4	7	7	8	8	8	7	6
P68433	Hist1h3a	Histone H3.1	-1.69323	0.309233	2.03551	0.00921491	28.9862	28.2887	28.1135	29.5525	29.7008	27.9341	NaN	29.1253	25.8499	26.4953	26.7511	26.669	27.9912	26.6039	6	7	1	2	2	2	2	1	0	2	1	1	2	1	1	1
Q5U430	Ubr3	E3 ubiquitin-protein ligase UBR3	-0.500282	0.706969	2.03545	0.00921556	23.6749	23.5478	23.5565	23.5487	23.9026	23.1984	NaN	NaN	23.0856	22.7745	NaN	23.3224	23.1024	NaN	6	4	4	4	7	6	3	6	2	1	6	6	3	5	6	4
Q9Z1F9	Uba2	SUMO-activating enzyme subunit 2	-0.302226	0.811	2.03395	0.00924789	27.7582	28.0775	27.7915	27.6188	28.0823	27.8268	27.9527	27.5341	27.6283	27.378	27.4683	27.3648	27.7291	27.8896	7	7	20	14	20	18	15	14	8	20	22	19	18	21	21	18
P80313	Cct7	T-complex protein 1 subunit eta	-0.211273	0.863775	2.02175	0.00951157	28.8205	28.9715	28.9216	28.9167	29.1655	28.692	28.8898	28.7542	28.906	28.6927	28.6946	28.6772	28.5677	28.6064	7	7	34	25	32	32	23	27	15	27	28	30	26	29	33	26
P47857	Pfkm	ATP-dependent 6-phosphofructokinase, muscle type	0.154476	1.11302	2.00544	0.00987541	29.9672	29.994	29.8858	30.0054	29.9413	29.9852	29.8767	30.2425	30.0684	30.1419	30.2671	30.0304	29.9144	30.0723	7	7	35	28	32	33	29	31	23	33	31	35	30	33	34	33
P35505	Fah	Fumarylacetoacetase	-0.474457	0.719738	2.00129	0.00997043	24.2213	24.2755	24.102	24.3507	24.5858	24.2421	NaN	23.8422	23.7773	23.7589	24.2522	23.1958	24.1521	23.774	6	7	8	6	3	8	3	6	2	3	8	7	3	7	6	4
Q9EPL2;Q9ER65	Clstn1	Calsyntenin-1;Soluble Alc-alpha;CTF1-alpha	-0.49561	0.709262	1.98281	0.0104036	23.7145	24.3792	23.7829	24.2291	NaN	24.0341	24.6781	23.7418	23.755	23.5449	NaN	23.4576	23.6406	23.7043	6	6	7	10	7	8	4	7	3	7	10	12	5	6	10	5
Q80TY0	Fnbp1	Formin-binding protein 1	0.258763	1.19645	1.96798	0.0107656	25.9982	25.8925	26.1377	25.9675	25.6139	25.9626	25.9479	26.2115	26.1819	25.9874	26.1273	26.2317	26.0863	26.5055	7	7	13	10	14	11	7	10	3	13	14	15	12	12	15	11
Q9CQ85	Timm22	Mitochondrial import inner membrane translocase subunit Tim22	-0.681155	0.623666	1.93996	0.0114824	23.9111	NaN	24.443	24.0317	23.6795	24.0162	24.7549	23.32	23.7287	23.4121	NaN	23.737	23.7553	22.7965	6	6	3	1	3	2	3	2	2	2	2	3	2	3	3	3
Q3TZM9	Alg11	GDP-Man:Man(3)GlcNAc(2)-PP-Dol alpha-1,2-mannosyltransferase	0.69296	1.6166	1.93118	0.0117175	24.1147	23.2201	NaN	23.5617	NaN	NaN	NaN	24.4341	24.1402	24.6259	24.3811	24.2041	24.1654	NaN	3	6	2	3	1	2	1	2	0	2	2	2	2	2	2	1
P47757	Capzb	F-actin-capping protein subunit beta	0.194576	1.14439	1.93071	0.0117306	28.4609	28.2871	28.3372	28.3471	28.5942	28.2244	28.1512	28.4125	28.6606	28.6294	28.5236	28.5089	28.4508	28.5784	7	7	16	10	14	14	11	13	5	12	13	15	14	15	15	12
Q9WV96	Timm10b	Mitochondrial import inner membrane translocase subunit Tim10 B	0.335991	1.26224	1.89165	0.0128338	23.1392	NaN	23.2782	22.9986	23.0854	23.0933	NaN	23.6137	23.1788	23.3824	23.6864	23.4748	23.1451	23.7032	5	7	4	1	2	2	2	2	1	4	4	3	4	3	4	2
P10649;P19639;O35660	Gstm1	Glutathione S-transferase Mu 1	0.433903	1.35088	1.88459	0.0130437	28.5549	28.0204	28.2384	28.1508	28.4955	27.8701	27.5174	28.7151	28.4707	28.3616	28.7753	28.5042	28.4073	28.6504	7	7	15	8	13	12	10	11	3	10	13	15	10	14	14	13
Q8BHC1	Rab39b	Ras-related protein Rab-39B	0.479224	1.39399	1.88082	0.0131574	24.5807	24.0592	24.3803	23.9777	NaN	24.5472	NaN	24.8734	24.7379	24.6999	25.1007	24.6122	24.3708	25.1228	5	7	3	4	4	4	2	4	1	5	4	3	4	3	4	5
P97447	Fhl1	Four and a half LIM domains protein 1	0.256076	1.19423	1.87458	0.0133477	26.717	26.895	26.9274	26.5631	26.3536	26.742	26.7804	26.8101	26.9721	27.0506	27.1559	26.954	27.0104	26.818	7	7	12	11	12	12	9	11	7	12	11	11	10	12	12	9
P21619	Lmnb2	Lamin-B2	0.237144	1.17866	1.8722	0.0134214	27.7999	27.5581	27.8001	27.5169	27.9629	27.6174	27.4568	27.9121	27.9122	27.8161	27.9242	27.9237	27.7595	28.1245	7	7	29	18	29	27	23	22	7	25	26	27	24	27	27	26
P27048;P63163	Snrpb;Snrpn	Small nuclear ribonucleoprotein-associated protein B;Small nuclear ribonucleoprotein-associated protein N	0.470013	1.38512	1.85237	0.0140479	25.9104	26.3902	25.6337	25.7954	26.1341	25.8917	26.2132	26.8799	26.5969	26.1859	26.8391	26.1115	26.0571	26.5883	7	7	6	7	6	6	5	6	5	6	7	7	6	7	6	4
Q9WUB4	Dctn6	Dynactin subunit 6	-0.688913	0.620321	1.84144	0.0144069	24.363	25.2554	24.4195	25.0017	25.2765	25.0597	24.7831	23.7564	24.5926	24.4973	24.0372	24.2032	24.8766	23.3733	7	7	5	5	5	4	2	5	2	4	5	5	4	4	3	3
P39447	Tjp1	Tight junction protein ZO-1	-0.350116	0.784521	1.82794	0.0148615	26.3339	26.3957	25.8549	26.667	26.4801	26.364	26.5693	26.0846	25.8736	26.0473	25.7701	26.0991	25.955	26.3843	7	7	24	17	19	17	14	20	3	15	23	25	13	23	21	14
P26450	Pik3r1	Phosphatidylinositol 3-kinase regulatory subunit alpha	-0.332905	0.793936	1.81933	0.0151592	23.2982	23.4731	23.2297	23.5941	NaN	NaN	NaN	NaN	22.9565	23.0491	NaN	23.2155	23.0425	NaN	4	4	7	3	2	6	3	3	1	3	5	6	2	7	5	1
Q62074;Q02956	Prkci	Protein kinase C iota type	-1.09674	0.467572	1.81787	0.0152102	22.7517	24.2973	NaN	24.3102	NaN	22.8242	NaN	22.3827	22.5541	22.282	22.2413	22.1965	23.2226	22.2646	4	7	4	3	3	3	1	4	2	3	3	2	3	3	4	3
Q9D0K2	Oxct1	Succinyl-CoA:3-ketoacid coenzyme A transferase 1, mitochondrial	-0.312846	0.805052	1.81088	0.015457	30.8334	30.6218	30.4757	31.1117	30.5637	30.6953	30.8175	30.5012	30.344	30.5602	30.343	30.4285	30.6969	30.0554	7	7	28	22	28	28	21	26	15	25	27	27	22	26	26	24
O08784	Tcof1	Treacle protein	-0.500919	0.706656	1.80307	0.015738	23.7284	24.2985	23.9697	NaN	23.9187	23.9518	24.5261	23.1084	23.7871	23.827	23.7197	23.6594	23.0551	23.7957	6	7	4	5	6	2	4	3	4	3	4	5	3	6	6	4
Q91VC3	Eif4a3	Eukaryotic initiation factor 4A-III;Eukaryotic initiation factor 4A-III, N-terminally processed	-0.24945	0.841217	1.79367	0.0160819	27.729	28.009	27.7113	27.8802	27.5019	27.9024	27.8116	27.4438	27.7538	27.7548	27.2933	27.5617	27.5475	27.4444	7	7	21	21	20	23	15	23	8	19	22	22	17	20	23	13
Q5DU31	Ipcef1	Interactor protein for cytohesin exchange factors 1	0.405776	1.3248	1.7665	0.0171205	22.6559	22.5055	22.5384	22.5159	22.8606	22.5734	NaN	22.9941	22.6786	23.2117	23.0832	22.7583	22.7556	23.6171	6	7	2	3	3	2	2	2	1	2	2	3	2	2	3	3
Q99MK8	Adrbk1	Beta-adrenergic receptor kinase 1	-0.139936	0.90756	1.76497	0.0171809	26.9008	27.0803	26.8663	27.0359	26.8207	26.869	27.0926	26.8347	26.7637	26.8681	26.9179	26.8301	26.7112	26.7604	7	7	21	15	22	22	15	23	11	21	22	23	20	24	23	15
Q5HZI9;REV__Q8BJ71;Q3V0T4	Slc25a51	Solute carrier family 25 member 51	-0.693956	0.618157	1.76434	0.0172047	23.9144	23.5277	23.4048	24.1685	23.1617	23.462	24.53	22.35	22.7815	23.2252	23.3261	23.182	23.7219	22.7247	7	7	4	5	4	3	2	3	3	3	4	5	3	5	5	3
Q3UUQ7	Pgap1	GPI inositol-deacylase	-0.423571	0.745577	1.75261	0.0176756	24.3644	24.6687	25.032	24.418	25.1167	24.8628	24.9555	24.1227	24.5531	24.493	24.6473	24.4687	24.319	23.8492	7	7	8	7	8	7	6	7	4	6	8	5	6	8	5	5
Q8BVY0	Rsl1d1	Ribosomal L1 domain-containing protein 1	-0.420306	0.747266	1.74728	0.0178942	23.8527	23.3676	NaN	23.3598	23.4909	23.2787	NaN	22.8172	22.858	23.1035	NaN	23.1074	23.3621	NaN	5	5	3	3	1	3	2	3	1	1	2	2	1	2	3	0
Q9QYK7	Rnf11	RING finger protein 11	0.445927	1.36219	1.74296	0.0180738	22.4283	NaN	22.7258	22.3832	NaN	22.5529	NaN	22.7597	22.9249	23.297	NaN	NaN	22.8925	NaN	4	4	2	2	2	2	1	2	1	2	2	2	0	1	2	1
Q91X96	Rabif	Guanine nucleotide exchange factor MSS4	-0.407745	0.753801	1.7395	0.0182176	24.085	24.0489	24.5664	24.3858	NaN	NaN	NaN	NaN	23.6337	23.8958	NaN	24.0541	23.8471	23.8882	4	5	5	2	4	2	2	2	1	2	3	5	2	4	4	3
Q6ZQH8	Nup188	Nucleoporin NUP188 homolog	-0.592313	0.663279	1.72438	0.0188639	22.2744	22.5902	NaN	23.0673	NaN	22.3551	NaN	NaN	21.902	21.97	22.1299	NaN	21.9157	NaN	4	4	3	4	4	2	1	3	0	2	6	4	3	1	6	0
Q9JKW0	Arl6ip1	ADP-ribosylation factor-like protein 6-interacting protein 1	-0.682907	0.622909	1.71089	0.0194584	23.5429	24.2351	23.5603	24.5572	NaN	23.7461	NaN	22.8196	23.4109	23.5271	22.6996	23.3054	23.8355	23.1199	5	7	2	2	1	2	1	2	1	1	2	2	1	2	2	1
P60879	Snap25	Synaptosomal-associated protein 25	0.390766	1.31109	1.70336	0.0197985	30.6859	30.2245	30.271	30.4504	29.9311	30.1085	29.6004	30.4186	30.4137	30.7026	30.401	30.6354	30.6686	30.7672	7	7	23	15	23	18	20	17	6	21	25	23	20	23	26	19
Q9D706	Rpap3	RNA polymerase II-associated protein 3	-0.360175	0.77907	1.69946	0.0199778	22.0876	22.3786	21.905	22.1876	NaN	22.5789	NaN	22.0444	21.7404	22.206	21.7953	21.6389	21.8116	21.8351	5	7	2	2	2	2	2	3	1	2	3	3	3	2	3	2
Q6NVF0	Ocrl	Inositol polyphosphate 5-phosphatase OCRL-1	0.31252	1.24188	1.69884	0.0200054	24.6816	24.4855	24.4591	24.5874	24.6834	25.0286	24.0876	24.9276	25.0709	24.7634	24.8848	24.7233	24.8729	24.958	7	7	7	5	8	6	6	7	2	8	8	10	7	7	8	6
Q9D710	Tmx2	Thioredoxin-related transmembrane protein 2	-0.605974	0.657028	1.69254	0.0202987	26.134	26.4694	26.604	26.379	26.9687	26.128	27.4875	25.9369	25.8756	26.0825	26.4765	25.9996	26.2141	25.3436	7	7	7	5	6	4	4	6	3	3	7	7	5	7	7	6
Q9WU28	Pfdn5	Prefoldin subunit 5	-0.53315	0.691044	1.69208	0.0203199	24.8629	25.103	25.1479	24.5087	24.3259	25.0481	25.4888	24.3489	24.5935	24.5838	23.8258	24.4817	24.5263	NaN	7	6	4	5	4	5	3	6	2	2	4	4	3	4	4	2
Q8CIQ7	Dock3	Dedicator of cytokinesis protein 3	-0.533217	0.691012	1.6913	0.0203565	24.4708	24.7656	24.6249	25.1096	25.4997	24.6713	25.5758	24.879	24.5594	24.0253	24.1034	24.4275	24.5676	24.423	7	7	12	10	7	10	7	13	5	9	13	10	7	12	10	5
O88703;O88705	Hcn2	Potassium/sodium hyperpolarization-activated cyclic nucleotide-gated channel 2	-0.518016	0.698332	1.69069	0.0203849	23.6136	23.6378	23.6597	23.9326	24.3681	23.6823	NaN	23.7558	22.911	23.1614	NaN	23.2282	23.4319	NaN	6	5	4	3	3	3	4	2	2	3	4	6	2	5	5	3
Q60710	Samhd1	Deoxynucleoside triphosphate triphosphohydrolase SAMHD1	-0.619058	0.651096	1.6807	0.0208587	23.4077	23.3373	23.4789	24.1322	NaN	23.1528	NaN	NaN	NaN	22.6457	NaN	22.8446	23.1332	22.9074	5	4	3	2	4	3	1	4	1	2	1	3	2	3	3	2
P97493	Txn2	Thioredoxin, mitochondrial	0.490491	1.40492	1.67766	0.0210054	25.0471	25.0037	25.2521	24.4616	NaN	25.1064	NaN	25.7916	25.8167	25.2713	25.4629	25.2896	NaN	25.1558	5	6	3	1	3	3	2	2	1	3	4	4	4	4	2	3
Q6PAJ1	Bcr	Breakpoint cluster region protein	-0.444568	0.734804	1.67744	0.0210162	23.6604	24.4694	23.504	23.6503	24.1556	24.1661	23.6496	23.4333	23.4598	23.3162	23.1824	23.6488	23.6539	NaN	7	6	6	3	6	3	3	3	2	5	4	4	3	5	3	2
Q62241	Snrpc	U1 small nuclear ribonucleoprotein C	0.325091	1.25274	1.67636	0.0210688	25.8588	25.8433	26.0169	25.7008	26.2269	25.6376	NaN	26.0884	26.2733	25.9537	26.3978	26.1039	26.0508	26.5725	6	7	3	2	3	3	3	3	0	3	3	2	3	3	3	3
Q9JKB3	Ybx3	Y-box-binding protein 3	0.450832	1.36683	1.67444	0.0211618	24.0401	NaN	23.975	23.9531	23.325	23.5666	NaN	24.1986	23.9045	24.4783	24.0554	24.0116	24.2838	24.6272	5	7	6	1	4	3	4	4	0	5	5	6	5	4	6	5
Q8R5H6	Wasf1	Wiskott-Aldrich syndrome protein family member 1	-0.65502	0.635067	1.67008	0.0213758	25.6708	26.6346	25.7059	26.4615	25.6583	26.2087	26.3093	24.449	25.7029	25.6953	25.1003	25.5169	25.9907	25.6089	7	7	11	8	9	11	7	9	4	7	9	9	6	9	9	7
Q8BMF3	Me3	NADP-dependent malic enzyme, mitochondrial	-0.363716	0.77716	1.66569	0.0215936	26.5782	26.6603	26.5067	26.5624	27.0907	26.7179	27.3537	26.5112	26.5684	26.3159	26.4865	26.4656	26.5209	26.0553	7	7	15	14	18	15	13	16	8	12	16	17	13	17	16	12
P32037	Slc2a3	Solute carrier family 2, facilitated glucose transporter member 3	0.212315	1.15855	1.6493	0.0224222	25.9576	26.1929	26.0126	25.7715	25.8939	26.0321	NaN	26.2583	26.0754	26.0885	26.2974	26.2432	25.975	26.3857	6	7	6	3	7	6	4	6	1	5	6	5	6	6	6	5
Q8K1Z0	Coq9	Ubiquinone biosynthesis protein COQ9, mitochondrial	-0.503769	0.705262	1.64181	0.0228139	24.7312	24.8761	24.2163	24.8258	NaN	25.2603	25.4447	24.4975	24.071	24.7357	24.2312	24.1354	24.5598	24.4899	6	7	5	3	5	3	0	3	3	3	5	5	3	5	5	5
Q9CRC8	Lrrc40	Leucine-rich repeat-containing protein 40	-0.478583	0.717682	1.63749	0.0230406	24.3124	24.3723	24.57	24.3762	24.834	24.7225	24.8776	23.3867	24.2317	24.1528	23.8898	24.276	23.9907	24.7874	7	7	8	5	6	4	4	6	6	5	5	7	4	5	5	5
Q8BXK8	Agap1	Arf-GAP with GTPase, ANK repeat and PH domain-containing protein 1	-0.466549	0.723694	1.63306	0.0232782	24.5796	24.7482	24.9691	24.4161	25.6721	24.6971	25.2746	24.1173	24.5516	24.4589	24.4495	24.4037	24.3719	24.7381	7	7	9	9	6	6	6	5	4	4	6	10	3	8	10	3
Q8CDN6	Txnl1	Thioredoxin-like protein 1	0.599634	1.51533	1.62807	0.0235464	27.5791	26.3746	27.8161	26.936	26.867	26.8617	26.2095	27.4375	27.5881	27.8545	27.3498	27.5717	27.3504	27.6893	7	7	13	5	12	8	8	7	3	10	14	14	13	13	13	11
O70493	Snx12	Sorting nexin-12	-0.527804	0.69361	1.62793	0.023554	25.9584	26.4119	26.6238	26.3411	26.2832	26.2919	NaN	25.1045	26.2277	26.1836	25.5978	25.9927	26.0978	25.3298	6	7	8	7	5	5	5	7	2	8	8	8	7	7	7	5
Q3TY60	Fam131b	Protein FAM131B	-0.782637	0.581303	1.62445	0.0237437	23.4252	23.9886	22.915	23.7283	NaN	23.9643	NaN	22.2132	22.6306	23.3677	NaN	22.9841	23.3681	22.366	5	6	7	4	4	5	1	4	0	3	6	7	1	6	5	2
Q9QZD8	Slc25a10	Mitochondrial dicarboxylate carrier	-0.471647	0.721141	1.62274	0.0238379	23.5767	NaN	23.5743	23.8027	23.8622	23.656	24.5745	23.4211	23.5718	23.3733	23.3613	23.5201	22.9688	NaN	6	6	3	1	3	1	2	2	2	3	3	3	4	4	3	3
Q8BG39	Sv2b	Synaptic vesicle glycoprotein 2B	0.253407	1.19202	1.62217	0.0238687	27.3416	27.6199	27.3228	27.4347	27.3184	27.2091	26.989	27.7314	27.6256	27.6092	27.2147	27.6954	27.5138	27.6193	7	7	15	11	13	14	10	13	3	14	14	14	15	15	15	11
Q80VD1	Fam98b	Protein FAM98B	0.265611	1.20215	1.61707	0.0241506	26.1725	25.9477	26.3575	25.8162	26.2495	26.0931	25.6649	26.2011	26.4145	26.2139	26.5095	26.243	26.2443	26.3344	7	7	14	8	10	11	7	9	2	10	12	15	11	11	13	8
P97315	Csrp1	Cysteine and glycine-rich protein 1	0.28864	1.22149	1.61349	0.0243506	28.1496	28.1055	27.7012	28.1603	28.0478	28.0538	27.5142	28.1911	28.1961	28.3449	28.1997	28.5175	28.0106	28.2929	7	7	10	9	9	10	8	10	5	8	9	10	8	10	8	8
Q9D892	Itpa	Inosine triphosphate pyrophosphatase	-0.297546	0.813635	1.61296	0.0243799	27.1071	27.4809	27.352	26.8026	27.3852	27.1107	27.0075	26.8253	26.9249	26.8092	26.9841	26.9655	27.1296	26.5245	7	7	10	6	10	7	7	7	4	8	10	9	9	9	10	10
Q8R1T1	Chmp7	Charged multivesicular body protein 7	-0.61704	0.652007	1.60795	0.0246628	22.3234	22.3504	22.1699	22.6169	22.937	21.8924	NaN	NaN	21.6495	21.4158	NaN	21.817	22.1762	NaN	6	4	3	2	2	3	2	3	1	1	3	3	1	3	3	1
P26443	Glud1	Glutamate dehydrogenase 1, mitochondrial	0.219281	1.16415	1.60253	0.0249726	30.9734	30.8822	30.9578	30.7779	30.9934	30.754	30.5499	31.3402	31.1314	30.9057	30.9894	31.1642	30.889	31.0037	7	7	37	31	39	37	36	34	18	38	39	38	36	38	38	36
P70336	Rock2	Rho-associated protein kinase 2	0.171369	1.12613	1.60013	0.0251124	26.6402	26.4104	26.5414	26.566	26.7049	26.542	NaN	26.6216	26.5632	26.8196	26.9631	26.7753	26.6882	26.741	6	7	21	16	21	20	16	15	3	21	24	25	20	23	24	17
Q07417	Acads	Short-chain specific acyl-CoA dehydrogenase, mitochondrial	-0.6791	0.624555	1.59823	0.025221	25.3326	25.6062	26.0932	25.5993	26.3347	25.5724	26.8248	25.9474	24.9721	24.8274	25.736	25.0496	24.7432	25.3337	7	7	10	8	10	9	9	10	6	8	9	10	11	8	10	9
Q9DCT8	Crip2	Cysteine-rich protein 2	0.268533	1.20458	1.59634	0.0253326	26.7383	26.7206	26.5396	26.5323	26.2831	26.5658	26.2031	26.7197	26.8173	26.9112	26.8708	26.4863	26.6088	27.0483	7	7	6	5	6	6	4	6	3	6	6	6	5	6	6	5
Q9D8S4	Rexo2	Oligoribonuclease, mitochondrial	-0.646737	0.638723	1.59566	0.0253709	24.0729	24.3772	23.8373	24.233	23.284	24.2647	NaN	23.0483	23.1856	23.932	22.5746	23.6619	23.8576	23.2936	6	7	3	3	4	2	2	2	1	3	3	4	4	4	4	3
Q01063	Pde4d	cAMP-specific 3,5-cyclic phosphodiesterase 4D	-0.538155	0.688651	1.58796	0.0258247	23.8864	24.5856	24.6885	24.3994	24.0578	24.4977	NaN	23.572	24.2185	23.6808	NaN	24.073	24.1339	23.2084	6	6	4	4	3	3	2	3	1	3	5	5	1	4	6	3
P47811	Mapk14	Mitogen-activated protein kinase 14	-0.74932	0.594884	1.5871	0.0258757	22.8044	22.3908	22.48	22.9788	NaN	22.83	NaN	NaN	21.383	NaN	NaN	22.2638	22.1956	NaN	5	3	5	2	3	2	2	2	1	2	4	3	2	4	4	1
Q9CZ44	Nsfl1c	NSFL1 cofactor p47	0.27784	1.21238	1.58692	0.0258878	27.5273	27.7311	27.8479	27.4399	27.611	27.3634	27.2624	27.9952	27.7244	27.7345	27.9926	27.5451	27.6557	28.0804	7	7	17	14	17	19	14	16	8	17	18	21	15	19	20	17
A2AQ19	Rtf1	RNA polymerase-associated protein RTF1 homolog	-0.487263	0.713377	1.57786	0.0264331	22.3129	22.9044	NaN	22.7996	NaN	22.6008	NaN	NaN	22.1803	NaN	NaN	NaN	22.2177	22.1035	4	3	2	3	1	2	1	3	1	1	2	3	1	0	3	2
Q99MR6;REV__Q8K3A0	Srrt	Serrate RNA effector molecule homolog	-0.347147	0.786137	1.57689	0.0264914	26.2292	27.116	26.252	26.6429	26.4862	26.7081	26.4071	25.8596	26.3886	26.1512	26.1451	26.1341	26.3163	26.4165	7	7	18	14	14	12	11	13	7	12	15	17	13	18	15	13
Q7TQI3	Otub1	Ubiquitin thioesterase OTUB1	0.241234	1.182	1.57681	0.026497	28.9195	28.5462	28.5055	28.6427	29.1634	28.5571	28.6979	29.0336	29.026	28.9521	28.8225	28.9598	28.9005	29.0265	7	7	14	10	13	11	10	11	6	10	14	14	12	12	14	12
Q9WTU0	Phf2	Lysine-specific demethylase PHF2	-0.562033	0.677347	1.56524	0.0272128	22.6614	23.3439	22.9167	NaN	NaN	22.8817	NaN	NaN	22.1567	22.4438	22.0296	22.4831	22.8313	NaN	4	5	2	4	2	2	1	3	0	2	5	2	3	3	3	1
Q64310	Surf4	Surfeit locus protein 4	-0.465508	0.724216	1.55683	0.0277453	23.5932	24.4191	24.2651	23.9196	NaN	23.9396	NaN	23.345	23.4028	23.649	23.7533	23.2677	23.9531	NaN	5	6	3	3	2	4	2	4	1	2	4	2	2	3	4	2
Q9DCT2	Ndufs3	NADH dehydrogenase [ubiquinone] iron-sulfur protein 3, mitochondrial	0.278271	1.21274	1.55439	0.0278998	28.5616	28.5307	28.3387	28.526	28.604	28.552	28.0085	28.842	28.5269	28.7842	29.0711	28.7315	28.4533	28.6604	7	7	13	14	15	16	12	14	8	14	16	16	15	14	14	12
Q99KH8	Stk24	Serine/threonine-protein kinase 24;Serine/threonine-protein kinase 24 35 kDa subunit;Serine/threonine-protein kinase 24 12 kDa subunit	0.414163	1.33253	1.55114	0.0281098	23.9031	24.238	24.0649	24.2912	24.8178	23.9808	NaN	24.8233	24.5406	24.6464	24.7967	24.8749	24.1041	24.6247	6	7	5	5	5	6	6	6	2	7	5	6	6	6	5	3
Q99KB8	Hagh	Hydroxyacylglutathione hydrolase, mitochondrial	-0.392161	0.761987	1.53216	0.0293651	27.6302	28.2664	27.483	28.0673	28.0668	27.9896	27.7523	27.0632	27.4782	27.8268	27.3077	27.6849	27.8988	27.2506	7	7	14	12	12	12	11	13	10	13	13	13	13	13	14	12
P56394	Cox17	Cytochrome c oxidase copper chaperone	-0.869337	0.547398	1.53097	0.0294463	22.7076	22.9859	22.3606	23.8862	NaN	23.6739	NaN	21.946	22.2491	22.6625	22.1856	21.587	22.891	NaN	5	6	2	2	3	3	1	3	1	3	3	3	2	2	2	1
Q60823	Akt2	RAC-beta serine/threonine-protein kinase	0.203769	1.1517	1.53091	0.0294513	24.7221	24.9104	24.7635	24.7652	24.961	24.4808	NaN	24.9123	25.0527	25.0717	25.0471	24.7186	25.0337	24.9603	6	7	8	5	5	5	5	6	2	4	9	4	7	9	6	6
P06745;CON__Q3ZBD7	Gpi	Glucose-6-phosphate isomerase	0.209086	1.15596	1.52913	0.0295724	31.1261	31.1744	31.1219	31.1887	31.5778	31.1166	31.0008	31.4868	31.444	31.2786	31.528	31.3924	31.1658	31.4743	7	7	34	26	29	29	29	26	20	30	34	33	26	32	33	27
Q6P8X1;Q80ZJ7	Snx6	Sorting nexin-6;Sorting nexin-6, N-terminally processed	0.273397	1.20865	1.5255	0.0298185	25.4474	24.948	25.4155	25.0283	25.536	25.4933	25.0286	25.6138	25.4655	25.5253	25.6343	25.4092	25.378	25.785	7	7	8	7	7	7	7	5	2	8	9	9	7	9	7	8
P51174	Acadl	Long-chain specific acyl-CoA dehydrogenase, mitochondrial	0.343823	1.26912	1.52458	0.0298823	27.6075	27.6101	28.1742	27.6345	28.085	27.7181	27.8702	28.3036	28.1094	28.0784	28.374	27.9474	27.7194	28.5743	7	7	16	12	12	13	12	13	5	13	16	16	12	16	16	13
Q3TIX9	Usp39	U4/U6.U5 tri-snRNP-associated protein 2	-0.573877	0.671809	1.52348	0.0299585	24.9441	25.0026	25.2793	25.3698	26.189	25.2259	26.3895	24.9155	24.9679	24.6932	25.2052	24.8194	24.5954	25.1864	7	7	10	8	9	11	7	8	5	10	10	9	7	10	10	9
Q6IQX8	Zfp219		-0.404723	0.755381	1.52346	0.0299588	23.1205	23.5638	23.0219	23.5538	23.4669	23.2917	23.737	23.1827	22.8586	22.7133	NaN	22.5489	23.32	23.3099	7	6	6	3	6	4	4	4	4	3	5	5	3	5	6	3
P26638	Sars	Serine--tRNA ligase, cytoplasmic	0.273366	1.20862	1.51436	0.0305948	28.4554	28.4759	28.5645	28.2902	28.8048	28.4706	28.0069	28.8327	28.8127	28.6212	28.9512	28.6158	28.4635	28.6848	7	7	26	22	26	25	20	24	9	26	31	27	19	30	28	26
P84244;P02301	H3f3a;H3f3c	Histone H3.3;Histone H3.3C	-0.862404	0.550035	1.5086	0.0310019	30.0447	29.4619	29.086	30.8139	30.927	28.9222	30.0085	29.4463	27.9836	29.1257	28.8661	29.3714	29.2916	29.1428	7	7	3	3	3	3	3	3	1	3	3	3	3	3	3	3
Q8BH59	Slc25a12	Calcium-binding mitochondrial carrier protein Aralar1	-0.134647	0.910893	1.50037	0.0315934	29.8291	30.1056	29.91	29.9829	29.9825	30.001	29.8948	29.6946	29.7315	29.9432	29.8153	30.0134	29.8146	29.7508	7	7	32	31	25	31	25	32	17	29	33	30	24	32	33	27
P23198	Cbx3	Chromobox protein homolog 3	0.655712	1.57539	1.49883	0.0317076	27.5185	NaN	27.6255	26.1545	26.8241	26.7714	NaN	27.0955	27.8515	27.5961	27.4485	28.054	27.7143	27.6818	5	7	6	1	5	3	5	4	2	3	5	6	3	6	6	5
Q9CRA5	Golph3	Golgi phosphoprotein 3	-0.524353	0.695271	1.48977	0.0323765	23.3369	23.7946	22.935	23.6383	23.8097	22.7052	23.4366	22.1165	22.7954	22.9883	22.6578	23.0815	23.3005	23.0459	7	7	3	3	2	4	3	2	2	2	3	3	3	3	4	2
P62743	Ap2s1	AP-2 complex subunit sigma	0.567853	1.48232	1.48468	0.032759	26.1529	25.5068	26.7843	25.5071	26.1978	25.1047	26.4696	26.4713	26.7868	26.5021	26.6378	26.5504	26.2715	26.4781	7	7	6	4	6	4	5	6	2	5	5	7	5	7	6	4
P80317	Cct6a	T-complex protein 1 subunit zeta	-0.326786	0.797311	1.48288	0.0328954	28.9975	28.898	28.7947	29.2714	28.6459	29.0531	29.0548	28.4478	28.8499	28.8452	28.0841	28.8224	28.8571	28.5216	7	7	23	21	21	23	20	20	9	20	21	23	21	21	22	19
P31750	Akt1	RAC-alpha serine/threonine-protein kinase	0.286863	1.21998	1.47684	0.033355	23.044	23.0735	23.3221	22.8215	NaN	NaN	23.083	23.4123	23.6338	23.2536	NaN	23.3898	23.0394	23.4052	5	6	3	2	2	3	2	1	2	4	4	4	3	3	4	3
P35235	Ptpn11	Tyrosine-protein phosphatase non-receptor type 11	0.328974	1.25612	1.4672	0.0341028	27.2447	27.438	27.3645	27.1393	27.6558	27.2488	26.7257	27.9353	27.4344	27.3639	27.823	27.5279	27.3901	27.6451	7	7	23	21	21	25	20	21	10	24	26	24	22	25	25	24
Q8VDU5	Snrk	SNF-related serine/threonine-protein kinase	-0.494367	0.709873	1.45862	0.0347832	24.6433	25.8162	24.6737	25.1323	25.0325	25.4723	NaN	24.1862	24.5642	24.5561	24.9642	24.4489	24.8665	24.8519	6	7	12	6	9	9	5	6	0	9	9	10	7	11	12	6
Q64433	Hspe1	10 kDa heat shock protein, mitochondrial	0.257634	1.19552	1.45819	0.03482	29.3286	28.8758	29.181	29.2213	29.1728	29.245	28.7937	29.2181	29.5827	29.5928	29.1332	29.5808	29.1991	29.3148	7	7	13	11	11	12	10	12	6	12	13	13	11	13	12	13
Q9D0L8	Rnmt	mRNA cap guanine-N7 methyltransferase	0.218045	1.16316	1.45326	0.0352153	26.3872	26.3026	26.5212	26.3933	26.8817	26.4206	NaN	26.8238	26.7019	26.6212	26.8859	26.6806	26.5599	26.6442	6	7	11	8	14	9	8	9	1	9	12	14	10	16	16	13
Q91VA6	Poldip2	Polymerase delta-interacting protein 2	-0.385936	0.765282	1.45185	0.035331	24.5435	24.49	24.5851	NaN	24.4682	24.6778	NaN	23.9424	24.5806	24.3101	NaN	23.6578	24.4175	24.0935	5	6	5	3	3	3	3	5	2	4	4	4	3	4	5	3
Q8BH58	Tiprl	TIP41-like protein	-0.367345	0.775208	1.45012	0.0354713	26.4319	26.3552	26.8386	26.3984	26.8032	26.3807	NaN	26.1221	26.5165	26.1064	26.3045	26.2985	26.2932	25.53	6	7	11	8	10	9	8	8	1	9	11	10	9	11	10	7
Q80SY5	Prpf38b	Pre-mRNA-splicing factor 38B	-0.499389	0.707406	1.44601	0.0358093	24.2182	24.1813	23.8996	23.7818	NaN	23.7214	NaN	23.7663	23.2386	23.1957	23.1568	23.3558	23.2385	24.2757	5	7	4	2	5	5	2	4	2	4	5	5	3	6	7	4
Q6PDL0	Dync1li2	Cytoplasmic dynein 1 light intermediate chain 2	-0.460621	0.726673	1.43999	0.0363098	26.2658	26.4896	26.3219	26.5132	26.3929	26.2541	25.7798	25.4002	26.091	26.2073	25.1252	26.1586	26.2449	25.5656	7	7	9	8	9	7	8	8	3	7	11	11	4	10	11	8
Q8R0H9;Q6P5E6	Gga1	ADP-ribosylation factor-binding protein GGA1	-0.589856	0.664409	1.43857	0.0364273	24.1424	24.4813	24.2359	24.4612	NaN	24.0268	NaN	23.0613	23.6162	24.3506	23.0713	24.1272	24.0498	23.4812	5	7	7	4	3	5	1	3	0	2	5	4	3	6	6	1
Q80UY2	Kcmf1	E3 ubiquitin-protein ligase KCMF1	-0.609127	0.655593	1.43807	0.0364691	23.9078	24.4118	23.6186	24.4934	24.2815	23.9655	NaN	24.4002	23.1968	23.6421	23.5347	23.1695	23.8569	22.7279	6	7	7	5	7	4	5	7	3	2	5	4	5	5	5	4
Q9WV18	Gabbr1	Gamma-aminobutyric acid type B receptor subunit 1	-0.218009	0.859751	1.43679	0.0365767	25.8737	26.078	25.8356	26.0918	26.0614	25.932	25.7116	25.5192	25.9336	25.7196	25.71	26.0396	25.5358	25.6001	7	7	16	14	16	14	13	13	7	14	15	18	14	15	16	12
Q6GQS1	Slc25a23	Calcium-binding mitochondrial carrier protein SCaMC-3	-0.428379	0.743096	1.43033	0.0371257	24.4402	24.4873	24.2961	24.4034	24.7479	24.6671	24.8574	24.4096	24.2328	24.3699	24.545	24.0439	24.0781	23.2215	7	7	8	5	9	8	6	3	3	6	7	8	6	7	10	4
O88327	Ctnnal1	Alpha-catulin	-0.45173	0.731166	1.42894	0.037243	20.5859	20.45	20.415	21.167	NaN	20.5383	NaN	NaN	20.1154	20.1192	NaN	20.4531	20.0304	NaN	5	4	2	2	2	2	1	2	0	1	2	2	1	2	2	0
P10605	Ctsb	Cathepsin B;Cathepsin B light chain;Cathepsin B heavy chain	-0.323126	0.799336	1.42897	0.0372441	27.4067	27.5536	27.6006	27.5397	27.229	27.687	27.1215	26.8012	27.1859	27.5511	26.9515	27.4678	27.1184	26.8003	7	7	14	10	13	13	6	11	5	11	13	12	10	11	13	9
Q9JM76	Arpc3	Actin-related protein 2/3 complex subunit 3	-0.552187	0.681985	1.42818	0.0373095	27.2599	28.0634	27.3261	27.6926	26.7965	27.5424	27.3847	26.1941	27.0178	27.2437	26.3285	27.2538	27.4451	26.7174	7	7	11	10	9	10	11	10	6	10	13	12	9	12	12	9
Q8BH95	Echs1	Enoyl-CoA hydratase, mitochondrial	0.146926	1.10721	1.42171	0.037869	28.1966	28.1588	28.2458	28.1669	28.4013	28.1542	28.0887	28.5564	28.2636	28.307	28.3362	28.4705	28.15	28.3571	7	7	11	14	15	14	11	12	3	13	13	14	14	13	13	13
E9Q7X7	Nrxn2		0.322151	1.25019	1.41991	0.0380268	NaN	24.4034	24.3813	24.3615	24.7171	24.3999	24.4368	24.8885	24.3492	24.9494	24.9659	24.7118	24.3763	25.164	6	7	5	6	7	7	6	6	4	7	7	8	6	5	6	7
P54729	Nub1	NEDD8 ultimate buster 1	-1.00395	0.498634	1.41587	0.0383822	21.0568	22.5304	NaN	22.0337	NaN	21.9365	NaN	NaN	20.4885	21.0526	NaN	20.5574	21.4431	NaN	4	4	4	4	2	3	1	5	0	2	4	3	1	4	4	3
P10518	Alad	Delta-aminolevulinic acid dehydratase	-0.385041	0.765757	1.41234	0.038695	26.5566	26.7634	26.1655	26.5229	27.211	26.4705	26.8484	26.5244	26.2521	26.3171	26.4918	26.2619	26.339	25.6567	7	7	13	12	10	15	7	13	6	12	12	16	11	14	13	10
Q80Z10	Astn2	Astrotactin-2	-0.488105	0.712961	1.4119	0.0387346	23.7398	NaN	23.9615	NaN	24.4377	NaN	NaN	23.874	23.4471	23.5417	23.4898	NaN	NaN	23.4385	3	5	7	6	6	5	5	5	3	4	6	6	5	5	5	7
Q6Y685	Tacc1	Transforming acidic coiled-coil-containing protein 1	-0.334193	0.793228	1.40939	0.0389591	22.9529	23.0658	22.5238	23.124	NaN	23.3266	23.1258	NaN	22.4631	22.8364	22.9567	22.5957	22.8119	22.45	6	6	5	6	5	4	1	4	2	1	4	6	3	7	3	4
Q9JLZ3	Auh	Methylglutaconyl-CoA hydratase, mitochondrial	0.332634	1.25931	1.40598	0.039265	27.3449	27.4731	27.1759	27.3178	27.7058	27.2421	26.9364	28.0762	27.3125	27.4988	27.6642	27.7182	27.3128	27.9418	7	7	11	10	11	11	10	10	5	10	11	12	10	12	13	12
Q9Z0S1	Bpnt1	3(2),5-bisphosphate nucleotidase 1	0.196333	1.14578	1.40455	0.0393992	27.9458	28.2702	28.232	27.9743	28.1647	28.3261	27.9844	28.2721	28.3026	28.1926	28.5813	28.4441	28.1003	28.3787	7	7	15	13	12	14	12	15	14	14	13	15	12	15	16	13
Q9Z1Q5	Clic1	Chloride intracellular channel protein 1	0.440899	1.35745	1.40244	0.0395866	26.8597	26.9479	27.0492	26.5348	25.743	26.7819	26.9374	27.3491	27.047	26.9342	27.3268	26.955	26.888	27.4402	7	7	16	9	14	9	9	10	6	10	13	14	11	14	14	14
Q9CQM9	Glrx3	Glutaredoxin-3	-0.453353	0.730344	1.39763	0.0400296	26.627	27.033	26.407	26.8998	26.0684	26.8545	26.0161	25.7826	25.8842	26.5764	25.7791	26.0359	26.4849	26.1891	7	7	11	12	10	12	10	10	7	10	12	11	11	10	13	11
S4R2P9	Slc8a3		-0.9914	0.502989	1.39407	0.0403587	22.4927	23.4923	22.7981	NaN	NaN	NaN	NaN	NaN	NaN	21.7964	NaN	21.7763	22.2361	NaN	3	3	4	2	3	1	1	1	0	2	2	3	1	3	3	1
Q5U3K5	Rabl6	Rab-like protein 6	0.213767	1.15971	1.38848	0.0408814	27.3095	27.3061	27.1169	27.1668	27.1426	27.3284	27.7021	27.5082	27.748	27.5336	27.5755	27.4636	27.2595	27.4804	7	7	13	7	12	9	8	9	4	10	13	14	9	12	13	12
P04925	Prnp	Major prion protein	-0.316789	0.802855	1.38323	0.0413778	24.8675	24.9711	24.7164	24.9208	24.7092	25.015	25.3227	NaN	NaN	24.8097	NaN	24.7536	24.576	24.3209	7	4	2	2	2	2	2	2	2	1	1	2	2	2	4	3
Q8BFZ9	Erlin2	Erlin-2	-0.328923	0.796131	1.3826	0.0414381	26.5289	26.8791	26.7737	27.0565	27.6681	26.8484	27.1482	26.7264	26.5963	26.6625	26.823	26.627	26.7288	26.4365	7	7	12	10	9	10	6	10	5	9	12	12	9	11	13	9
P01942;P06467	Hba	Hemoglobin subunit alpha	0.415117	1.33341	1.38098	0.0415921	32.238	32.3344	33.2093	32.1417	32.9011	32.3668	32.3708	33.1563	33.1094	32.5998	33.2123	32.7	32.5908	33.0994	7	7	6	6	5	6	5	6	5	6	6	6	6	6	6	6
Q8BJL0	Smarcal1	SWI/SNF-related matrix-associated actin-dependent regulator of chromatin subfamily A-like protein 1	-0.213923	0.86219	1.38074	0.0416137	23.107	23.3939	NaN	23.158	NaN	23.3171	NaN	NaN	23.0296	23.2249	22.8833	22.9953	23.0174	NaN	4	5	3	2	1	3	0	3	0	1	2	2	2	2	3	1
Q62442	Vamp1	Vesicle-associated membrane protein 1	0.507407	1.42149	1.37794	0.0418852	26.7408	25.981	26.795	26.3506	27.0166	26.5401	25.4306	27.1791	26.6859	26.7727	27.1561	27.0776	26.8799	26.6553	7	7	5	3	4	3	5	4	2	5	4	4	4	5	4	4
Q9CQW2	Arl8b	ADP-ribosylation factor-like protein 8B	0.81354	1.75752	1.37668	0.0420061	23.9757	23.9011	NaN	22.9953	24.0823	24.0403	NaN	24.3397	NaN	24.2921	NaN	23.9377	25.2123	25.2807	5	5	2	3	2	2	2	2	0	2	2	2	2	2	2	2
O70274	Ptp4a2	Protein tyrosine phosphatase type IVA 2	-0.513803	0.700374	1.37622	0.0420514	23.1406	23.161	NaN	23.2691	24.0876	23.1709	23.49	23.7889	22.7107	22.491	22.8665	22.6319	22.7031	22.9169	6	7	2	2	2	2	2	2	2	3	3	3	3	3	2	3
Q8BZH4	Pogz	Pogo transposable element with ZNF domain	-0.341106	0.789436	1.37305	0.0423586	23.8738	24.151	24.1899	23.7823	24.5744	24.1884	NaN	23.3569	23.7586	23.6122	23.811	23.794	24.1061	24.0599	6	7	11	7	9	3	4	8	2	6	9	7	6	8	7	6
Q3UVK0	Ermp1	Endoplasmic reticulum metallopeptidase 1	-0.427961	0.743311	1.37098	0.0425625	24.9423	25.1568	24.836	25.0171	26.1474	24.9553	25.2464	24.4535	24.9241	24.853	24.7885	24.8251	25.0191	24.4423	7	7	9	8	7	9	6	10	4	6	9	9	5	8	7	9
O88952	Lin7c	Protein lin-7 homolog C	-0.245523	0.84351	1.37054	0.0426034	26.3211	26.4227	26.4807	26.4156	26.2655	26.6846	NaN	25.9587	26.4403	26.2227	25.9191	26.3318	26.4266	26.0041	6	7	7	5	7	6	4	5	1	6	8	7	6	6	7	7
Q8VBV3	Exosc2	Exosome complex component RRP4	0.207107	1.15437	1.36478	0.0431721	23.0133	23.1099	23.0864	22.9959	23.3549	23.0762	NaN	23.5367	23.4047	23.0369	23.3582	23.3823	23.0711	23.4025	6	7	3	3	3	3	3	3	1	3	3	2	3	3	3	3
P63015	Pax6	Paired box protein Pax-6	-0.766853	0.587698	1.363	0.0433503	NaN	22.76	NaN	22.8826	NaN	23.3113	NaN	NaN	22.4161	22.7989	21.6372	22.3572	NaN	21.8796	3	5	2	3	2	3	0	3	0	1	2	3	3	4	1	4
P09405	Ncl	Nucleolin	0.274876	1.20989	1.36248	0.0434032	29.3376	29.1204	29.3204	29.165	29.351	29.1945	28.6454	29.1583	29.673	29.5428	29.1371	29.5899	29.48	29.4773	7	7	21	13	23	21	18	18	11	19	23	24	20	23	23	21
Q9D7P6	Iscu	Iron-sulfur cluster assembly enzyme ISCU, mitochondrial	0.269459	1.20536	1.35769	0.0438852	24.4224	24.3086	24.4333	24.3651	24.5938	24.0203	NaN	24.838	24.567	24.5853	24.9172	24.2399	24.4925	24.747	6	7	7	5	6	5	4	4	2	5	6	6	6	5	7	6
Q8CIB5	Fermt2	Fermitin family homolog 2	-0.303577	0.810241	1.35687	0.0439686	26.6784	27.1439	26.8874	27.0692	26.9445	26.9242	26.4556	26.1135	26.6468	26.4123	26.9312	26.7987	26.6029	26.4728	7	7	17	13	18	14	11	14	7	13	15	14	12	14	17	12
Q80TP3	Ubr5	E3 ubiquitin-protein ligase UBR5	-0.301882	0.811193	1.35214	0.0444505	21.9424	22.0778	21.8494	NaN	NaN	22.0085	NaN	NaN	21.6737	21.9696	NaN	21.5538	21.4734	NaN	4	4	2	4	2	1	1	2	0	2	3	2	1	3	2	0
Q9EQZ7	Rims2	Regulating synaptic membrane exocytosis protein 2	0.454497	1.37031	1.35083	0.0445839	22.9709	NaN	23.3473	22.7648	22.4074	23.3495	NaN	23.4409	23.5836	23.0139	23.635	23.0543	23.4563	23.7734	5	7	5	3	4	3	3	5	1	3	5	5	3	5	7	4
Q8C522	Endod1	Endonuclease domain-containing 1 protein	0.268196	1.2043	1.34788	0.0448867	25.0429	24.9922	25.4475	25.0325	25.1584	24.8985	25.2992	25.7362	25.3756	25.2009	25.6084	25.2644	25.0168	25.5463	7	7	8	5	7	6	4	4	2	7	7	8	5	8	9	6
P07758;Q00896	Serpina1a;Serpina1c	Alpha-1-antitrypsin 1-1;Alpha-1-antitrypsin 1-3	-0.5658	0.675581	1.3473	0.0449464	NaN	23.7725	NaN	24.1147	NaN	23.4885	NaN	NaN	23.358	23.0944	NaN	NaN	23.2259	NaN	3	3	1	2	1	4	0	3	0	1	3	2	0	1	4	0
Q99L27	Gmpr2	GMP reductase 2	0.332131	1.25887	1.34192	0.0455083	22.9641	22.6909	NaN	23.045	NaN	22.6984	NaN	NaN	23.2634	23.2536	23.0281	NaN	NaN	NaN	4	3	3	4	1	3	1	4	0	2	4	4	2	4	2	1
Q9JLN9	Mtor	Serine/threonine-protein kinase mTOR	-0.323366	0.799203	1.34138	0.0455624	25.9327	26.0789	26.0924	25.8027	26.8758	26.1598	26.4834	26.0484	25.9102	25.8856	26.0087	25.7072	25.7875	25.8145	7	7	28	25	20	21	15	17	9	23	30	26	21	27	27	14
P99029	Prdx5	Peroxiredoxin-5, mitochondrial	0.150727	1.11013	1.34102	0.0456037	30.8186	30.8499	31.0802	30.7845	31.0947	30.8593	30.8813	31.062	31.1591	30.913	31.1695	31.1915	30.8678	31.0605	7	7	16	16	14	16	12	15	10	14	16	15	14	16	15	13
Q91YI0	Asl	Argininosuccinate lyase	-0.688134	0.620656	1.33781	0.0459408	23.1322	23.0056	22.9949	22.9262	NaN	22.9277	22.593	21.0731	22.135	22.7945	21.9999	22.1444	23.4235	22.1223	6	7	2	4	5	4	2	3	2	3	5	5	3	4	5	3
Q99KV1	Dnajb11	DnaJ homolog subfamily B member 11	0.993122	1.99049	1.32869	0.0469152	25.8891	22.9091	26.0851	25.3935	25.3191	24.8189	NaN	25.9562	26.1121	26.1573	25.7017	26.4402	25.8056	26.2626	6	7	8	5	5	7	5	6	0	6	7	9	6	5	8	5
Q91YD9	Wasl	Neural Wiskott-Aldrich syndrome protein	-0.245061	0.84378	1.32775	0.0470152	25.6799	25.7663	25.699	25.8258	26.4593	26.006	25.8131	25.4964	25.7898	25.695	25.7739	25.6072	25.5635	25.6081	7	7	9	7	10	8	8	8	5	10	11	10	10	10	10	6
P70296;Q8VIN1	Pebp1	Phosphatidylethanolamine-binding protein 1;Hippocampal cholinergic neurostimulating peptide	0.76846	1.70345	1.32689	0.0471096	31.3332	30.8683	31.6347	31.3162	31.9481	31.112	29.2204	31.9441	31.7428	31.6419	32.2266	31.8364	31.4417	31.9787	7	7	14	13	12	14	13	14	8	14	14	14	13	14	14	13
Q91VW3	Sh3bgrl3	SH3 domain-binding glutamic acid-rich-like protein 3	-0.368699	0.774481	1.32647	0.0471565	26.6543	26.0302	26.0482	26.6883	26.3289	26.4016	NaN	26.5556	25.9953	25.6861	26.0404	26.0182	26.0276	25.6059	6	7	3	2	3	3	3	3	1	3	3	3	3	3	3	3
P63094;Q6R0H7	Gnas	Guanine nucleotide-binding protein G(s) subunit alpha isoforms short;Guanine nucleotide-binding protein G(s) subunit alpha isoforms XLas	0.452384	1.3683	1.32266	0.0475714	26.4975	25.5414	26.8721	26.0972	26.3837	26.3118	25.454	26.738	26.8039	26.3702	26.7633	26.6303	26.3844	26.6342	7	7	7	4	9	8	6	5	4	8	9	8	7	10	8	8
Q6PGF7	Exoc8	Exocyst complex component 8	-0.392216	0.761958	1.31883	0.0479918	24.5017	24.8851	24.6333	24.4234	24.9313	24.6343	NaN	24.5956	24.1779	24.4661	24.2669	24.2252	24.6857	23.5144	6	7	10	9	8	7	5	6	1	6	10	10	4	9	8	6
P12815	Pdcd6	Programmed cell death protein 6	-0.256887	0.836892	1.3156	0.0483503	26.3714	26.6691	26.9048	26.3223	26.9494	26.6606	26.8583	26.4081	26.2724	26.4012	26.753	26.4379	26.1798	26.4852	7	7	8	8	8	7	7	9	6	6	9	9	7	8	8	6
P97930	Dtymk	Thymidylate kinase	0.380323	1.30163	1.31516	0.0483986	23.2988	23.0417	23.4961	23.7723	23.974	23.8458	NaN	23.8899	23.801	24.045	NaN	23.9896	24.0334	NaN	6	5	6	5	5	5	3	6	0	3	7	5	2	6	6	2
Q9D855	Uqcrb	Cytochrome b-c1 complex subunit 7	0.23621	1.17789	1.3069	0.0493288	28.6565	28.7466	28.6372	28.631	28.2699	28.42	28.5939	28.7771	28.6858	28.7627	28.8902	28.8407	28.436	29.2161	7	7	11	7	10	9	9	8	5	10	11	10	9	11	11	8
P84228	Hist1h3b	Histone H3.2	-2.07159	0.237897	1.30666	0.0493556	30.6912	28.7176	29.953	31.6549	31.8564	27.9238	NaN	31.6441	27.339	26.6701	26.9388	27.3889	29.1453	27.3023	6	7	2	2	2	2	2	2	0	2	2	1	2	1	2	1
Q8CH72	Trim32	E3 ubiquitin-protein ligase TRIM32	-0.802479	0.573363	1.29813	0.0503347	23.6965	24.2476	NaN	23.9633	NaN	23.6154	NaN	NaN	23.0411	NaN	22.5532	23.6404	NaN	NaN	4	3	4	4	3	4	3	4	1	3	3	3	4	4	2	3
Q9R0P4	Smap	Small acidic protein	0.522048	1.43599	1.2972	0.0504437	24.079	NaN	23.9291	24.1084	23.199	NaN	NaN	23.8168	24.3334	24.6177	24.0128	24.7022	24.3331	24.6404	4	7	2	0	2	1	2	0	0	2	2	2	2	3	2	2
Q3UPH1	Prrc1	Protein PRRC1	-0.274862	0.826529	1.29513	0.0506861	24.5756	24.6994	24.9133	24.8816	25.4624	24.9	NaN	24.5672	24.7741	24.7782	24.5687	24.4321	24.7011	24.5922	6	7	5	5	5	6	7	4	0	6	5	5	6	5	5	3
Q8R361	Rab11fip5	Rab11 family-interacting protein 5	0.124307	1.08998	1.29342	0.0508824	25.8258	25.7716	25.9045	25.6722	26.0505	25.7682	25.9853	26.082	25.8782	25.9896	25.9851	25.8877	26.0157	26.0099	7	7	15	12	11	12	9	12	5	13	14	15	12	13	14	10
Q91Z31	Ptbp2	Polypyrimidine tract-binding protein 2	-0.211004	0.863936	1.29265	0.050974	28.2116	28.2009	28.2542	28.3992	28.4834	28.2915	28.4813	28.4243	28.0903	27.9979	27.8204	27.9803	28.1104	28.4215	7	7	17	18	17	18	15	19	11	17	19	19	18	17	19	17
Q61771	Kif3b	Kinesin-like protein KIF3B;Kinesin-like protein KIF3B, N-terminally processed	-0.255832	0.837504	1.29137	0.0511278	24.5617	24.9559	NaN	24.7798	NaN	24.6336	NaN	24.4434	24.2294	24.4298	24.8051	24.5701	24.5305	24.3299	4	7	5	2	2	5	1	3	1	3	4	4	3	5	4	4
Q9QYI3	Dnajc7	DnaJ homolog subfamily C member 7	-0.213029	0.862724	1.28799	0.0515247	24.3765	24.2133	24.307	24.3224	24.728	24.3466	NaN	24.0824	24.0573	24.1319	23.9243	24.3926	24.2117	24.3846	6	7	9	5	8	6	5	5	1	6	8	9	5	8	9	4
Q9DBP5	Cmpk1	UMP-CMP kinase	0.296117	1.22784	1.2858	0.0517838	28.4666	27.9343	28.7253	28.2342	28.8337	28.2433	28.472	28.774	28.8974	28.4775	28.9358	28.6605	28.4516	28.7855	7	7	12	11	10	12	9	12	6	12	11	12	10	12	12	10
Q6ZWM4	Lsm8	U6 snRNA-associated Sm-like protein LSm8	-0.303594	0.810231	1.28414	0.0519835	24.6797	25.2938	24.757	25.2826	25.2483	24.8433	24.952	24.5103	24.6588	25.0235	24.5063	25.1117	24.6789	24.4421	7	7	3	3	4	3	2	3	2	2	2	2	2	2	2	3
O08914	Faah	Fatty-acid amide hydrolase 1	-0.542759	0.686457	1.28384	0.0520196	25.3736	25.2659	25.6787	25.5803	26.2824	25.4901	26.0899	25.3648	25.1218	25.1671	26.0995	24.9083	25.045	24.2552	7	7	10	9	8	9	5	10	3	8	11	9	7	10	10	7
Q80TL7	Mon2	Protein MON2 homolog	-0.379103	0.768916	1.28322	0.0520941	24.2434	24.016	24.1104	24.2541	24.9396	24.3294	24.9198	24.4967	24.2013	23.7688	23.9632	23.6804	23.9423	24.1064	7	7	13	10	6	9	3	11	4	4	12	11	4	9	10	6
Q8K183	Pdxk	Pyridoxal kinase	-0.196609	0.872599	1.28227	0.0522072	28.6676	28.7387	28.5083	28.8672	29.1892	28.6835	29.0193	28.5943	28.5221	28.6751	28.6609	28.5277	28.6474	28.67	7	7	13	13	13	14	12	12	6	11	13	14	13	14	17	13
O35344	Kpna3	Importin subunit alpha-4	-0.55697	0.679728	1.28084	0.0523803	25.8593	25.886	25.9499	25.9934	25.2665	26.0346	25	24.5257	25.3231	25.841	24.6561	25.4253	25.7063	24.6135	7	7	10	7	9	9	6	8	3	7	10	11	5	9	10	3
Q91Z69	Srgap1	SLIT-ROBO Rho GTPase-activating protein 1	-0.42449	0.745102	1.28013	0.0524653	23.6873	NaN	23.7275	23.694	23.464	23.1033	NaN	22.8814	22.9631	23.159	NaN	22.6444	23.5034	23.5132	5	6	7	3	5	5	2	4	2	3	4	5	2	6	5	3
Q3V0K9	Pls1	Plastin-1	-0.738318	0.599438	1.27835	0.0526794	22.9892	22.5829	22.4078	23.4492	NaN	22.6712	NaN	NaN	21.3535	22.1531	NaN	22.1465	22.6738	NaN	5	4	4	3	2	3	1	3	0	0	1	3	1	3	3	0
P28474;Q64437	Adh5	Alcohol dehydrogenase class-3	-0.361267	0.778481	1.27761	0.0527708	29.1097	28.8693	29.2203	29.2929	28.5598	29.3244	29.2238	28.7453	28.8135	28.7582	28.0445	28.7791	29.2256	28.7051	7	7	9	9	10	12	9	11	3	11	10	10	12	9	10	10
A2AJA9	Gm996	Uncharacterized protein C9orf172 homolog	-0.506847	0.703759	1.27706	0.052836	24.7418	25.0511	24.8241	23.9632	24.5397	24.9459	24.3288	23.342	24.6013	23.9193	23.6617	24.5206	24.5775	24.2242	7	7	11	8	13	10	5	8	7	6	11	8	4	10	12	6
Q8BMA6	Srp68	Signal recognition particle subunit SRP68	-0.342167	0.788856	1.27348	0.0532737	24.1125	24.1809	24.4091	24.041	24.5841	24.4054	NaN	24.0277	24.2136	23.9452	NaN	23.6796	24.3314	23.4826	6	6	8	6	9	6	5	7	2	6	8	10	6	7	9	6
P60521	Gabarapl2	Gamma-aminobutyric acid receptor-associated protein-like 2	0.280327	1.21447	1.2643	0.054412	25.7917	25.8501	25.3258	25.8266	25.525	25.7117	25.2593	25.5424	25.8908	26.1952	25.6395	26.171	25.8315	25.9824	7	7	7	7	4	7	5	6	4	6	7	7	6	6	7	4
Q80UW2	Fbxo2	F-box only protein 2	0.43548	1.35236	1.26124	0.0547987	25.5544	25.4719	25.9243	25.2168	26.0519	25.2832	24.5846	26.0068	25.7505	25.7441	25.9949	25.8566	25.5271	26.2554	7	7	6	3	5	6	6	7	4	5	5	5	4	4	7	5
Q9CR98	Fam136a	Protein FAM136A	0.269778	1.20562	1.25503	0.0555851	24.1483	24.0531	24.3038	23.78	24.3905	24.3231	NaN	24.8402	24.2693	24.3302	24.5936	24.2274	24.2648	24.5282	6	7	5	4	3	4	3	4	0	3	3	5	4	4	5	3
Q5DQR4	Stxbp5l	Syntaxin-binding protein 5-like	-0.235693	0.849277	1.25459	0.0556431	26.0515	26.2918	26.1983	26.5711	26.6557	26.3346	26.4852	26.1045	25.7724	26.0305	26.4344	26.1754	26.2113	26.21	7	7	17	14	14	13	12	17	7	16	17	17	14	17	14	13
Q5F2E7	Nufip2	Nuclear fragile X mental retardation-interacting protein 2	-0.369033	0.774301	1.25048	0.0561707	23.9505	23.71	24.0381	23.3003	23.4819	23.6715	NaN	22.7254	23.3265	23.6601	23.0849	23.2833	23.5373	23.6435	6	7	4	5	5	5	3	3	1	4	6	4	4	6	6	6
Q8C5W0	Clmn	Calmin	0.281111	1.21513	1.24902	0.0563602	26.3879	25.8215	25.8927	25.6967	25.9919	25.4193	25.7584	26.2851	26.0204	26.1483	25.9371	25.9873	26.0835	26.4745	7	7	22	12	20	10	15	12	5	16	16	17	15	19	19	15
Q60770	Stxbp3	Syntaxin-binding protein 3	-0.305071	0.809402	1.24465	0.0569329	24.1573	24.2254	24.4424	24.2522	24.6427	24.1355	25.0263	24.0767	24.3427	24.0041	24.3797	23.9578	23.8219	24.1635	7	7	8	5	7	8	4	5	3	8	7	6	9	7	8	4
P62075	Timm13	Mitochondrial import inner membrane translocase subunit Tim13	-0.254651	0.83819	1.24374	0.0570501	25.8932	26.3737	26.3607	26.1001	26.0627	26.4435	NaN	26.2577	25.9926	25.8475	26.2007	25.9041	25.7494	25.705	6	7	5	4	4	4	3	4	1	4	5	4	3	4	5	4
O35943	Fxn	Frataxin, mitochondrial;Frataxin intermediate form;Frataxin mature form	0.376033	1.29777	1.2431	0.0571322	24.3675	NaN	NaN	24.0282	NaN	24.2113	NaN	NaN	NaN	24.5867	24.752	NaN	24.3964	NaN	3	3	3	2	3	3	2	3	3	3	3	3	3	3	3	3
Q9D5V6	Syap1	Synapse-associated protein 1	0.41269	1.33117	1.24174	0.0573121	24.9472	24.8699	24.7985	24.4862	24.2584	24.891	NaN	25.0918	24.6807	25.0405	25.4158	25.0279	24.7441	25.8478	6	7	6	6	8	6	3	5	1	6	8	6	5	8	8	6
O88447	Klc1	Kinesin light chain 1	0.319381	1.2478	1.23524	0.0581768	27.0956	26.7598	27.0355	26.6228	27.1316	26.9619	26.1537	26.8451	27.3699	27.1795	27.1536	27.2335	26.8853	27.3296	7	7	15	9	16	13	12	10	3	11	15	15	13	16	14	14
Q8BK64	Ahsa1	Activator of 90 kDa heat shock protein ATPase homolog 1	0.27466	1.20971	1.23382	0.0583682	27.6339	27.1168	27.6095	27.5332	27.8503	27.3608	27.3676	27.804	27.7197	27.5416	27.9113	27.6973	27.4802	28.2406	7	7	16	13	14	15	10	15	3	13	16	17	13	15	19	11
P28271;Q811J3	Aco1	Cytoplasmic aconitate hydratase	-0.248843	0.841571	1.23216	0.0585908	28.1537	28.3341	28.5648	28.1375	28.8209	28.3635	28.6291	28.2747	28.198	28.024	28.5353	28.1382	27.9693	28.1224	7	7	30	26	26	27	20	28	16	21	29	30	25	30	33	22
P63017	Hspa8	Heat shock cognate 71 kDa protein	0.161397	1.11837	1.2307	0.058789	32.3609	32.5282	32.428	32.4359	32.6056	32.4519	32.0813	32.6847	32.555	32.5305	32.7071	32.6064	32.346	32.5919	7	7	34	24	28	28	24	27	15	32	31	34	25	34	34	33
Q3TPE9	Ankmy2	Ankyrin repeat and MYND domain-containing protein 2	-0.324301	0.798685	1.21977	0.0602882	23.7951	24.1726	23.9469	23.8579	24.505	24.356	24.8542	23.9258	23.9531	23.8208	24.1038	23.6058	23.9156	23.8927	7	7	5	6	4	5	3	5	3	6	5	5	4	4	6	4
P0DP28;P0DP27;P0DP26;Q9D6P8;P20801			1.71726	3.28811	1.21866	0.0604422	32.4935	29.115	32.6806	30.4763	30.655	30.1071	26.4211	31.2516	32.2837	32.2939	31.2964	32.2073	31.9613	32.6751	7	7	16	7	15	11	13	11	8	12	15	15	12	14	15	14
Q8C052	Map1s	Microtubule-associated protein 1S;MAP1S heavy chain;MAP1S light chain	-0.248956	0.841505	1.21727	0.0606353	25.0521	25.0401	24.8906	25.1513	25.1038	24.9002	25.5875	24.712	25.0161	24.5658	24.9032	24.8686	24.7102	25.2069	7	7	12	10	14	12	7	10	6	10	15	11	11	14	11	10
Q78IK2	Usmg5	Up-regulated during skeletal muscle growth protein 5	0.514689	1.42869	1.21314	0.0612144	27.5624	27.7337	27.8066	27.5968	27.6732	28.0179	26.4067	28.4867	28.0064	27.952	28.0122	27.8917	27.4187	28.6324	7	7	4	3	4	3	4	3	3	4	4	4	4	4	4	4
Q91VH6	Memo1	Protein MEMO1	-0.425233	0.744719	1.21247	0.0613117	24.4539	24.6883	24.9413	24.1483	25.4101	24.549	25.0098	24.0874	24.3857	24.2035	25.0125	24.327	24.3319	23.8759	7	7	7	5	7	4	5	6	3	4	9	7	7	8	7	4
P31786	Dbi	Acyl-CoA-binding protein	0.473136	1.38812	1.2121	0.061363	30.9285	30.7518	31.0462	30.6946	31.0866	31.0259	29.4341	31.4367	31.2431	31.0234	31.1257	31.2234	30.9305	31.297	7	7	5	3	4	4	3	5	4	4	4	4	3	5	3	4
Q9JM63	Kcnj10	ATP-sensitive inward rectifier potassium channel 10	0.245943	1.18587	1.20952	0.0617299	26.1453	26.1312	25.9275	25.9356	25.7377	26.2978	26.3562	26.6206	25.98	26.4479	26.515	26.1355	26.2114	26.3423	7	7	8	7	7	7	7	7	6	8	7	7	7	7	8	7
Q91ZH7	Abhd3	Phospholipase ABHD3	-0.225476	0.855313	1.20671	0.0621291	23.1906	23.6112	23.3886	23.4105	23.6176	NaN	NaN	NaN	23.1378	23.1612	NaN	23.075	23.2577	23.4596	5	5	3	2	2	4	3	1	0	2	3	3	2	3	2	2
Q8BFR5	Tufm	Elongation factor Tu, mitochondrial	0.166294	1.12217	1.20594	0.0622392	29.5539	29.5804	29.673	29.699	29.8161	29.5902	29.4837	29.9768	29.6547	29.7613	29.7816	29.6885	29.5925	30.1049	7	7	32	25	30	28	22	25	15	25	30	27	27	30	31	28
Q921Q3	Alg1	Chitobiosyldiphosphodolichol beta-mannosyltransferase	-0.208732	0.865297	1.20585	0.0622519	22.5045	NaN	22.4443	22.6589	NaN	22.5794	NaN	22.0886	22.4267	22.2944	22.3567	22.588	22.4758	22.1361	4	7	3	1	4	2	0	5	0	3	5	5	2	3	3	3
P62869	Tceb2	Transcription elongation factor B polypeptide 2	-0.327496	0.796919	1.20544	0.0623102	27.3518	27.73	27.5563	27.0892	27.6291	27.0055	27.0951	27.4772	26.8987	27.1001	26.9574	27.01	27.2246	26.4965	7	7	7	5	6	7	4	4	1	6	8	7	6	7	7	6
Q60841	Reln	Reelin	-0.304586	0.809675	1.20344	0.0625986	23.2577	23.6687	23.6565	23.1779	23.4037	23.4069	23.4284	22.5993	23.5599	23.5348	23.0351	23.2379	22.8913	23.0094	7	7	3	5	3	5	5	5	5	4	5	4	5	3	5	4
P61358	Rpl27	60S ribosomal protein L27	0.186287	1.13783	1.20226	0.0627684	27.4978	27.4037	27.7624	27.5419	27.4962	27.7767	27.2873	27.76	27.9291	27.7813	27.6303	27.8209	27.4238	27.7246	7	7	8	7	7	8	6	7	4	7	8	8	6	8	7	8
[truncated: 5,127 more rows]
